# Supplementary material for: Discovery of oncogenic ROS1 missense mutations with sensitivity to tyrosine kinase inhibitors
Source: EMBO Mol Med. 2023 Aug 17;15(10):e17367. doi: 10.15252/emmm.202217367 (PMC10565643; doi:10.15252/emmm.202217367)
Supplement: Supplementary file 7 — Movie EV6 [file EMMM-15-e17367-s016.zip]

Archive with 2 entries (2 files):
- Movie EV6/Movie EV6 - MCF10A SLC34A2-ROS1.mp4
- Movie EV6/Movie EV6 Legend.docx
