# Supplementary material for: Discovery of oncogenic ROS1 missense mutations with sensitivity to tyrosine kinase inhibitors
Source: EMBO Mol Med. 2023 Aug 17;15(10):e17367. doi: 10.15252/emmm.202217367 (PMC10565643; doi:10.15252/emmm.202217367)
Supplement: Supplementary file 8 — Dataset EV1 [file EMMM-15-e17367-s012.xlsx]

## Sheet: Legend
	Dataset EV1 - Summary of ROS1 variants in AACR Genie database.
	ALL	All ROS1 variants from AACR Genie cBioportal query
	Filtered for point mutations	ROS1 variants filtered to only include missense mutation variants
	Unique missense mutations	List of unique ROS1 missense mutations
	Variants tested in Figure 1 experiments	List of mutations functionally interrogated in this study

## Sheet: ALL
Study of Origin	Sample ID	Cancer Type	Cancer Type Detailed	Protein Change	Annotation	Functional Impact	Mutation Type	Variant Type	Copy #	COSMIC	MS	VS	Center	Chromosome	Start Pos	End Pos	Ref	Var	HGVSg	HGVSc	Allele Freq (T)	Allele Freq (N)	Variant Reads	Ref Reads	Variant Reads (Normal)	Ref Reads (Normal)	# Mut in Sample	Exon	gnomAD	ClinVar	dbSNP	SIGNAL	Age at Which Sequencing was Reported	Center2	Vital Status	Ethnicity Category	Fraction Genome Altered	Interval in days from DOB to date of last contact	Interval in days from DOB to DOD	Oncotree Code	Primary Race	Number of Samples Per Patient	Sample Type	Sample Type Detailed	Sequence Assay ID	Sex	Year of last contact	Year of death
GENIE Cohort v11.0-public	GENIE-MSK-P-0000036-T01-IM3	Non-Small Cell Lung Cancer	Lung Adenocarcinoma	SLC34A2-ROS1 fusion	OncoKB: Oncogenic, level_1, resistance NA;CIViC: NA;MyCancerGenome: not present;CancerHotspot: no;3DHotspot: no	SIFT: NA;Polyphen-2: NA	fusion	FUSION	Diploid				MSK	NA	-1												3						58	MSK	FALSE	Non-Spanish/non-Hispanic	0.0185	18646	Unknown	LUAD	Other	1	Primary	Primary tumor	MSK-IMPACT341	Female	2021	Unknown
GENIE Cohort v11.0-public	GENIE-MSK-P-0006921-T01-IM5	Non-Small Cell Lung Cancer	Lung Adenocarcinoma	SLC34A2-ROS1 fusion	OncoKB: Oncogenic, level_1, resistance NA;CIViC: NA;MyCancerGenome: not present;CancerHotspot: no;3DHotspot: no	SIFT: NA;Polyphen-2: NA	fusion	FUSION	Diploid				MSK	NA	-1												2						36	MSK	FALSE	Non-Spanish/non-Hispanic	0.0795	18649	Unknown	LUAD	White	1	Metastasis	Metastasis site unspecified	MSK-IMPACT410	Male	2021	Unknown
GENIE Cohort v11.0-public	GENIE-MSK-P-0016046-T01-IM6	Non-Small Cell Lung Cancer	Lung Adenocarcinoma	SLC34A2-ROS1 fusion	OncoKB: Oncogenic, level_1, resistance NA;CIViC: NA;MyCancerGenome: not present;CancerHotspot: no;3DHotspot: no	SIFT: NA;Polyphen-2: NA	fusion	FUSION	Diploid				MSK	NA	-1												6						68	MSK	FALSE	Non-Spanish/non-Hispanic	0.116	18613	Unknown	LUAD	White	1	Metastasis	Metastasis site unspecified	MSK-IMPACT468	Female	2020	Unknown
GENIE Cohort v11.0-public	GENIE-MSK-P-0000569-T01-IM3	Non-Small Cell Lung Cancer	Lung Adenocarcinoma	CD74-ROS1 fusion	OncoKB: Oncogenic, level_1, resistance NA;CIViC: NA;MyCancerGenome: not present;CancerHotspot: no;3DHotspot: no	SIFT: NA;Polyphen-2: NA	fusion	FUSION	Diploid				MSK	NA	-1												1						52	MSK	FALSE	Non-Spanish/non-Hispanic	0.0161	16294	Unknown	LUAD	White	1	Primary	Primary tumor	MSK-IMPACT341	Female	2014	Unknown
GENIE Cohort v11.0-public	GENIE-MSK-P-0000632-T01-IM3	Non-Small Cell Lung Cancer	Lung Adenocarcinoma	CD74-ROS1 fusion	OncoKB: Oncogenic, level_1, resistance NA;CIViC: NA;MyCancerGenome: not present;CancerHotspot: no;3DHotspot: no	SIFT: NA;Polyphen-2: NA	fusion	FUSION	Diploid				MSK	NA	-1												1						39	MSK	TRUE	Non-Spanish/non-Hispanic	0.1445	16227	16227	LUAD	White	1	Metastasis	Metastasis site unspecified	MSK-IMPACT341	Male	2014	2014
GENIE Cohort v11.0-public	GENIE-MSK-P-0000649-T01-IM3	Non-Small Cell Lung Cancer	Lung Adenocarcinoma	CD74-ROS1 fusion	OncoKB: Oncogenic, level_1, resistance NA;CIViC: NA;MyCancerGenome: not present;CancerHotspot: no;3DHotspot: no	SIFT: NA;Polyphen-2: NA	fusion	FUSION	Diploid				MSK	NA	-1												8						65	MSK	FALSE	Non-Spanish/non-Hispanic	0.015	18331	Unknown	LUAD	Asian	1	Primary	Primary tumor	MSK-IMPACT341	Female	2020	Unknown
GENIE Cohort v11.0-public	GENIE-MSK-P-0000840-T01-IM3	Non-Small Cell Lung Cancer	Lung Adenocarcinoma	CD74-ROS1 fusion	OncoKB: Oncogenic, level_1, resistance NA;CIViC: NA;MyCancerGenome: not present;CancerHotspot: no;3DHotspot: no	SIFT: NA;Polyphen-2: NA	fusion	FUSION	Diploid				MSK	NA	-1												2						47	MSK	TRUE	Spanish/Hispanic	0.2651	18395	18395	LUAD	White	2	Metastasis	Metastasis site unspecified	MSK-IMPACT341	Female	2020	2020
GENIE Cohort v11.0-public	GENIE-MSK-P-0001437-T01-IM3	Non-Small Cell Lung Cancer	Lung Adenocarcinoma	CD74-ROS1 fusion	OncoKB: Oncogenic, level_1, resistance NA;CIViC: NA;MyCancerGenome: not present;CancerHotspot: no;3DHotspot: no	SIFT: NA;Polyphen-2: NA	fusion	FUSION	Diploid				MSK	NA	-1												1						64	MSK	TRUE	Non-Spanish/non-Hispanic	0.0737	16994	16994	LUAD	White	1	Primary	Primary tumor	MSK-IMPACT341	Female	2016	2016
GENIE Cohort v11.0-public	GENIE-MSK-P-0002707-T01-IM3	Non-Small Cell Lung Cancer	Lung Adenocarcinoma	CD74-ROS1 fusion	OncoKB: Oncogenic, level_1, resistance NA;CIViC: NA;MyCancerGenome: not present;CancerHotspot: no;3DHotspot: no	SIFT: NA;Polyphen-2: NA	fusion	FUSION	Diploid				MSK	NA	-1												2						54	MSK	TRUE	Non-Spanish/non-Hispanic	0.0603	16876	16876	LUAD	Asian	2	Metastasis	Metastasis site unspecified	MSK-IMPACT341	Female	2016	2016
GENIE Cohort v11.0-public	GENIE-MSK-P-0002707-T03-IM5	Non-Small Cell Lung Cancer	Lung Adenocarcinoma	CD74-ROS1 fusion	OncoKB: Oncogenic, level_1, resistance NA;CIViC: NA;MyCancerGenome: not present;CancerHotspot: no;3DHotspot: no	SIFT: NA;Polyphen-2: NA	fusion	FUSION	Diploid				MSK	NA	-1												1						55	MSK	TRUE	Non-Spanish/non-Hispanic	0.3391	16876	16876	LUAD	Asian	2	Metastasis	Metastasis site unspecified	MSK-IMPACT410	Female	2016	2016
GENIE Cohort v11.0-public	GENIE-MSK-P-0002877-T01-IM3	Non-Small Cell Lung Cancer	Lung Adenocarcinoma	CD74-ROS1 fusion	OncoKB: Oncogenic, level_1, resistance NA;CIViC: NA;MyCancerGenome: not present;CancerHotspot: no;3DHotspot: no	SIFT: NA;Polyphen-2: NA	fusion	FUSION	Diploid				MSK	NA	-1												6						63	MSK	TRUE	Spanish/Hispanic	0.084	17690	17690	LUAD	White	1	Primary	Primary tumor	MSK-IMPACT341	Female	2018	2018
GENIE Cohort v11.0-public	GENIE-MSK-P-0002912-T01-IM3	Non-Small Cell Lung Cancer	Lung Adenocarcinoma	CD74-ROS1 fusion	OncoKB: Oncogenic, level_1, resistance NA;CIViC: NA;MyCancerGenome: not present;CancerHotspot: no;3DHotspot: no	SIFT: NA;Polyphen-2: NA	fusion	FUSION	Diploid				MSK	NA	-1												2						22	MSK	FALSE	Spanish/Hispanic	0.0742	16483	Unknown	LUAD	White	1	Primary	Primary tumor	MSK-IMPACT341	Male	2015	Unknown
GENIE Cohort v11.0-public	GENIE-MSK-P-0004336-T01-IM5	Non-Small Cell Lung Cancer	Lung Adenocarcinoma	CD74-ROS1 fusion	OncoKB: Oncogenic, level_1, resistance NA;CIViC: NA;MyCancerGenome: not present;CancerHotspot: no;3DHotspot: no	SIFT: NA;Polyphen-2: NA	fusion	FUSION	Diploid				MSK	NA	-1												2						52	MSK	TRUE	Non-Spanish/non-Hispanic	0.0104	17302	17302	LUAD	White	1	Primary	Primary tumor	MSK-IMPACT410	Female	2017	2017
GENIE Cohort v11.0-public	GENIE-MSK-P-0004747-T01-IM5	Non-Small Cell Lung Cancer	Lung Adenocarcinoma	CD74-ROS1 fusion	OncoKB: Oncogenic, level_1, resistance NA;CIViC: NA;MyCancerGenome: not present;CancerHotspot: no;3DHotspot: no	SIFT: NA;Polyphen-2: NA	fusion	FUSION	Diploid				MSK	NA	-1												1						51	MSK	FALSE	Non-Spanish/non-Hispanic	0.0073	18651	Unknown	LUAD	White	2	Primary	Primary tumor	MSK-IMPACT410	Female	2021	Unknown
GENIE Cohort v11.0-public	GENIE-MSK-P-0004790-T01-IM5	Non-Small Cell Lung Cancer	Lung Adenocarcinoma	CD74-ROS1 fusion	OncoKB: Oncogenic, level_1, resistance NA;CIViC: NA;MyCancerGenome: not present;CancerHotspot: no;3DHotspot: no	SIFT: NA;Polyphen-2: NA	fusion	FUSION	Diploid				MSK	NA	-1												8						48	MSK	TRUE	Non-Spanish/non-Hispanic	0.0014	16626	16626	LUAD	White	1	Primary	Primary tumor	MSK-IMPACT410	Female	2015	2015
GENIE Cohort v11.0-public	GENIE-MSK-P-0007108-T01-IM5	Non-Small Cell Lung Cancer	Lung Adenocarcinoma	CD74-ROS1 fusion	OncoKB: Oncogenic, level_1, resistance NA;CIViC: NA;MyCancerGenome: not present;CancerHotspot: no;3DHotspot: no	SIFT: NA;Polyphen-2: NA	fusion	FUSION	DeepDel				MSK	NA	-1												7						52	MSK	TRUE	Non-Spanish/non-Hispanic	0.1676	16707	16707	LUAD	Black	1	Metastasis	Metastasis site unspecified	MSK-IMPACT410	Male	2015	2015
GENIE Cohort v11.0-public	GENIE-MSK-P-0012525-T01-IM5	Non-Small Cell Lung Cancer	Lung Adenocarcinoma	CD74-ROS1 fusion	OncoKB: Oncogenic, level_1, resistance NA;CIViC: NA;MyCancerGenome: not present;CancerHotspot: no;3DHotspot: no	SIFT: NA;Polyphen-2: NA	fusion	FUSION	Diploid				MSK	NA	-1												2						44	MSK	FALSE	Non-Spanish/non-Hispanic	0.0007	18635	Unknown	LUAD	White	1	Primary	Primary tumor	MSK-IMPACT410	Female	2021	Unknown
GENIE Cohort v11.0-public	GENIE-MSK-P-0008134-T01-IM5	Non-Small Cell Lung Cancer	Lung Adenocarcinoma	CD74-ROS1 fusion	OncoKB: Oncogenic, level_1, resistance NA;CIViC: NA;MyCancerGenome: not present;CancerHotspot: no;3DHotspot: no	SIFT: NA;Polyphen-2: NA	fusion	FUSION	Diploid				MSK	NA	-1												4						48	MSK	FALSE	Non-Spanish/non-Hispanic	0.3073	18634	Unknown	LUAD	White	1	Metastasis	Metastasis site unspecified	MSK-IMPACT410	Female	2021	Unknown
GENIE Cohort v11.0-public	GENIE-MSK-P-0010760-T01-IM5	Non-Small Cell Lung Cancer	Lung Adenocarcinoma	CD74-ROS1 fusion	OncoKB: Oncogenic, level_1, resistance NA;CIViC: NA;MyCancerGenome: not present;CancerHotspot: no;3DHotspot: no	SIFT: NA;Polyphen-2: NA	fusion	FUSION	Diploid				MSK	NA	-1												5						50	MSK	FALSE	Non-Spanish/non-Hispanic	0.0024	18648	Unknown	LUAD	White	1	Primary	Primary tumor	MSK-IMPACT410	Male	2021	Unknown
GENIE Cohort v11.0-public	GENIE-MSK-P-0015215-T01-IM6	Non-Small Cell Lung Cancer	Lung Adenocarcinoma	CD74-ROS1 fusion	OncoKB: Oncogenic, level_1, resistance NA;CIViC: NA;MyCancerGenome: not present;CancerHotspot: no;3DHotspot: no	SIFT: NA;Polyphen-2: NA	fusion	FUSION	Diploid				MSK	NA	-1												1						54	MSK	TRUE	Non-Spanish/non-Hispanic	0.2725	17610	17610	LUAD	White	1	Metastasis	Metastasis site unspecified	MSK-IMPACT468	Female	2018	2018
GENIE Cohort v11.0-public	GENIE-MSK-P-0016213-T01-IM6	Non-Small Cell Lung Cancer	Lung Adenocarcinoma	CD74-ROS1 fusion	OncoKB: Oncogenic, level_1, resistance NA;CIViC: NA;MyCancerGenome: not present;CancerHotspot: no;3DHotspot: no	SIFT: NA;Polyphen-2: NA	fusion	FUSION	Diploid				MSK	NA	-1												1						65	MSK	FALSE	Spanish/Hispanic	0.0504	18611	Unknown	LUAD	Unknown	1	Primary	Primary tumor	MSK-IMPACT468	Female	2020	Unknown
GENIE Cohort v11.0-public	GENIE-MSK-P-0014506-T01-IM6	Non-Small Cell Lung Cancer	Lung Adenocarcinoma	CD74-ROS1 fusion	OncoKB: Oncogenic, level_1, resistance NA;CIViC: NA;MyCancerGenome: not present;CancerHotspot: no;3DHotspot: no	SIFT: NA;Polyphen-2: NA	fusion	FUSION	Diploid				MSK	NA	-1												4						67	MSK	FALSE	Non-Spanish/non-Hispanic	0.3675	18633	Unknown	LUAD	White	2	Metastasis	Metastasis site unspecified	MSK-IMPACT468	Female	2021	Unknown
GENIE Cohort v11.0-public	GENIE-MSK-P-0018222-T01-IM6	Non-Small Cell Lung Cancer	Lung Adenocarcinoma	CD74-ROS1 fusion	OncoKB: Oncogenic, level_1, resistance NA;CIViC: NA;MyCancerGenome: not present;CancerHotspot: no;3DHotspot: no	SIFT: NA;Polyphen-2: NA	fusion	FUSION	Diploid				MSK	NA	-1												1						56	MSK	FALSE	Non-Spanish/non-Hispanic	0.1021	18429	Unknown	LUAD	White	1	Primary	Primary tumor	MSK-IMPACT468	Male	2020	Unknown
GENIE Cohort v11.0-public	GENIE-MSK-P-0018513-T01-IM6	Non-Small Cell Lung Cancer	Non-Small Cell Lung Cancer	CD74-ROS1 fusion	OncoKB: Oncogenic, level_1, resistance NA;CIViC: NA;MyCancerGenome: not present;CancerHotspot: no;3DHotspot: no	SIFT: NA;Polyphen-2: NA	fusion	FUSION	Diploid				MSK	NA	-1												3						51	MSK	TRUE	Non-Spanish/non-Hispanic	0.2875	18293	18293	NSCLC	White	1	Metastasis	Metastasis site unspecified	MSK-IMPACT468	Female	2020	2020
GENIE Cohort v11.0-public	GENIE-MSK-P-0021054-T01-IM6	Non-Small Cell Lung Cancer	Lung Adenocarcinoma	CD74-ROS1 fusion	OncoKB: Oncogenic, level_1, resistance NA;CIViC: NA;MyCancerGenome: not present;CancerHotspot: no;3DHotspot: no	SIFT: NA;Polyphen-2: NA	fusion	FUSION	Diploid				MSK	NA	-1												8						80	MSK	FALSE	Non-Spanish/non-Hispanic	0.213	18631	Unknown	LUAD	Asian	1	Primary	Primary tumor	MSK-IMPACT468	Female	2021	Unknown
GENIE Cohort v11.0-public	GENIE-MSK-P-0021228-T01-IM6	Non-Small Cell Lung Cancer	Lung Adenocarcinoma	CD74-ROS1 fusion	OncoKB: Oncogenic, level_1, resistance NA;CIViC: NA;MyCancerGenome: not present;CancerHotspot: no;3DHotspot: no	SIFT: NA;Polyphen-2: NA	fusion	FUSION	Diploid				MSK	NA	-1												6						52	MSK	FALSE	Non-Spanish/non-Hispanic	0.1306	18603	Unknown	LUAD	White	1	Primary	Primary tumor	MSK-IMPACT468	Female	2020	Unknown
GENIE Cohort v11.0-public	GENIE-MSK-P-0021671-T01-IM6	Non-Small Cell Lung Cancer	Lung Adenocarcinoma	CD74-ROS1 fusion	OncoKB: Oncogenic, level_1, resistance NA;CIViC: NA;MyCancerGenome: not present;CancerHotspot: no;3DHotspot: no	SIFT: NA;Polyphen-2: NA	fusion	FUSION	Diploid				MSK	NA	-1																		59	MSK	FALSE	Non-Spanish/non-Hispanic	0.0784	18607	Unknown	LUAD	White	1	Primary	Primary tumor	MSK-IMPACT468	Female	2020	Unknown
GENIE Cohort v11.0-public	GENIE-MSK-P-0023617-T01-IM6	Non-Small Cell Lung Cancer	Lung Adenocarcinoma	CD74-ROS1 fusion	OncoKB: Oncogenic, level_1, resistance NA;CIViC: NA;MyCancerGenome: not present;CancerHotspot: no;3DHotspot: no	SIFT: NA;Polyphen-2: NA	fusion	FUSION	Diploid				MSK	NA	-1																		72	MSK	FALSE	Non-Spanish/non-Hispanic	0.0395	18647	Unknown	LUAD	White	1	Primary	Primary tumor	MSK-IMPACT468	Female	2021	Unknown
GENIE Cohort v11.0-public	GENIE-MSK-P-0025107-T01-IM6	Non-Small Cell Lung Cancer	Lung Adenocarcinoma	CD74-ROS1 fusion	OncoKB: Oncogenic, level_1, resistance NA;CIViC: NA;MyCancerGenome: not present;CancerHotspot: no;3DHotspot: no	SIFT: NA;Polyphen-2: NA	fusion	FUSION	Diploid				MSK	NA	-1												8						67	MSK	FALSE	Non-Spanish/non-Hispanic	0.0206	18635	Unknown	LUAD	White	1	Primary	Primary tumor	MSK-IMPACT468	Female	2021	Unknown
GENIE Cohort v11.0-public	GENIE-UCSF-427-576T	Non-Small Cell Lung Cancer	Lung Adenocarcinoma	CD74-ROS1 fusion	OncoKB: Oncogenic, level_1, resistance NA;CIViC: NA;MyCancerGenome: not present;CancerHotspot: no;3DHotspot: no	SIFT: NA;Polyphen-2: NA	fusion	FUSION					UCSF	NA	-1												22						82	UCSF	TRUE	Non-Spanish/non-Hispanic	0.5279	30750	30775	LUAD	White	1	Not Collected	Not Collected	UCSF-NIMV4-TN	Female	2018	2018
GENIE Cohort v11.0-public	GENIE-MSK-P-0026589-T02-IM6	Non-Small Cell Lung Cancer	Lung Adenocarcinoma	CD74-ROS1 fusion	OncoKB: Oncogenic, level_1, resistance NA;CIViC: NA;MyCancerGenome: not present;CancerHotspot: no;3DHotspot: no	SIFT: NA;Polyphen-2: NA	fusion	FUSION	Diploid				MSK	NA	-1												2						63	MSK	FALSE	Non-Spanish/non-Hispanic	0.0003	18627	Unknown	LUAD	Black	1	Metastasis	Metastasis site unspecified	MSK-IMPACT468	Female	2020	Unknown
GENIE Cohort v11.0-public	GENIE-MSK-P-0032722-T01-IM6	Non-Small Cell Lung Cancer	Lung Adenocarcinoma	CD74-ROS1 fusion	OncoKB: Oncogenic, level_1, resistance NA;CIViC: NA;MyCancerGenome: not present;CancerHotspot: no;3DHotspot: no	SIFT: NA;Polyphen-2: NA	fusion	FUSION	Diploid				MSK	NA	-1												2						60	MSK	TRUE	Non-Spanish/non-Hispanic	0.2263	17775	17775	LUAD	Asian	1	Primary	Primary tumor	MSK-IMPACT468	Male	2018	2018
GENIE Cohort v11.0-public	GENIE-MSK-P-0036970-T01-IM6	Non-Small Cell Lung Cancer	Lung Adenocarcinoma	CD74-ROS1 fusion	OncoKB: Oncogenic, level_1, resistance NA;CIViC: NA;MyCancerGenome: not present;CancerHotspot: no;3DHotspot: no	SIFT: NA;Polyphen-2: NA	fusion	FUSION	Diploid				MSK	NA	-1												3						65	MSK	FALSE	Non-Spanish/non-Hispanic	0.1652	18642	Unknown	LUAD	Asian	1	Metastasis	Metastasis site unspecified	MSK-IMPACT468	Female	2021	Unknown
GENIE Cohort v11.0-public	GENIE-MSK-P-0041118-T07-IM7	Non-Small Cell Lung Cancer	Lung Adenocarcinoma	CD74-ROS1 fusion	OncoKB: Oncogenic, level_1, resistance NA;CIViC: NA;MyCancerGenome: not present;CancerHotspot: no;3DHotspot: no	SIFT: NA;Polyphen-2: NA	fusion	FUSION	Diploid				MSK	NA	-1												1						56	MSK	TRUE	Non-Spanish/non-Hispanic		18642	18642	LUAD	Asian	6	Metastasis	Metastasis site unspecified	MSK-IMPACT505	Male	2021	2021
GENIE Cohort v11.0-public	GENIE-UCSF-10655-3862T	Non-Small Cell Lung Cancer	Lung Adenocarcinoma	CD74-ROS1 fusion	OncoKB: Oncogenic, level_1, resistance NA;CIViC: NA;MyCancerGenome: not present;CancerHotspot: no;3DHotspot: no	SIFT: NA;Polyphen-2: NA	fusion	FUSION					UCSF	NA	-1												15						60	UCSF	FALSE	Non-Spanish/non-Hispanic	0.653	22777		LUAD	Asian	1	Not Collected	Not Collected	UCSF-NIMV4-TO	Male	2021
GENIE Cohort v11.0-public	GENIE-UCSF-11353-3714T	Non-Small Cell Lung Cancer	Lung Adenocarcinoma	CD74-ROS1 fusion	OncoKB: Oncogenic, level_1, resistance NA;CIViC: NA;MyCancerGenome: not present;CancerHotspot: no;3DHotspot: no	SIFT: NA;Polyphen-2: NA	fusion	FUSION					UCSF	NA	-1												10						58	UCSF	FALSE	Non-Spanish/non-Hispanic	0.5907	21624		LUAD	White	1	Not Collected	Not Collected	UCSF-NIMV4-TO	Male	2021
GENIE Cohort v11.0-public	GENIE-UCSF-11692-6239T	Non-Small Cell Lung Cancer	Lung Adenocarcinoma	CD74-ROS1 fusion	OncoKB: Oncogenic, level_1, resistance NA;CIViC: NA;MyCancerGenome: not present;CancerHotspot: no;3DHotspot: no	SIFT: NA;Polyphen-2: NA	fusion	FUSION					UCSF	NA	-1												9						52	UCSF	FALSE	Non-Spanish/non-Hispanic	0.5987	19527		LUAD	Pacific Islander	1	Not Collected	Not Collected	UCSF-NIMV4-TO	Female	2021
GENIE Cohort v11.0-public	GENIE-UCSF-12985-2041T	Non-Small Cell Lung Cancer	Lung Adenocarcinoma	CD74-ROS1 fusion	OncoKB: Oncogenic, level_1, resistance NA;CIViC: NA;MyCancerGenome: not present;CancerHotspot: no;3DHotspot: no	SIFT: NA;Polyphen-2: NA	fusion	FUSION					UCSF	NA	-1												8						33	UCSF	FALSE	Spanish/Hispanic	0.7273	12462		LUAD	Other	1	Not Collected	Not Collected	UCSF-IDTV5-TO	Female	2021
GENIE Cohort v11.0-public	GENIE-MSK-P-0001117-T01-IM3	Non-Small Cell Lung Cancer	Lung Adenocarcinoma	EZR-ROS1 fusion	OncoKB: Oncogenic, level_1, resistance NA;CIViC: NA;MyCancerGenome: not present;CancerHotspot: no;3DHotspot: no	SIFT: NA;Polyphen-2: NA	fusion	FUSION	Diploid				MSK	NA	-1																		80	MSK	TRUE	Non-Spanish/non-Hispanic	0.3316	17720	17720	LUAD	White	1	Primary	Primary tumor	MSK-IMPACT341	Male	2018	2018
GENIE Cohort v11.0-public	GENIE-MSK-P-0003970-T01-IM5	Non-Small Cell Lung Cancer	Lung Adenocarcinoma	EZR-ROS1 fusion	OncoKB: Oncogenic, level_1, resistance NA;CIViC: NA;MyCancerGenome: not present;CancerHotspot: no;3DHotspot: no	SIFT: NA;Polyphen-2: NA	fusion	FUSION	Diploid				MSK	NA	-1												3						44	MSK	TRUE	Non-Spanish/non-Hispanic	0.2349	17464	17464	LUAD	Asian	2	Metastasis	Metastasis site unspecified	MSK-IMPACT410	Female	2017	2017
GENIE Cohort v11.0-public	GENIE-MSK-P-0004318-T01-IM5	Non-Small Cell Lung Cancer	Lung Adenocarcinoma	EZR-ROS1 fusion	OncoKB: Oncogenic, level_1, resistance NA;CIViC: NA;MyCancerGenome: not present;CancerHotspot: no;3DHotspot: no	SIFT: NA;Polyphen-2: NA	fusion	FUSION	Diploid				MSK	NA	-1												1						75	MSK	FALSE	Non-Spanish/non-Hispanic	0.0017	18650	Unknown	LUAD	White	1	Primary	Primary tumor	MSK-IMPACT410	Female	2021	Unknown
GENIE Cohort v11.0-public	GENIE-MSK-P-0010989-T01-IM5	Non-Small Cell Lung Cancer	Lung Adenocarcinoma	EZR-ROS1 fusion	OncoKB: Oncogenic, level_1, resistance NA;CIViC: NA;MyCancerGenome: not present;CancerHotspot: no;3DHotspot: no	SIFT: NA;Polyphen-2: NA	fusion	FUSION	Diploid				MSK	NA	-1												3						42	MSK	FALSE	Spanish/Hispanic	0.012	16918	Unknown	LUAD	White	1	Primary	Primary tumor	MSK-IMPACT410	Female	2016	Unknown
GENIE Cohort v11.0-public	GENIE-MSK-P-0014437-T01-IM6	Non-Small Cell Lung Cancer	Lung Adenocarcinoma	EZR-ROS1 fusion	OncoKB: Oncogenic, level_1, resistance NA;CIViC: NA;MyCancerGenome: not present;CancerHotspot: no;3DHotspot: no	SIFT: NA;Polyphen-2: NA	fusion	FUSION	Diploid				MSK	NA	-1												6						60	MSK	FALSE	Non-Spanish/non-Hispanic	0.02	18500	Unknown	LUAD	White	1	Primary	Primary tumor	MSK-IMPACT468	Female	2020	Unknown
GENIE Cohort v11.0-public	GENIE-MSK-P-0006047-T02-IM5	Non-Small Cell Lung Cancer	Lung Adenocarcinoma	EZR-ROS1 fusion	OncoKB: Oncogenic, level_1, resistance NA;CIViC: NA;MyCancerGenome: not present;CancerHotspot: no;3DHotspot: no	SIFT: NA;Polyphen-2: NA	fusion	FUSION	Diploid				MSK	NA	-1												2						62	MSK	FALSE	Non-Spanish/non-Hispanic	0	18634	Unknown	LUAD	White	2	Metastasis	Metastasis site unspecified	MSK-IMPACT410	Female	2021	Unknown
GENIE Cohort v11.0-public	GENIE-MSK-P-0006047-T03-IM6	Non-Small Cell Lung Cancer	Poorly Differentiated Non-Small Cell Lung Cancer	EZR-ROS1 fusion	OncoKB: Oncogenic, level_1, resistance NA;CIViC: NA;MyCancerGenome: not present;CancerHotspot: no;3DHotspot: no	SIFT: NA;Polyphen-2: NA	fusion	FUSION	Diploid				MSK	NA	-1												2						64	MSK	FALSE	Non-Spanish/non-Hispanic	0	18634	Unknown	NSCLCPD	White	2	Metastasis	Metastasis site unspecified	MSK-IMPACT468	Female	2021	Unknown
GENIE Cohort v11.0-public	GENIE-MSK-P-0020458-T01-IM6	Non-Small Cell Lung Cancer	Lung Adenocarcinoma	EZR-ROS1 fusion	OncoKB: Oncogenic, level_1, resistance NA;CIViC: NA;MyCancerGenome: not present;CancerHotspot: no;3DHotspot: no	SIFT: NA;Polyphen-2: NA	fusion	FUSION	Diploid				MSK	NA	-1												1						64	MSK	FALSE	Non-Spanish/non-Hispanic	0.4183	18631	Unknown	LUAD	White	3	Metastasis	Metastasis site unspecified	MSK-IMPACT468	Female	2021	Unknown
GENIE Cohort v11.0-public	GENIE-MSK-P-0014304-T02-IM6	Non-Small Cell Lung Cancer	Lung Adenocarcinoma	EZR-ROS1 fusion	OncoKB: Oncogenic, level_1, resistance NA;CIViC: NA;MyCancerGenome: not present;CancerHotspot: no;3DHotspot: no	SIFT: NA;Polyphen-2: NA	fusion	FUSION	Diploid				MSK	NA	-1												4						39	MSK	FALSE	Non-Spanish/non-Hispanic	0.325	18239	Unknown	LUAD	Asian	1	Primary	Primary tumor	MSK-IMPACT468	Female	2019	Unknown
GENIE Cohort v11.0-public	GENIE-MSK-P-0034609-T01-IM6	Non-Small Cell Lung Cancer	Lung Adenocarcinoma	EZR-ROS1 fusion	OncoKB: Oncogenic, level_1, resistance NA;CIViC: NA;MyCancerGenome: not present;CancerHotspot: no;3DHotspot: no	SIFT: NA;Polyphen-2: NA	fusion	FUSION	Diploid				MSK	NA	-1												1						72	MSK	FALSE	Non-Spanish/non-Hispanic	0.0486	18639	Unknown	LUAD	Asian	1	Primary	Primary tumor	MSK-IMPACT468	Female	2021	Unknown
GENIE Cohort v11.0-public	GENIE-UCSF-13056-0953T	Non-Small Cell Lung Cancer	Non-Small Cell Lung Cancer	EZR-ROS1 fusion	OncoKB: Oncogenic, level_1, resistance NA;CIViC: NA;MyCancerGenome: not present;CancerHotspot: no;3DHotspot: no	SIFT: NA;Polyphen-2: NA	fusion	FUSION					UCSF	NA	-1												8						42	UCSF	TRUE	Non-Spanish/non-Hispanic	0.2282	15655	Unknown	NSCLC	Asian	2	Not Collected	Not Collected	UCSF-IDTV5-TO	Male	2021	Unknown
GENIE Cohort v11.0-public	GENIE-MSK-P-0001840-T01-IM3	Non-Small Cell Lung Cancer	Lung Adenocarcinoma	ROS1-SDC4 fusion	OncoKB: Oncogenic, level_1, resistance NA;CIViC: NA;MyCancerGenome: not present;CancerHotspot: no;3DHotspot: no	SIFT: NA;Polyphen-2: NA	fusion	FUSION	Diploid				MSK	NA	-1												1						38	MSK	TRUE	Non-Spanish/non-Hispanic	0.3275	16644	16644	LUAD	White	2	Metastasis	Metastasis site unspecified	MSK-IMPACT341	Female	2015	2015
GENIE Cohort v11.0-public	GENIE-MSK-P-0001840-T02-IM5	Non-Small Cell Lung Cancer	Lung Adenocarcinoma	ROS1-SDC4 fusion	OncoKB: Oncogenic, level_1, resistance NA;CIViC: NA;MyCancerGenome: not present;CancerHotspot: no;3DHotspot: no	SIFT: NA;Polyphen-2: NA	fusion	FUSION	Diploid				MSK	NA	-1												2						38	MSK	TRUE	Non-Spanish/non-Hispanic	0.2146	16644	16644	LUAD	White	2	Metastasis	Metastasis site unspecified	MSK-IMPACT410	Female	2015	2015
GENIE Cohort v11.0-public	GENIE-MSK-P-0004414-T01-IM5	Non-Small Cell Lung Cancer	Lung Adenocarcinoma	ROS1-SDC4 fusion	OncoKB: Oncogenic, level_1, resistance NA;CIViC: NA;MyCancerGenome: not present;CancerHotspot: no;3DHotspot: no	SIFT: NA;Polyphen-2: NA	fusion	FUSION	Diploid				MSK	NA	-1												2						65	MSK	FALSE	Non-Spanish/non-Hispanic	0.0038	18639	Unknown	LUAD	Black	1	Metastasis	Metastasis site unspecified	MSK-IMPACT410	Male	2021	Unknown
GENIE Cohort v11.0-public	GENIE-MSK-P-0004946-T02-IM5	Non-Small Cell Lung Cancer	Lung Adenocarcinoma	ROS1-SDC4 fusion	OncoKB: Oncogenic, level_1, resistance NA;CIViC: NA;MyCancerGenome: not present;CancerHotspot: no;3DHotspot: no	SIFT: NA;Polyphen-2: NA	fusion	FUSION	Diploid				MSK	NA	-1												4						72	MSK	FALSE	Non-Spanish/non-Hispanic	0.1663	17416	Unknown	LUAD	White	2	Primary	Primary tumor	MSK-IMPACT410	Male	2017	Unknown
GENIE Cohort v11.0-public	GENIE-MSK-P-0012008-T01-IM5	Non-Small Cell Lung Cancer	Lung Adenocarcinoma	ROS1-SDC4 fusion	OncoKB: Oncogenic, level_1, resistance NA;CIViC: NA;MyCancerGenome: not present;CancerHotspot: no;3DHotspot: no	SIFT: NA;Polyphen-2: NA	fusion	FUSION	Diploid				MSK	NA	-1												3						56	MSK	TRUE	Non-Spanish/non-Hispanic	0.2428	18244	18244	LUAD	Asian	2	Primary	Primary tumor	MSK-IMPACT410	Male	2019	2019
GENIE Cohort v11.0-public	GENIE-MSK-P-0012008-T02-IM6	Non-Small Cell Lung Cancer	Lung Adenocarcinoma	ROS1-SDC4 fusion	OncoKB: Oncogenic, level_1, resistance NA;CIViC: NA;MyCancerGenome: not present;CancerHotspot: no;3DHotspot: no	SIFT: NA;Polyphen-2: NA	fusion	FUSION	Diploid				MSK	NA	-1												11						59	MSK	TRUE	Non-Spanish/non-Hispanic	0.3509	18244	18244	LUAD	Asian	2	Metastasis	Metastasis site unspecified	MSK-IMPACT468	Male	2019	2019
GENIE Cohort v11.0-public	GENIE-VICC-328557-unk-1	Non-Small Cell Lung Cancer	Lung Adenocarcinoma	ROS1-SDC4 fusion	OncoKB: Oncogenic, level_1, resistance NA;CIViC: NA;MyCancerGenome: not present;CancerHotspot: no;3DHotspot: no	SIFT: NA;Polyphen-2: NA	fusion	FUSION	Diploid				VICC	NA	-1												3						44	VICC	FALSE	Non-Spanish/non-Hispanic		18029	Unknown	LUAD	White	2	Metastasis	Lymph node metastasis	VICC-01-T7	Male	2021
GENIE Cohort v11.0-public	GENIE-VICC-328557-unk-3	Non-Small Cell Lung Cancer	Lung Adenocarcinoma	ROS1-SDC4 fusion	OncoKB: Oncogenic, level_1, resistance NA;CIViC: NA;MyCancerGenome: not present;CancerHotspot: no;3DHotspot: no	SIFT: NA;Polyphen-2: NA	fusion	FUSION	Diploid				VICC	NA	-1												4						46	VICC	FALSE	Non-Spanish/non-Hispanic		18029	Unknown	LUAD	White	2	Metastasis	Lymph node metastasis	VICC-01-T7	Male	2021
GENIE Cohort v11.0-public	GENIE-MSK-P-0017325-T01-IM6	Non-Small Cell Lung Cancer	Lung Adenocarcinoma	ROS1-SDC4 fusion	OncoKB: Oncogenic, level_1, resistance NA;CIViC: NA;MyCancerGenome: not present;CancerHotspot: no;3DHotspot: no	SIFT: NA;Polyphen-2: NA	fusion	FUSION	Diploid				MSK	NA	-1												3						58	MSK	FALSE	Non-Spanish/non-Hispanic	0.6095	18646	Unknown	LUAD	White	4	Primary	Primary tumor	MSK-IMPACT468	Female	2021	Unknown
GENIE Cohort v11.0-public	GENIE-MSK-P-0016504-T01-IM6	Non-Small Cell Lung Cancer	Lung Adenocarcinoma	ROS1-SDC4 fusion	OncoKB: Oncogenic, level_1, resistance NA;CIViC: NA;MyCancerGenome: not present;CancerHotspot: no;3DHotspot: no	SIFT: NA;Polyphen-2: NA	fusion	FUSION	Diploid				MSK	NA	-1																		72	MSK	FALSE	Non-Spanish/non-Hispanic	0.181	18008	Unknown	LUAD	White	1	Primary	Primary tumor	MSK-IMPACT468	Male	2019	Unknown
GENIE Cohort v11.0-public	GENIE-MSK-P-0022578-T01-IM6	Non-Small Cell Lung Cancer	Lung Adenocarcinoma	ROS1-SDC4 fusion	OncoKB: Oncogenic, level_1, resistance NA;CIViC: NA;MyCancerGenome: not present;CancerHotspot: no;3DHotspot: no	SIFT: NA;Polyphen-2: NA	fusion	FUSION	Diploid				MSK	NA	-1												1						69	MSK	FALSE	Non-Spanish/non-Hispanic	0.2466	18508	Unknown	LUAD	Asian	2	Primary	Primary tumor	MSK-IMPACT468	Female	2020	Unknown
GENIE Cohort v11.0-public	GENIE-MSK-P-0022578-T02-IM6	Non-Small Cell Lung Cancer	Lung Adenocarcinoma	ROS1-SDC4 fusion	OncoKB: Oncogenic, level_1, resistance NA;CIViC: NA;MyCancerGenome: not present;CancerHotspot: no;3DHotspot: no	SIFT: NA;Polyphen-2: NA	fusion	FUSION	Diploid				MSK	NA	-1												3						69	MSK	FALSE	Non-Spanish/non-Hispanic	0.2772	18508	Unknown	LUAD	Asian	2	Primary	Primary tumor	MSK-IMPACT468	Female	2020	Unknown
GENIE Cohort v11.0-public	GENIE-MSK-P-0027630-T01-IM6	Non-Small Cell Lung Cancer	Lung Adenocarcinoma	ROS1-SDC4 fusion	OncoKB: Oncogenic, level_1, resistance NA;CIViC: NA;MyCancerGenome: not present;CancerHotspot: no;3DHotspot: no	SIFT: NA;Polyphen-2: NA	fusion	FUSION	Diploid				MSK	NA	-1												3						64	MSK	TRUE	Non-Spanish/non-Hispanic	0.1824	18015	18015	LUAD	Asian	1	Metastasis	Metastasis site unspecified	MSK-IMPACT468	Female	2019	2019
GENIE Cohort v11.0-public	GENIE-MSK-P-0038394-T01-IM6	Non-Small Cell Lung Cancer	Lung Adenocarcinoma	ROS1-SDC4 fusion	OncoKB: Oncogenic, level_1, resistance NA;CIViC: NA;MyCancerGenome: not present;CancerHotspot: no;3DHotspot: no	SIFT: NA;Polyphen-2: NA	fusion	FUSION	Diploid				MSK	NA	-1												4						64	MSK	FALSE	Spanish/Hispanic	0.2174	18549	Unknown	LUAD	White	1	Metastasis	Metastasis site unspecified	MSK-IMPACT468	Male	2020	Unknown
GENIE Cohort v11.0-public	GENIE-MSK-P-0043938-T01-IM6	Non-Small Cell Lung Cancer	Lung Adenocarcinoma	ROS1-SDC4 fusion	OncoKB: Oncogenic, level_1, resistance NA;CIViC: NA;MyCancerGenome: not present;CancerHotspot: no;3DHotspot: no	SIFT: NA;Polyphen-2: NA	fusion	FUSION	Diploid				MSK	NA	-1												1						63	MSK	FALSE	Non-Spanish/non-Hispanic	0	18649	Unknown	LUAD	White	1	Metastasis	Metastasis site unspecified	MSK-IMPACT468	Female	2021	Unknown
GENIE Cohort v11.0-public	GENIE-MSK-P-0047840-T02-IM6	Non-Small Cell Lung Cancer	Lung Adenocarcinoma	ROS1-SDC4 fusion	OncoKB: Oncogenic, level_1, resistance NA;CIViC: NA;MyCancerGenome: not present;CancerHotspot: no;3DHotspot: no	SIFT: NA;Polyphen-2: NA	fusion	FUSION	Diploid				MSK	NA	-1												3						59	MSK	FALSE	Non-Spanish/non-Hispanic	0.0144	18211	Unknown	LUAD	Asian	1	Primary	Primary tumor	MSK-IMPACT468	Female	2019	Unknown
GENIE Cohort v11.0-public	GENIE-MSK-P-0054419-T01-IM6	Non-Small Cell Lung Cancer	Lung Adenocarcinoma	ROS1-SDC4 fusion	OncoKB: Oncogenic, level_1, resistance NA;CIViC: NA;MyCancerGenome: not present;CancerHotspot: no;3DHotspot: no	SIFT: NA;Polyphen-2: NA	fusion	FUSION	Diploid				MSK	NA	-1												3						51	MSK	FALSE	Non-Spanish/non-Hispanic	0.1495	18633	Unknown	LUAD	Asian	2	Metastasis	Metastasis site unspecified	MSK-IMPACT468	Female	2021	Unknown
GENIE Cohort v11.0-public	GENIE-MSK-P-0054419-T02-IM6	Non-Small Cell Lung Cancer	Lung Adenocarcinoma	ROS1-SDC4 fusion	OncoKB: Oncogenic, level_1, resistance NA;CIViC: NA;MyCancerGenome: not present;CancerHotspot: no;3DHotspot: no	SIFT: NA;Polyphen-2: NA	fusion	FUSION	Diploid				MSK	NA	-1												3						52	MSK	FALSE	Non-Spanish/non-Hispanic		18633	Unknown	LUAD	Asian	2	Metastasis	Metastasis site unspecified	MSK-IMPACT468	Female	2021	Unknown
GENIE Cohort v11.0-public	GENIE-MSK-P-0003207-T01-IM5	Non-Small Cell Lung Cancer	Lung Adenocarcinoma	TPM3-ROS1 fusion	OncoKB: Oncogenic, level_1, resistance NA;CIViC: NA;MyCancerGenome: not present;CancerHotspot: no;3DHotspot: no	SIFT: NA;Polyphen-2: NA	fusion	FUSION	Diploid				MSK	NA	-1												1						52	MSK	FALSE	Non-Spanish/non-Hispanic	0.5149	16462	Unknown	LUAD	Unknown	1	Primary	Primary tumor	MSK-IMPACT410	Male	2015	Unknown
GENIE Cohort v11.0-public	GENIE-MSK-P-0028865-T02-IM6	Non-Small Cell Lung Cancer	Lung Adenocarcinoma	TPM3-ROS1 fusion	OncoKB: Oncogenic, level_1, resistance NA;CIViC: NA;MyCancerGenome: not present;CancerHotspot: no;3DHotspot: no	SIFT: NA;Polyphen-2: NA	fusion	FUSION	Diploid				MSK	NA	-1												1						72	MSK	FALSE	Non-Spanish/non-Hispanic	0.3118	17606	Unknown	LUAD	White	1	Metastasis	Metastasis site unspecified	MSK-IMPACT468	Female	2018	Unknown
GENIE Cohort v11.0-public	GENIE-MSK-P-0006921-T01-IM5	Non-Small Cell Lung Cancer	Lung Adenocarcinoma	ROS1-FAM135B fusion	OncoKB: Likely Oncogenic, level_1, resistance NA;CIViC: NA;MyCancerGenome: not present;CancerHotspot: no;3DHotspot: no	SIFT: NA;Polyphen-2: NA	fusion	FUSION	Diploid				MSK	NA	-1												2						36	MSK	FALSE	Non-Spanish/non-Hispanic	0.0795	18649	Unknown	LUAD	White	1	Metastasis	Metastasis site unspecified	MSK-IMPACT410	Male	2021	Unknown
GENIE Cohort v11.0-public	GENIE-MSK-P-0016175-T01-IM6	Non-Small Cell Lung Cancer	Lung Adenocarcinoma	ROS1-EYS fusion	OncoKB: Likely Oncogenic, level_1, resistance NA;CIViC: NA;MyCancerGenome: not present;CancerHotspot: no;3DHotspot: no	SIFT: NA;Polyphen-2: NA	fusion	FUSION	Diploid				MSK	NA	-1												17						76	MSK	TRUE	Non-Spanish/non-Hispanic	0.3645	17157	17157	LUAD	White	1	Metastasis	Metastasis site unspecified	MSK-IMPACT468	Female	2016	2016
GENIE Cohort v11.0-public	GENIE-MSK-P-0000840-T03-IM6	Non-Small Cell Lung Cancer	Lung Adenocarcinoma	ROS1-CD74 fusion	OncoKB: Oncogenic, level_1, resistance NA;CIViC: NA;MyCancerGenome: not present;CancerHotspot: no;3DHotspot: no	SIFT: NA;Polyphen-2: NA	fusion	FUSION	Diploid				MSK	NA	-1												2						52	MSK	TRUE	Spanish/Hispanic	0.1181	18395	18395	LUAD	White	2	Primary	Primary tumor	MSK-IMPACT468	Female	2020	2020
GENIE Cohort v11.0-public	GENIE-MSK-P-0004747-T04-IM7	Non-Small Cell Lung Cancer	Lung Adenocarcinoma	ROS1-CD74 fusion	OncoKB: Oncogenic, level_1, resistance NA;CIViC: NA;MyCancerGenome: not present;CancerHotspot: no;3DHotspot: no	SIFT: NA;Polyphen-2: NA	fusion	FUSION	Diploid				MSK	NA	-1												9						56	MSK	FALSE	Non-Spanish/non-Hispanic		18651	Unknown	LUAD	White	2	Primary	Primary tumor	MSK-IMPACT505	Female	2021	Unknown
GENIE Cohort v11.0-public	GENIE-MSK-P-0011025-T01-IM5	Non-Small Cell Lung Cancer	Lung Adenocarcinoma	ROS1-CD74 fusion	OncoKB: Oncogenic, level_1, resistance NA;CIViC: NA;MyCancerGenome: not present;CancerHotspot: no;3DHotspot: no	SIFT: NA;Polyphen-2: NA	fusion	FUSION	Diploid				MSK	NA	-1												4						32	MSK	FALSE	Non-Spanish/non-Hispanic	0.051	18635	Unknown	LUAD	Black	2	Primary	Primary tumor	MSK-IMPACT410	Female	2021	Unknown
GENIE Cohort v11.0-public	GENIE-MSK-P-0011025-T02-IM6	Non-Small Cell Lung Cancer	Lung Adenocarcinoma	ROS1-CD74 fusion	OncoKB: Oncogenic, level_1, resistance NA;CIViC: NA;MyCancerGenome: not present;CancerHotspot: no;3DHotspot: no	SIFT: NA;Polyphen-2: NA	fusion	FUSION	Diploid				MSK	NA	-1												5						36	MSK	FALSE	Non-Spanish/non-Hispanic	0.173	18635	Unknown	LUAD	Black	2	Primary	Primary tumor	MSK-IMPACT468	Female	2021	Unknown
GENIE Cohort v11.0-public	GENIE-MSK-P-0014506-T02-IM6	Non-Small Cell Lung Cancer	Non-Small Cell Lung Cancer	ROS1-CD74 fusion	OncoKB: Oncogenic, level_1, resistance NA;CIViC: NA;MyCancerGenome: not present;CancerHotspot: no;3DHotspot: no	SIFT: NA;Polyphen-2: NA	fusion	FUSION	Diploid				MSK	NA	-1												8						71	MSK	FALSE	Non-Spanish/non-Hispanic		18633	Unknown	NSCLC	White	2	Primary	Primary tumor	MSK-IMPACT468	Female	2021	Unknown
GENIE Cohort v11.0-public	GENIE-VICC-508314-unk-2	Non-Small Cell Lung Cancer	Lung Adenocarcinoma	ROS1-CD74 fusion	OncoKB: Oncogenic, level_1, resistance NA;CIViC: NA;MyCancerGenome: not present;CancerHotspot: no;3DHotspot: no	SIFT: NA;Polyphen-2: NA	fusion	FUSION	Diploid				VICC	NA	-1												13						46	VICC	FALSE	Non-Spanish/non-Hispanic		18841	Unknown	LUAD	White	4	Metastasis	Lymph node metastasis	VICC-01-T7	Female	2021
GENIE Cohort v11.0-public	GENIE-VICC-508314-unk-4	Non-Small Cell Lung Cancer	Lung Adenocarcinoma	ROS1-CD74 fusion	OncoKB: Oncogenic, level_1, resistance NA;CIViC: NA;MyCancerGenome: not present;CancerHotspot: no;3DHotspot: no	SIFT: NA;Polyphen-2: NA	fusion	FUSION	Diploid				VICC	NA	-1												14						47	VICC	FALSE	Non-Spanish/non-Hispanic		18841	Unknown	LUAD	White	4	Metastasis	Metastasis site unspecified	VICC-01-T7	Female	2021
GENIE Cohort v11.0-public	GENIE-MSK-P-0024572-T01-IM6	Non-Small Cell Lung Cancer	Lung Adenocarcinoma	ROS1-CD74 fusion	OncoKB: Oncogenic, level_1, resistance NA;CIViC: NA;MyCancerGenome: not present;CancerHotspot: no;3DHotspot: no	SIFT: NA;Polyphen-2: NA	fusion	FUSION	Diploid				MSK	NA	-1												1						42	MSK	TRUE	Non-Spanish/non-Hispanic	0.1538	18163	18163	LUAD	Black	1	Primary	Primary tumor	MSK-IMPACT468	Male	2019	2019
GENIE Cohort v11.0-public	GENIE-MSK-P-0026455-T01-IM6	Non-Small Cell Lung Cancer	Non-Small Cell Lung Cancer	ROS1-CD74 fusion	OncoKB: Oncogenic, level_1, resistance NA;CIViC: NA;MyCancerGenome: not present;CancerHotspot: no;3DHotspot: no	SIFT: NA;Polyphen-2: NA	fusion	FUSION	Diploid				MSK	NA	-1												6						36	MSK	FALSE	Non-Spanish/non-Hispanic	0.2567	18614	Unknown	NSCLC	Asian	1	Primary	Primary tumor	MSK-IMPACT468	Female	2020	Unknown
GENIE Cohort v11.0-public	GENIE-MSK-P-0039219-T01-IM6	Non-Small Cell Lung Cancer	Lung Adenocarcinoma	ROS1-CD74 fusion	OncoKB: Oncogenic, level_1, resistance NA;CIViC: NA;MyCancerGenome: not present;CancerHotspot: no;3DHotspot: no	SIFT: NA;Polyphen-2: NA	fusion	FUSION	Diploid				MSK	NA	-1												2						62	MSK	TRUE	Spanish/Hispanic	0.1967	18106	18106	LUAD	Other	1	Metastasis	Metastasis site unspecified	MSK-IMPACT468	Female	2019	2019
GENIE Cohort v11.0-public	GENIE-MSK-P-0040577-T01-IM6	Non-Small Cell Lung Cancer	Lung Adenocarcinoma	ROS1-CD74 fusion	OncoKB: Oncogenic, level_1, resistance NA;CIViC: NA;MyCancerGenome: not present;CancerHotspot: no;3DHotspot: no	SIFT: NA;Polyphen-2: NA	fusion	FUSION	Diploid				MSK	NA	-1																		64	MSK	FALSE	Non-Spanish/non-Hispanic	0	18603	Unknown	LUAD	White	1	Primary	Primary tumor	MSK-IMPACT468	Female	2020	Unknown
GENIE Cohort v11.0-public	GENIE-MSK-P-0040869-T01-IM6	Non-Small Cell Lung Cancer	Lung Adenocarcinoma	ROS1-CD74 fusion	OncoKB: Oncogenic, level_1, resistance NA;CIViC: NA;MyCancerGenome: not present;CancerHotspot: no;3DHotspot: no	SIFT: NA;Polyphen-2: NA	fusion	FUSION	Diploid				MSK	NA	-1												7						46	MSK	TRUE	Non-Spanish/non-Hispanic	0.1822	17998	17998	LUAD	Asian	1	Metastasis	Metastasis site unspecified	MSK-IMPACT468	Female	2019	2019
GENIE Cohort v11.0-public	GENIE-MSK-P-0041118-T02-IM6	Non-Small Cell Lung Cancer	Non-Small Cell Lung Cancer	ROS1-CD74 fusion	OncoKB: Oncogenic, level_1, resistance NA;CIViC: NA;MyCancerGenome: not present;CancerHotspot: no;3DHotspot: no	SIFT: NA;Polyphen-2: NA	fusion	FUSION	Diploid				MSK	NA	-1												14						54	MSK	TRUE	Non-Spanish/non-Hispanic	0.2101	18642	18642	NSCLC	Asian	6	Metastasis	Metastasis site unspecified	MSK-IMPACT468	Male	2021	2021
GENIE Cohort v11.0-public	GENIE-MSK-P-0041118-T03-IM6	Non-Small Cell Lung Cancer	Lung Adenocarcinoma	ROS1-CD74 fusion	OncoKB: Oncogenic, level_1, resistance NA;CIViC: NA;MyCancerGenome: not present;CancerHotspot: no;3DHotspot: no	SIFT: NA;Polyphen-2: NA	fusion	FUSION	Diploid				MSK	NA	-1												26						55	MSK	TRUE	Non-Spanish/non-Hispanic	0.334	18642	18642	LUAD	Asian	6	Metastasis	Metastasis site unspecified	MSK-IMPACT468	Male	2021	2021
GENIE Cohort v11.0-public	GENIE-MSK-P-0041118-T05-IM6	Non-Small Cell Lung Cancer	Lung Adenocarcinoma	ROS1-CD74 fusion	OncoKB: Oncogenic, level_1, resistance NA;CIViC: NA;MyCancerGenome: not present;CancerHotspot: no;3DHotspot: no	SIFT: NA;Polyphen-2: NA	fusion	FUSION	Diploid				MSK	NA	-1												1						56	MSK	TRUE	Non-Spanish/non-Hispanic		18642	18642	LUAD	Asian	6	Unspecified	Not otherwise specified	MSK-IMPACT468	Male	2021	2021
GENIE Cohort v11.0-public	GENIE-MSK-P-0041118-T06-IM6	Non-Small Cell Lung Cancer	Lung Adenocarcinoma	ROS1-CD74 fusion	OncoKB: Oncogenic, level_1, resistance NA;CIViC: NA;MyCancerGenome: not present;CancerHotspot: no;3DHotspot: no	SIFT: NA;Polyphen-2: NA	fusion	FUSION	Diploid				MSK	NA	-1												2						56	MSK	TRUE	Non-Spanish/non-Hispanic		18642	18642	LUAD	Asian	6	Unspecified	Not otherwise specified	MSK-IMPACT468	Male	2021	2021
GENIE Cohort v11.0-public	GENIE-MSK-P-0044465-T01-IM6	Non-Small Cell Lung Cancer	Lung Adenocarcinoma	ROS1-CD74 fusion	OncoKB: Oncogenic, level_1, resistance NA;CIViC: NA;MyCancerGenome: not present;CancerHotspot: no;3DHotspot: no	SIFT: NA;Polyphen-2: NA	fusion	FUSION	Diploid				MSK	NA	-1												14						56	MSK	FALSE	Non-Spanish/non-Hispanic	0.0073	18133	Unknown	LUAD	White	1	Primary	Primary tumor	MSK-IMPACT468	Female	2019	Unknown
GENIE Cohort v11.0-public	GENIE-MSK-P-0049640-T01-IM6	Non-Small Cell Lung Cancer	Lung Adenocarcinoma	ROS1-CD74 fusion	OncoKB: Oncogenic, level_1, resistance NA;CIViC: NA;MyCancerGenome: not present;CancerHotspot: no;3DHotspot: no	SIFT: NA;Polyphen-2: NA	fusion	FUSION	Diploid				MSK	NA	-1												7						56	MSK	FALSE	Non-Spanish/non-Hispanic	0.001	18646	Unknown	LUAD	White	2	Primary	Primary tumor	MSK-IMPACT468	Female	2021	Unknown
GENIE Cohort v11.0-public	GENIE-MSK-P-0049640-T03-IM7	Non-Small Cell Lung Cancer	Lung Adenocarcinoma	ROS1-CD74 fusion	OncoKB: Oncogenic, level_1, resistance NA;CIViC: NA;MyCancerGenome: not present;CancerHotspot: no;3DHotspot: no	SIFT: NA;Polyphen-2: NA	fusion	FUSION	Diploid				MSK	NA	-1												6						56	MSK	FALSE	Non-Spanish/non-Hispanic		18646	Unknown	LUAD	White	2	Metastasis	Metastasis site unspecified	MSK-IMPACT505	Female	2021	Unknown
GENIE Cohort v11.0-public	GENIE-MSK-P-0047502-T01-IM6	Non-Small Cell Lung Cancer	Lung Adenosquamous Carcinoma	ROS1-CD74 fusion	OncoKB: Oncogenic, level_1, resistance NA;CIViC: NA;MyCancerGenome: not present;CancerHotspot: no;3DHotspot: no	SIFT: NA;Polyphen-2: NA	fusion	FUSION	Diploid				MSK	NA	-1												3						65	MSK	TRUE	Non-Spanish/non-Hispanic	0.2027	18206	18206	LUAS	Asian	1	Metastasis	Metastasis site unspecified	MSK-IMPACT468	Male	2019	2019
GENIE Cohort v11.0-public	GENIE-MSK-P-0048671-T01-IM6	Non-Small Cell Lung Cancer	Lung Adenocarcinoma	ROS1-CD74 fusion	OncoKB: Oncogenic, level_1, resistance NA;CIViC: NA;MyCancerGenome: not present;CancerHotspot: no;3DHotspot: no	SIFT: NA;Polyphen-2: NA	fusion	FUSION	Diploid				MSK	NA	-1												4						52	MSK	FALSE	Non-Spanish/non-Hispanic	0.6095	18320	Unknown	LUAD	White	2	Primary	Primary tumor	MSK-IMPACT468	Female	2020	Unknown
GENIE Cohort v11.0-public	GENIE-MSK-P-0048671-T02-IM6	Non-Small Cell Lung Cancer	Lung Adenocarcinoma	ROS1-CD74 fusion	OncoKB: Oncogenic, level_1, resistance NA;CIViC: NA;MyCancerGenome: not present;CancerHotspot: no;3DHotspot: no	SIFT: NA;Polyphen-2: NA	fusion	FUSION	Diploid				MSK	NA	-1												4						52	MSK	FALSE	Non-Spanish/non-Hispanic	0.3442	18320	Unknown	LUAD	White	2	Primary	Primary tumor	MSK-IMPACT468	Female	2020	Unknown
GENIE Cohort v11.0-public	GENIE-MSK-P-0053610-T02-IM6	Non-Small Cell Lung Cancer	Lung Adenocarcinoma	ROS1-CD74 fusion	OncoKB: Oncogenic, level_1, resistance NA;CIViC: NA;MyCancerGenome: not present;CancerHotspot: no;3DHotspot: no	SIFT: NA;Polyphen-2: NA	fusion	FUSION	Diploid				MSK	NA	-1																		50	MSK	TRUE	Non-Spanish/non-Hispanic	0	18361	18361	LUAD	White	1	Metastasis	Metastasis site unspecified	MSK-IMPACT468	Male	2020	2020
GENIE Cohort v11.0-public	GENIE-MSK-P-0054440-T02-IM6	Non-Small Cell Lung Cancer	Lung Adenocarcinoma	ROS1-CD74 fusion	OncoKB: Oncogenic, level_1, resistance NA;CIViC: NA;MyCancerGenome: not present;CancerHotspot: no;3DHotspot: no	SIFT: NA;Polyphen-2: NA	fusion	FUSION	Diploid				MSK	NA	-1												4						50	MSK	FALSE	Non-Spanish/non-Hispanic	0	18466	Unknown	LUAD	White	1	Primary	Primary tumor	MSK-IMPACT468	Female	2020	Unknown
GENIE Cohort v11.0-public	GENIE-MSK-P-0054497-T01-IM6	Non-Small Cell Lung Cancer	Lung Adenocarcinoma	ROS1-CD74 fusion	OncoKB: Oncogenic, level_1, resistance NA;CIViC: NA;MyCancerGenome: not present;CancerHotspot: no;3DHotspot: no	SIFT: NA;Polyphen-2: NA	fusion	FUSION	Diploid				MSK	NA	-1												3						81	MSK	FALSE	Non-Spanish/non-Hispanic	0.0018	18557	Unknown	LUAD	White	1	Primary	Primary tumor	MSK-IMPACT468	Female	2020	Unknown
GENIE Cohort v11.0-public	GENIE-MSK-P-0054352-T01-IM6	Non-Small Cell Lung Cancer	Lung Adenocarcinoma	ROS1-CD74 fusion	OncoKB: Oncogenic, level_1, resistance NA;CIViC: NA;MyCancerGenome: not present;CancerHotspot: no;3DHotspot: no	SIFT: NA;Polyphen-2: NA	fusion	FUSION	Diploid				MSK	NA	-1												4						48	MSK	FALSE	Spanish/Hispanic	0.0335	18416	Unknown	LUAD	Other	1	Primary	Primary tumor	MSK-IMPACT468	Female	2020	Unknown
GENIE Cohort v11.0-public	GENIE-MSK-P-0052363-T01-IM6	Non-Small Cell Lung Cancer	Lung Adenocarcinoma	ROS1-CD74 fusion	OncoKB: Oncogenic, level_1, resistance NA;CIViC: NA;MyCancerGenome: not present;CancerHotspot: no;3DHotspot: no	SIFT: NA;Polyphen-2: NA	fusion	FUSION	Diploid				MSK	NA	-1												2						60	MSK	FALSE	Non-Spanish/non-Hispanic	0.2726	18649	Unknown	LUAD	White	2	Metastasis	Metastasis site unspecified	MSK-IMPACT468	Female	2021	Unknown
GENIE Cohort v11.0-public	GENIE-MSK-P-0052363-T02-IM7	Non-Small Cell Lung Cancer	Lung Adenocarcinoma	ROS1-CD74 fusion	OncoKB: Oncogenic, level_1, resistance NA;CIViC: NA;MyCancerGenome: not present;CancerHotspot: no;3DHotspot: no	SIFT: NA;Polyphen-2: NA	fusion	FUSION	Diploid				MSK	NA	-1												2						62	MSK	FALSE	Non-Spanish/non-Hispanic		18649	Unknown	LUAD	White	2	Metastasis	Metastasis site unspecified	MSK-IMPACT505	Female	2021	Unknown
GENIE Cohort v11.0-public	GENIE-MSK-P-0014177-T01-IM5	Non-Small Cell Lung Cancer	Lung Adenocarcinoma	ROS1-SLC34A2 fusion - Archer	OncoKB: Oncogenic, level_1, resistance NA;CIViC: NA;MyCancerGenome: not present;CancerHotspot: no;3DHotspot: no	SIFT: NA;Polyphen-2: NA	fusion	FUSION	Diploid				MSK	NA	-1												1						60	MSK	TRUE	Non-Spanish/non-Hispanic	0.0026	17482	17482	LUAD	White	1	Primary	Primary tumor	MSK-IMPACT410	Male	2017	2017
GENIE Cohort v11.0-public	GENIE-MSK-P-0017752-T01-IM6	Non-Small Cell Lung Cancer	Lung Adenocarcinoma	ROS1-SLC34A2 fusion - Archer	OncoKB: Oncogenic, level_1, resistance NA;CIViC: NA;MyCancerGenome: not present;CancerHotspot: no;3DHotspot: no	SIFT: NA;Polyphen-2: NA	fusion	FUSION	Diploid				MSK	NA	-1												6						51	MSK	TRUE	Non-Spanish/non-Hispanic	0.2534	18483	18483	LUAD	White	5	Primary	Primary tumor	MSK-IMPACT468	Male	2020	2020
GENIE Cohort v11.0-public	GENIE-MSK-P-0017752-T06-IM6	Non-Small Cell Lung Cancer	Lung Adenocarcinoma	ROS1-SLC34A2 fusion - Archer	OncoKB: Oncogenic, level_1, resistance NA;CIViC: NA;MyCancerGenome: not present;CancerHotspot: no;3DHotspot: no	SIFT: NA;Polyphen-2: NA	fusion	FUSION	Diploid				MSK	NA	-1												8						54	MSK	TRUE	Non-Spanish/non-Hispanic	0.1479	18483	18483	LUAD	White	5	Metastasis	Metastasis site unspecified	MSK-IMPACT468	Male	2020	2020
GENIE Cohort v11.0-public	GENIE-MSK-P-0019612-T01-IM6	Non-Small Cell Lung Cancer	Lung Adenocarcinoma	ROS1-SLC34A2 fusion - Archer	OncoKB: Oncogenic, level_1, resistance NA;CIViC: NA;MyCancerGenome: not present;CancerHotspot: no;3DHotspot: no	SIFT: NA;Polyphen-2: NA	fusion	FUSION	Diploid				MSK	NA	-1												4						56	MSK	FALSE	Non-Spanish/non-Hispanic	0.1691	18626	Unknown	LUAD	White	2	Metastasis	Metastasis site unspecified	MSK-IMPACT468	Male	2020	Unknown
GENIE Cohort v11.0-public	GENIE-MSK-P-0058933-T02-IM7	Non-Small Cell Lung Cancer	Lung Adenocarcinoma	ROS1-SLC34A2 fusion - Archer	OncoKB: Oncogenic, level_1, resistance NA;CIViC: NA;MyCancerGenome: not present;CancerHotspot: no;3DHotspot: no	SIFT: NA;Polyphen-2: NA	fusion	FUSION	Diploid				MSK	NA	-1												8						36	MSK	FALSE	Non-Spanish/non-Hispanic		18598	Unknown	LUAD	Black	1	Metastasis	Metastasis site unspecified	MSK-IMPACT505	Female	2020	Unknown
GENIE Cohort v11.0-public	GENIE-MSK-P-0023007-T01-IM6	Non-Small Cell Lung Cancer	Lung Adenocarcinoma	ROS1-LRIG3 fusion	OncoKB: Oncogenic, level_1, resistance NA;CIViC: NA;MyCancerGenome: not present;CancerHotspot: no;3DHotspot: no	SIFT: NA;Polyphen-2: NA	fusion	FUSION	Diploid				MSK	NA	-1												2						59	MSK	TRUE	Non-Spanish/non-Hispanic	0.0071	17466	17466	LUAD	White	1	Primary	Primary tumor	MSK-IMPACT468	Female	2017	2017
GENIE Cohort v11.0-public	GENIE-MSK-P-0021671-T01-IM6	Non-Small Cell Lung Cancer	Lung Adenocarcinoma	ROS1-CD74 fusion - Archer	OncoKB: Oncogenic, level_1, resistance NA;CIViC: NA;MyCancerGenome: not present;CancerHotspot: no;3DHotspot: no	SIFT: NA;Polyphen-2: NA	fusion	FUSION	Diploid				MSK	NA	-1																		59	MSK	FALSE	Non-Spanish/non-Hispanic	0.0784	18607	Unknown	LUAD	White	1	Primary	Primary tumor	MSK-IMPACT468	Female	2020	Unknown
GENIE Cohort v11.0-public	GENIE-MSK-P-0024572-T01-IM6	Non-Small Cell Lung Cancer	Lung Adenocarcinoma	ROS1-CD74 fusion - Archer	OncoKB: Oncogenic, level_1, resistance NA;CIViC: NA;MyCancerGenome: not present;CancerHotspot: no;3DHotspot: no	SIFT: NA;Polyphen-2: NA	fusion	FUSION	Diploid				MSK	NA	-1												1						42	MSK	TRUE	Non-Spanish/non-Hispanic	0.1538	18163	18163	LUAD	Black	1	Primary	Primary tumor	MSK-IMPACT468	Male	2019	2019
GENIE Cohort v11.0-public	GENIE-MSK-P-0027196-T01-IM6	Non-Small Cell Lung Cancer	Lung Adenocarcinoma	ROS1-CD74 fusion - Archer	OncoKB: Oncogenic, level_1, resistance NA;CIViC: NA;MyCancerGenome: not present;CancerHotspot: no;3DHotspot: no	SIFT: NA;Polyphen-2: NA	fusion	FUSION	Diploid				MSK	NA	-1												2						68	MSK	FALSE	Non-Spanish/non-Hispanic	0.1178	17714	Unknown	LUAD	White	1	Primary	Primary tumor	MSK-IMPACT468	Male	2018	Unknown
GENIE Cohort v11.0-public	GENIE-MSK-P-0036970-T01-IM6	Non-Small Cell Lung Cancer	Lung Adenocarcinoma	ROS1-CD74 fusion - Archer	OncoKB: Oncogenic, level_1, resistance NA;CIViC: NA;MyCancerGenome: not present;CancerHotspot: no;3DHotspot: no	SIFT: NA;Polyphen-2: NA	fusion	FUSION	Diploid				MSK	NA	-1												3						65	MSK	FALSE	Non-Spanish/non-Hispanic	0.1652	18642	Unknown	LUAD	Asian	1	Metastasis	Metastasis site unspecified	MSK-IMPACT468	Female	2021	Unknown
GENIE Cohort v11.0-public	GENIE-MSK-P-0040577-T01-IM6	Non-Small Cell Lung Cancer	Lung Adenocarcinoma	ROS1-CD74 fusion - Archer	OncoKB: Oncogenic, level_1, resistance NA;CIViC: NA;MyCancerGenome: not present;CancerHotspot: no;3DHotspot: no	SIFT: NA;Polyphen-2: NA	fusion	FUSION	Diploid				MSK	NA	-1																		64	MSK	FALSE	Non-Spanish/non-Hispanic	0	18603	Unknown	LUAD	White	1	Primary	Primary tumor	MSK-IMPACT468	Female	2020	Unknown
GENIE Cohort v11.0-public	GENIE-MSK-P-0049640-T01-IM6	Non-Small Cell Lung Cancer	Lung Adenocarcinoma	ROS1-CD74 fusion - Archer	OncoKB: Oncogenic, level_1, resistance NA;CIViC: NA;MyCancerGenome: not present;CancerHotspot: no;3DHotspot: no	SIFT: NA;Polyphen-2: NA	fusion	FUSION	Diploid				MSK	NA	-1												7						56	MSK	FALSE	Non-Spanish/non-Hispanic	0.001	18646	Unknown	LUAD	White	2	Primary	Primary tumor	MSK-IMPACT468	Female	2021	Unknown
GENIE Cohort v11.0-public	GENIE-MSK-P-0007870-T02-IM6	Non-Small Cell Lung Cancer	Lung Adenocarcinoma	ROS1-ZNF157 fusion	OncoKB: Likely Oncogenic, level_1, resistance NA;CIViC: NA;MyCancerGenome: not present;CancerHotspot: no;3DHotspot: no	SIFT: NA;Polyphen-2: NA	fusion	FUSION	Diploid				MSK	NA	-1												6						40	MSK	FALSE	Non-Spanish/non-Hispanic	0.4169	17505	Unknown	LUAD	Asian	2	Metastasis	Metastasis site unspecified	MSK-IMPACT468	Male	2017	Unknown
GENIE Cohort v11.0-public	GENIE-MSK-P-0027989-T01-IM6	Non-Small Cell Lung Cancer	Lung Adenocarcinoma	ROS1-DYM fusion	OncoKB: Likely Oncogenic, level_1, resistance NA;CIViC: NA;MyCancerGenome: not present;CancerHotspot: no;3DHotspot: no	SIFT: NA;Polyphen-2: NA	fusion	FUSION	Diploid				MSK	NA	-1																		52	MSK	TRUE	Non-Spanish/non-Hispanic	0.0007	18106	18106	LUAD	Black	1	Metastasis	Metastasis site unspecified	MSK-IMPACT468	Male	2019	2019
GENIE Cohort v11.0-public	GENIE-MSK-P-0028295-T01-IM6	Non-Small Cell Lung Cancer	Lung Adenocarcinoma	ROS1-MYH9 fusion	OncoKB: Likely Oncogenic, level_1, resistance NA;CIViC: NA;MyCancerGenome: not present;CancerHotspot: no;3DHotspot: no	SIFT: NA;Polyphen-2: NA	fusion	FUSION	Diploid				MSK	NA	-1												1						40	MSK	FALSE	Non-Spanish/non-Hispanic	0.0497	18506	Unknown	LUAD	White	1	Primary	Primary tumor	MSK-IMPACT468	Female	2020	Unknown
GENIE Cohort v11.0-public	GENIE-MSK-P-0027989-T01-IM6	Non-Small Cell Lung Cancer	Lung Adenocarcinoma	ROS1-MYH9 fusion - Archer	OncoKB: Likely Oncogenic, level_1, resistance NA;CIViC: NA;MyCancerGenome: not present;CancerHotspot: no;3DHotspot: no	SIFT: NA;Polyphen-2: NA	fusion	FUSION	Diploid				MSK	NA	-1																		52	MSK	TRUE	Non-Spanish/non-Hispanic	0.0007	18106	18106	LUAD	Black	1	Metastasis	Metastasis site unspecified	MSK-IMPACT468	Male	2019	2019
GENIE Cohort v11.0-public	GENIE-MSK-P-0028529-T01-IM6	Non-Small Cell Lung Cancer	Lung Adenocarcinoma	ROS1-CCDC6 fusion - Archer	OncoKB: Likely Oncogenic, level_1, resistance NA;CIViC: NA;MyCancerGenome: not present;CancerHotspot: no;3DHotspot: no	SIFT: NA;Polyphen-2: NA	fusion	FUSION	Diploid				MSK	NA	-1												2						75	MSK	TRUE	Non-Spanish/non-Hispanic	0.0029	17643	17643	LUAD	Asian	1	Metastasis	Metastasis site unspecified	MSK-IMPACT468	Female	2018	2018
GENIE Cohort v11.0-public	GENIE-MSK-P-0003970-T02-IM5	Non-Small Cell Lung Cancer	Lung Adenocarcinoma	ROS1-EZR fusion	OncoKB: Oncogenic, level_1, resistance NA;CIViC: NA;MyCancerGenome: not present;CancerHotspot: no;3DHotspot: no	SIFT: NA;Polyphen-2: NA	fusion	FUSION	Diploid				MSK	NA	-1												3						46	MSK	TRUE	Non-Spanish/non-Hispanic	0.008	17464	17464	LUAD	Asian	2	Metastasis	Metastasis site unspecified	MSK-IMPACT410	Female	2017	2017
GENIE Cohort v11.0-public	GENIE-MSK-P-0020458-T04-IM6	Non-Small Cell Lung Cancer	Lung Adenocarcinoma	ROS1-EZR fusion	OncoKB: Oncogenic, level_1, resistance NA;CIViC: NA;MyCancerGenome: not present;CancerHotspot: no;3DHotspot: no	SIFT: NA;Polyphen-2: NA	fusion	FUSION	Diploid				MSK	NA	-1												2						67	MSK	FALSE	Non-Spanish/non-Hispanic	0.3183	18631	Unknown	LUAD	White	3	Metastasis	Metastasis site unspecified	MSK-IMPACT468	Female	2021	Unknown
GENIE Cohort v11.0-public	GENIE-MSK-P-0028081-T01-IM6	Non-Small Cell Lung Cancer	Lung Adenocarcinoma	ROS1-EZR fusion	OncoKB: Oncogenic, level_1, resistance NA;CIViC: NA;MyCancerGenome: not present;CancerHotspot: no;3DHotspot: no	SIFT: NA;Polyphen-2: NA	fusion	FUSION	Diploid				MSK	NA	-1												10						67	MSK	FALSE	Non-Spanish/non-Hispanic	0.1719	18611	Unknown	LUAD	Black	1	Metastasis	Metastasis site unspecified	MSK-IMPACT468	Female	2020	Unknown
GENIE Cohort v11.0-public	GENIE-MSK-P-0057167-T01-IM6	Non-Small Cell Lung Cancer	Lung Adenocarcinoma	ROS1-EZR fusion	OncoKB: Oncogenic, level_1, resistance NA;CIViC: NA;MyCancerGenome: not present;CancerHotspot: no;3DHotspot: no	SIFT: NA;Polyphen-2: NA	fusion	FUSION	Diploid				MSK	NA	-1																		62	MSK	FALSE	Non-Spanish/non-Hispanic		18565	Unknown	LUAD	Asian	1	Metastasis	Metastasis site unspecified	MSK-IMPACT468	Male	2020	Unknown
GENIE Cohort v11.0-public	GENIE-DFCI-003185-4645	Non-Small Cell Lung Cancer	Lung Adenocarcinoma	ROS1-INTERGENIC	OncoKB: Likely Oncogenic, level_1, resistance NA;CIViC: NA;MyCancerGenome: not present;CancerHotspot: no;3DHotspot: no	SIFT: NA;Polyphen-2: NA	fusion	FUSION	Diploid				DFCI	NA	-1												6						56	DFCI	TRUE	Non-Spanish/non-Hispanic		20945	20948	LUAD	White	1	Metastasis	Metastasis site unspecified	DFCI-ONCOPANEL-2	Male	2015	2015
GENIE Cohort v11.0-public	GENIE-DFCI-010391-9937	Non-Small Cell Lung Cancer	Poorly Differentiated Non-Small Cell Lung Cancer	ROS1-INTERGENIC	OncoKB: Likely Oncogenic, level_1, resistance NA;CIViC: NA;MyCancerGenome: not present;CancerHotspot: no;3DHotspot: no	SIFT: NA;Polyphen-2: NA	fusion	FUSION	Diploid				DFCI	NA	-1												7						80	DFCI	FALSE	Non-Spanish/non-Hispanic		29966		NSCLCPD	White	1	Primary	Primary tumor	DFCI-ONCOPANEL-2	Male	2017
GENIE Cohort v11.0-public	GENIE-DFCI-053263-173727	Non-Small Cell Lung Cancer	Lung Adenocarcinoma	ROS1-INTERGENIC	OncoKB: Likely Oncogenic, level_1, resistance NA;CIViC: NA;MyCancerGenome: not present;CancerHotspot: no;3DHotspot: no	SIFT: NA;Polyphen-2: NA	fusion	FUSION	Diploid				DFCI	NA	-1												4						57	DFCI	FALSE	Non-Spanish/non-Hispanic		21785		LUAD	White	1	Primary	Primary tumor	DFCI-ONCOPANEL-3	Female	2018
GENIE Cohort v11.0-public	GENIE-DFCI-137827-1304403	Non-Small Cell Lung Cancer	Lung Adenocarcinoma	ROS1-INTERGENIC	OncoKB: Likely Oncogenic, level_1, resistance NA;CIViC: NA;MyCancerGenome: not present;CancerHotspot: no;3DHotspot: no	SIFT: NA;Polyphen-2: NA	fusion	FUSION	Diploid				DFCI	NA	-1												11						44	DFCI	FALSE	Non-Spanish/non-Hispanic		16709		LUAD	White	1	Primary	Primary tumor	DFCI-ONCOPANEL-3.1	Female	2019
GENIE Cohort v11.0-public	GENIE-DFCI-173609-2089938	Non-Small Cell Lung Cancer	Lung Adenocarcinoma	ROS1-INTERGENIC	OncoKB: Likely Oncogenic, level_1, resistance NA;CIViC: NA;MyCancerGenome: not present;CancerHotspot: no;3DHotspot: no	SIFT: NA;Polyphen-2: NA	fusion	FUSION	Diploid				DFCI	NA	-1												21						77	DFCI	TRUE	Non-Spanish/non-Hispanic		28644	28692	LUAD	White	1	Metastasis	Metastasis site unspecified	DFCI-ONCOPANEL-3.1	Female	2020	2020
GENIE Cohort v11.0-public	GENIE-DFCI-204938-2774653	Non-Small Cell Lung Cancer	Non-Small Cell Lung Cancer	ROS1-INTERGENIC	OncoKB: Likely Oncogenic, level_1, resistance NA;CIViC: NA;MyCancerGenome: not present;CancerHotspot: no;3DHotspot: no	SIFT: NA;Polyphen-2: NA	fusion	FUSION	ShallowDel				DFCI	NA	-1												14						61	DFCI	FALSE	Non-Spanish/non-Hispanic		22619		NSCLC	White	1	Metastasis	Metastasis site unspecified	DFCI-ONCOPANEL-3.1	Male	2020
GENIE Cohort v11.0-public	GENIE-DFCI-296567-3833123	Non-Small Cell Lung Cancer	Lung Squamous Cell Carcinoma	ROS1-INTERGENIC	OncoKB: Likely Oncogenic, level_1, resistance NA;CIViC: NA;MyCancerGenome: not present;CancerHotspot: no;3DHotspot: no	SIFT: NA;Polyphen-2: NA	fusion	FUSION					DFCI	NA	-1												5						64	DFCI	TRUE	Non-Spanish/non-Hispanic		23591	23592	LUSC	White	2	Primary	Primary tumor	DFCI-ONCOPANEL-3.1	Female	2021	2021
GENIE Cohort v11.0-public	GENIE-DFCI-296567-3854366	Non-Small Cell Lung Cancer	Lung Squamous Cell Carcinoma	ROS1-INTERGENIC	OncoKB: Likely Oncogenic, level_1, resistance NA;CIViC: NA;MyCancerGenome: not present;CancerHotspot: no;3DHotspot: no	SIFT: NA;Polyphen-2: NA	fusion	FUSION	Diploid				DFCI	NA	-1												5						64	DFCI	TRUE	Non-Spanish/non-Hispanic		23591	23592	LUSC	White	2	Primary	Primary tumor	DFCI-ONCOPANEL-3.1	Female	2021	2021
GENIE Cohort v11.0-public	GENIE-DFCI-006677-3053	Non-Small Cell Lung Cancer	Lung Adenocarcinoma	ROS1-CD74	OncoKB: Oncogenic, level_1, resistance NA;CIViC: NA;MyCancerGenome: not present;CancerHotspot: no;3DHotspot: no	SIFT: NA;Polyphen-2: NA	fusion	FUSION	Diploid				DFCI	NA	-1												1						63	DFCI	FALSE	Non-Spanish/non-Hispanic		25699		LUAD	White	1	Metastasis	Metastasis site unspecified	DFCI-ONCOPANEL-1	Male	2021
GENIE Cohort v11.0-public	GENIE-DFCI-001808-4282	Non-Small Cell Lung Cancer	Lung Adenocarcinoma	ROS1-CD74	OncoKB: Oncogenic, level_1, resistance NA;CIViC: NA;MyCancerGenome: not present;CancerHotspot: no;3DHotspot: no	SIFT: NA;Polyphen-2: NA	fusion	FUSION	Diploid				DFCI	NA	-1												1						55	DFCI	TRUE	Non-Spanish/non-Hispanic		20345	20352	LUAD	White	2	Metastasis	Metastasis site unspecified	DFCI-ONCOPANEL-2	Male	2016	2016
GENIE Cohort v11.0-public	GENIE-DFCI-001808-10083	Non-Small Cell Lung Cancer	Lung Adenocarcinoma	ROS1-CD74	OncoKB: Oncogenic, level_1, resistance NA;CIViC: NA;MyCancerGenome: not present;CancerHotspot: no;3DHotspot: no	SIFT: NA;Polyphen-2: NA	fusion	FUSION	Diploid				DFCI	NA	-1												3						55	DFCI	TRUE	Non-Spanish/non-Hispanic		20345	20352	LUAD	White	2	Metastasis	Metastasis site unspecified	DFCI-ONCOPANEL-2	Male	2016	2016
GENIE Cohort v11.0-public	GENIE-DFCI-007664-4827	Non-Small Cell Lung Cancer	Lung Adenocarcinoma	ROS1-CD74	OncoKB: Oncogenic, level_1, resistance NA;CIViC: NA;MyCancerGenome: not present;CancerHotspot: no;3DHotspot: no	SIFT: NA;Polyphen-2: NA	fusion	FUSION	Diploid				DFCI	NA	-1												1						49	DFCI	TRUE	Non-Spanish/non-Hispanic		18991	19483	LUAD	White	1	Metastasis	Metastasis site unspecified	DFCI-ONCOPANEL-2	Female	2016	2018
GENIE Cohort v11.0-public	GENIE-DFCI-007798-5968	Non-Small Cell Lung Cancer	Lung Adenocarcinoma	ROS1-CD74	OncoKB: Oncogenic, level_1, resistance NA;CIViC: NA;MyCancerGenome: not present;CancerHotspot: no;3DHotspot: no	SIFT: NA;Polyphen-2: NA	fusion	FUSION	Diploid				DFCI	NA	-1												7						57	DFCI	FALSE	Non-Spanish/non-Hispanic		21014		LUAD	Asian	1	Metastasis	Metastasis site unspecified	DFCI-ONCOPANEL-2	Female	2015
GENIE Cohort v11.0-public	GENIE-DFCI-000611-7225	Non-Small Cell Lung Cancer	Lung Adenocarcinoma	ROS1-CD74	OncoKB: Oncogenic, level_1, resistance NA;CIViC: NA;MyCancerGenome: not present;CancerHotspot: no;3DHotspot: no	SIFT: NA;Polyphen-2: NA	fusion	FUSION	Diploid				DFCI	NA	-1												12						65	DFCI	FALSE	Non-Spanish/non-Hispanic		26107		LUAD	White	1	Metastasis	Metastasis site unspecified	DFCI-ONCOPANEL-2	Female	2021
GENIE Cohort v11.0-public	GENIE-DFCI-009369-8139	Non-Small Cell Lung Cancer	Lung Adenocarcinoma	ROS1-CD74	OncoKB: Oncogenic, level_1, resistance NA;CIViC: NA;MyCancerGenome: not present;CancerHotspot: no;3DHotspot: no	SIFT: NA;Polyphen-2: NA	fusion	FUSION	ShallowDel				DFCI	NA	-1												7						39	DFCI	FALSE	Non-Spanish/non-Hispanic		16430		LUAD	White	1	Primary	Primary tumor	DFCI-ONCOPANEL-2	Female	2021
GENIE Cohort v11.0-public	GENIE-DFCI-036859-74978	Non-Small Cell Lung Cancer	Lung Adenocarcinoma	ROS1-CD74	OncoKB: Oncogenic, level_1, resistance NA;CIViC: NA;MyCancerGenome: not present;CancerHotspot: no;3DHotspot: no	SIFT: NA;Polyphen-2: NA	fusion	FUSION	Diploid				DFCI	NA	-1												1						48	DFCI	TRUE	Non-Spanish/non-Hispanic		18278	18369	LUAD	White	2	Metastasis	Metastasis site unspecified	DFCI-ONCOPANEL-3	Male	2020	2020
GENIE Cohort v11.0-public	GENIE-DFCI-036859-1469631	Non-Small Cell Lung Cancer	Lung Adenocarcinoma	ROS1-CD74	OncoKB: Oncogenic, level_1, resistance NA;CIViC: NA;MyCancerGenome: not present;CancerHotspot: no;3DHotspot: no	SIFT: NA;Polyphen-2: NA	fusion	FUSION	Diploid				DFCI	NA	-1												5						48	DFCI	TRUE	Non-Spanish/non-Hispanic		18278	18369	LUAD	White	2	Primary	Primary tumor	DFCI-ONCOPANEL-3.1	Male	2020	2020
GENIE Cohort v11.0-public	GENIE-DFCI-078051-298963	Non-Small Cell Lung Cancer	Lung Adenocarcinoma	ROS1-CD74	OncoKB: Oncogenic, level_1, resistance NA;CIViC: NA;MyCancerGenome: not present;CancerHotspot: no;3DHotspot: no	SIFT: NA;Polyphen-2: NA	fusion	FUSION	ShallowDel				DFCI	NA	-1												12						85	DFCI	TRUE	Non-Spanish/non-Hispanic		31458	31531	LUAD	White	1	Metastasis	Metastasis site unspecified	DFCI-ONCOPANEL-3	Female	2017	2017
GENIE Cohort v11.0-public	GENIE-DFCI-084941-298944	Non-Small Cell Lung Cancer	Lung Adenocarcinoma	ROS1-CD74	OncoKB: Oncogenic, level_1, resistance NA;CIViC: NA;MyCancerGenome: not present;CancerHotspot: no;3DHotspot: no	SIFT: NA;Polyphen-2: NA	fusion	FUSION	ShallowDel				DFCI	NA	-1												9						51	DFCI	FALSE	Non-Spanish/non-Hispanic		19637		LUAD	White	2	Not Applicable or Heme	Not applicable or hematologic malignancy	DFCI-ONCOPANEL-3	Female	2021
GENIE Cohort v11.0-public	GENIE-DFCI-084941-1358666	Non-Small Cell Lung Cancer	Lung Adenocarcinoma	ROS1-CD74	OncoKB: Oncogenic, level_1, resistance NA;CIViC: NA;MyCancerGenome: not present;CancerHotspot: no;3DHotspot: no	SIFT: NA;Polyphen-2: NA	fusion	FUSION	Diploid				DFCI	NA	-1												7						51	DFCI	FALSE	Non-Spanish/non-Hispanic		19637		LUAD	White	2	Metastasis	Local recurrence	DFCI-ONCOPANEL-3.1	Female	2021
GENIE Cohort v11.0-public	GENIE-DFCI-052146-218535	Non-Small Cell Lung Cancer	Lung Adenocarcinoma	ROS1-CD74	OncoKB: Oncogenic, level_1, resistance NA;CIViC: NA;MyCancerGenome: not present;CancerHotspot: no;3DHotspot: no	SIFT: NA;Polyphen-2: NA	fusion	FUSION	Diploid				DFCI	NA	-1												7						46	DFCI	FALSE	Non-Spanish/non-Hispanic		18479		LUAD	White	1	Primary	Primary tumor	DFCI-ONCOPANEL-3	Female	2021
GENIE Cohort v11.0-public	GENIE-DFCI-053263-173727	Non-Small Cell Lung Cancer	Lung Adenocarcinoma	ROS1-CD74	OncoKB: Oncogenic, level_1, resistance NA;CIViC: NA;MyCancerGenome: not present;CancerHotspot: no;3DHotspot: no	SIFT: NA;Polyphen-2: NA	fusion	FUSION	Diploid				DFCI	NA	-1												4						57	DFCI	FALSE	Non-Spanish/non-Hispanic		21785		LUAD	White	1	Primary	Primary tumor	DFCI-ONCOPANEL-3	Female	2018
GENIE Cohort v11.0-public	GENIE-DFCI-204938-2774653	Non-Small Cell Lung Cancer	Non-Small Cell Lung Cancer	ROS1-CD74	OncoKB: Oncogenic, level_1, resistance NA;CIViC: NA;MyCancerGenome: not present;CancerHotspot: no;3DHotspot: no	SIFT: NA;Polyphen-2: NA	fusion	FUSION	ShallowDel				DFCI	NA	-1												14						61	DFCI	FALSE	Non-Spanish/non-Hispanic		22619		NSCLC	White	1	Metastasis	Metastasis site unspecified	DFCI-ONCOPANEL-3.1	Male	2020
GENIE Cohort v11.0-public	GENIE-DFCI-245434-3733710	Non-Small Cell Lung Cancer	Lung Adenocarcinoma	ROS1-CD74	OncoKB: Oncogenic, level_1, resistance NA;CIViC: NA;MyCancerGenome: not present;CancerHotspot: no;3DHotspot: no	SIFT: NA;Polyphen-2: NA	fusion	FUSION	Diploid				DFCI	NA	-1												9						84	DFCI	FALSE	Non-Spanish/non-Hispanic		31411		LUAD	White	1	Primary	Primary tumor	DFCI-ONCOPANEL-3.1	Female	2021
GENIE Cohort v11.0-public	GENIE-DFCI-253036-3733671	Non-Small Cell Lung Cancer	Non-Small Cell Lung Cancer	ROS1-CD74	OncoKB: Oncogenic, level_1, resistance NA;CIViC: NA;MyCancerGenome: not present;CancerHotspot: no;3DHotspot: no	SIFT: NA;Polyphen-2: NA	fusion	FUSION	Diploid				DFCI	NA	-1												8						57	DFCI	FALSE	Non-Spanish/non-Hispanic		21251		NSCLC	White	3	Metastasis	Metastasis site unspecified	DFCI-ONCOPANEL-3.1	Female	2021
GENIE Cohort v11.0-public	GENIE-DFCI-253036-4004714	Non-Small Cell Lung Cancer	Lung Squamous Cell Carcinoma	ROS1-CD74	OncoKB: Oncogenic, level_1, resistance NA;CIViC: NA;MyCancerGenome: not present;CancerHotspot: no;3DHotspot: no	SIFT: NA;Polyphen-2: NA	fusion	FUSION					DFCI	NA	-1												11						57	DFCI	FALSE	Non-Spanish/non-Hispanic		21251		LUSC	White	3	Metastasis	Metastasis site unspecified	DFCI-ONCOPANEL-3.1	Female	2021
GENIE Cohort v11.0-public	GENIE-DFCI-253036-4005607	Non-Small Cell Lung Cancer	Lung Squamous Cell Carcinoma	ROS1-CD74	OncoKB: Oncogenic, level_1, resistance NA;CIViC: NA;MyCancerGenome: not present;CancerHotspot: no;3DHotspot: no	SIFT: NA;Polyphen-2: NA	fusion	FUSION	ShallowDel				DFCI	NA	-1												11						57	DFCI	FALSE	Non-Spanish/non-Hispanic		21251		LUSC	White	3	Metastasis	Metastasis site unspecified	DFCI-ONCOPANEL-3.1	Female	2021
GENIE Cohort v11.0-public	GENIE-DFCI-296583-3833154	Non-Small Cell Lung Cancer	Lung Adenocarcinoma	ROS1-CD74	OncoKB: Oncogenic, level_1, resistance NA;CIViC: NA;MyCancerGenome: not present;CancerHotspot: no;3DHotspot: no	SIFT: NA;Polyphen-2: NA	fusion	FUSION					DFCI	NA	-1												11						53	DFCI	FALSE	Non-Spanish/non-Hispanic		19907		LUAD	White	2	Metastasis	Metastasis site unspecified	DFCI-ONCOPANEL-3.1	Female	2021
GENIE Cohort v11.0-public	GENIE-DFCI-296583-3854328	Non-Small Cell Lung Cancer	Lung Adenocarcinoma	ROS1-CD74	OncoKB: Oncogenic, level_1, resistance NA;CIViC: NA;MyCancerGenome: not present;CancerHotspot: no;3DHotspot: no	SIFT: NA;Polyphen-2: NA	fusion	FUSION	Diploid				DFCI	NA	-1												11						53	DFCI	FALSE	Non-Spanish/non-Hispanic		19907		LUAD	White	2	Metastasis	Metastasis site unspecified	DFCI-ONCOPANEL-3.1	Female	2021
GENIE Cohort v11.0-public	GENIE-DFCI-008646-7062	Non-Small Cell Lung Cancer	Lung Adenocarcinoma	ROS1-EZR	OncoKB: Oncogenic, level_1, resistance NA;CIViC: NA;MyCancerGenome: not present;CancerHotspot: no;3DHotspot: no	SIFT: NA;Polyphen-2: NA	fusion	FUSION	Diploid				DFCI	NA	-1												3						58	DFCI	TRUE	Non-Spanish/non-Hispanic		21311	21319	LUAD	White	1	Metastasis	Metastasis site unspecified	DFCI-ONCOPANEL-2	Male	2015	2015
GENIE Cohort v11.0-public	GENIE-DFCI-009557-8299	Non-Small Cell Lung Cancer	Lung Adenocarcinoma	ROS1-EZR	OncoKB: Oncogenic, level_1, resistance NA;CIViC: NA;MyCancerGenome: not present;CancerHotspot: no;3DHotspot: no	SIFT: NA;Polyphen-2: NA	fusion	FUSION	ShallowDel				DFCI	NA	-1												10						68	DFCI	FALSE	Non-Spanish/non-Hispanic		27187		LUAD	White	1	Metastasis	Metastasis site unspecified	DFCI-ONCOPANEL-2	Female	2021
GENIE Cohort v11.0-public	GENIE-DFCI-051175-234442	Non-Small Cell Lung Cancer	Lung Adenocarcinoma	ROS1-EZR	OncoKB: Oncogenic, level_1, resistance NA;CIViC: NA;MyCancerGenome: not present;CancerHotspot: no;3DHotspot: no	SIFT: NA;Polyphen-2: NA	fusion	FUSION	Diploid				DFCI	NA	-1												5						43	DFCI	TRUE	Non-Spanish/non-Hispanic		15910	15925	LUAD	White	1	Primary	Primary tumor	DFCI-ONCOPANEL-3	Male	2017	2017
GENIE Cohort v11.0-public	GENIE-DFCI-125743-1288013	Non-Small Cell Lung Cancer	Lung Adenocarcinoma	ROS1-EZR	OncoKB: Oncogenic, level_1, resistance NA;CIViC: NA;MyCancerGenome: not present;CancerHotspot: no;3DHotspot: no	SIFT: NA;Polyphen-2: NA	fusion	FUSION	Gain				DFCI	NA	-1												9						53	DFCI	FALSE	Non-Spanish/non-Hispanic		19595		LUAD	Black	1	Not Applicable or Heme	Not applicable or hematologic malignancy	DFCI-ONCOPANEL-2	Female	2015
GENIE Cohort v11.0-public	GENIE-DFCI-137827-1304403	Non-Small Cell Lung Cancer	Lung Adenocarcinoma	ROS1-EZR	OncoKB: Oncogenic, level_1, resistance NA;CIViC: NA;MyCancerGenome: not present;CancerHotspot: no;3DHotspot: no	SIFT: NA;Polyphen-2: NA	fusion	FUSION	Diploid				DFCI	NA	-1												11						44	DFCI	FALSE	Non-Spanish/non-Hispanic		16709		LUAD	White	1	Primary	Primary tumor	DFCI-ONCOPANEL-3.1	Female	2019
GENIE Cohort v11.0-public	GENIE-DFCI-168040-1786712	Non-Small Cell Lung Cancer	Lung Adenocarcinoma	ROS1-EZR	OncoKB: Oncogenic, level_1, resistance NA;CIViC: NA;MyCancerGenome: not present;CancerHotspot: no;3DHotspot: no	SIFT: NA;Polyphen-2: NA	fusion	FUSION	ShallowDel				DFCI	NA	-1												7						73	DFCI	FALSE	Non-Spanish/non-Hispanic		27568		LUAD	White	1	Metastasis	Metastasis site unspecified	DFCI-ONCOPANEL-3.1	Male	2021
GENIE Cohort v11.0-public	GENIE-DFCI-296567-3833123	Non-Small Cell Lung Cancer	Lung Squamous Cell Carcinoma	ROS1-EZR	OncoKB: Oncogenic, level_1, resistance NA;CIViC: NA;MyCancerGenome: not present;CancerHotspot: no;3DHotspot: no	SIFT: NA;Polyphen-2: NA	fusion	FUSION					DFCI	NA	-1												5						64	DFCI	TRUE	Non-Spanish/non-Hispanic		23591	23592	LUSC	White	2	Primary	Primary tumor	DFCI-ONCOPANEL-3.1	Female	2021	2021
GENIE Cohort v11.0-public	GENIE-DFCI-296567-3854366	Non-Small Cell Lung Cancer	Lung Squamous Cell Carcinoma	ROS1-EZR	OncoKB: Oncogenic, level_1, resistance NA;CIViC: NA;MyCancerGenome: not present;CancerHotspot: no;3DHotspot: no	SIFT: NA;Polyphen-2: NA	fusion	FUSION	Diploid				DFCI	NA	-1												5						64	DFCI	TRUE	Non-Spanish/non-Hispanic		23591	23592	LUSC	White	2	Primary	Primary tumor	DFCI-ONCOPANEL-3.1	Female	2021	2021
GENIE Cohort v11.0-public	GENIE-DFCI-005470-2371	Non-Small Cell Lung Cancer	Lung Adenocarcinoma	ROS1-SLC34A2	OncoKB: Oncogenic, level_1, resistance NA;CIViC: NA;MyCancerGenome: not present;CancerHotspot: no;3DHotspot: no	SIFT: NA;Polyphen-2: NA	fusion	FUSION	Diploid				DFCI	NA	-1												2						64	DFCI	FALSE	Non-Spanish/non-Hispanic		26071		LUAD	White	1	Primary	Primary tumor	DFCI-ONCOPANEL-1	Male	2021
GENIE Cohort v11.0-public	GENIE-DFCI-006561-61606	Non-Small Cell Lung Cancer	Lung Adenocarcinoma	ROS1-SLC34A2	OncoKB: Oncogenic, level_1, resistance NA;CIViC: NA;MyCancerGenome: not present;CancerHotspot: no;3DHotspot: no	SIFT: NA;Polyphen-2: NA	fusion	FUSION	Diploid				DFCI	NA	-1												9						79	DFCI	TRUE	Non-Spanish/non-Hispanic		28408	28434	LUAD	White	2	Metastasis	Metastasis site unspecified	DFCI-ONCOPANEL-2	Male	2015	2015
GENIE Cohort v11.0-public	GENIE-DFCI-171137-2332261	Non-Small Cell Lung Cancer	Lung Adenocarcinoma	ROS1-SLC34A2	OncoKB: Oncogenic, level_1, resistance NA;CIViC: NA;MyCancerGenome: not present;CancerHotspot: no;3DHotspot: no	SIFT: NA;Polyphen-2: NA	fusion	FUSION	ShallowDel				DFCI	NA	-1												13						66	DFCI	FALSE	Non-Spanish/non-Hispanic		24871		LUAD	White	1	Metastasis	Metastasis site unspecified	DFCI-ONCOPANEL-3.1	Female	2021
GENIE Cohort v11.0-public	GENIE-DFCI-113574-950545	Non-Small Cell Lung Cancer	Lung Adenocarcinoma	ROS1-NFKB1	OncoKB: Likely Oncogenic, level_1, resistance NA;CIViC: NA;MyCancerGenome: not present;CancerHotspot: no;3DHotspot: no	SIFT: NA;Polyphen-2: NA	fusion	FUSION	Diploid				DFCI	NA	-1												3						60	DFCI	TRUE	Non-Spanish/non-Hispanic		22653	22653	LUAD	White	1	Primary	Primary tumor	DFCI-ONCOPANEL-3	Male	2020	2020
GENIE Cohort v11.0-public	GENIE-DFCI-010920-9534	Non-Small Cell Lung Cancer	Lung Adenocarcinoma	ROS1-SDC4	OncoKB: Oncogenic, level_1, resistance NA;CIViC: NA;MyCancerGenome: not present;CancerHotspot: no;3DHotspot: no	SIFT: NA;Polyphen-2: NA	fusion	FUSION	Diploid				DFCI	NA	-1												5						19	DFCI	TRUE	Non-Spanish/non-Hispanic		8103	8432	LUAD	White	1	Primary	Primary tumor	DFCI-ONCOPANEL-2	Male	2018	2019
GENIE Cohort v11.0-public	GENIE-DFCI-113574-950545	Non-Small Cell Lung Cancer	Lung Adenocarcinoma	ROS1-SDC4	OncoKB: Oncogenic, level_1, resistance NA;CIViC: NA;MyCancerGenome: not present;CancerHotspot: no;3DHotspot: no	SIFT: NA;Polyphen-2: NA	fusion	FUSION	Diploid				DFCI	NA	-1												3						60	DFCI	TRUE	Non-Spanish/non-Hispanic		22653	22653	LUAD	White	1	Primary	Primary tumor	DFCI-ONCOPANEL-3	Male	2020	2020
GENIE Cohort v11.0-public	GENIE-DFCI-225883-3170340	Non-Small Cell Lung Cancer	Non-Small Cell Lung Cancer	ROS1-SDC4	OncoKB: Oncogenic, level_1, resistance NA;CIViC: NA;MyCancerGenome: not present;CancerHotspot: no;3DHotspot: no	SIFT: NA;Polyphen-2: NA	fusion	FUSION	Diploid				DFCI	NA	-1												14						82	DFCI	TRUE	Non-Spanish/non-Hispanic		30329	30335	NSCLC	Black	1	Primary	Primary tumor	DFCI-ONCOPANEL-3.1	Female	2020	2020
GENIE Cohort v11.0-public	GENIE-DFCI-125743-1288013	Non-Small Cell Lung Cancer	Lung Adenocarcinoma	ROS1-RNPC3	OncoKB: Likely Oncogenic, level_1, resistance NA;CIViC: NA;MyCancerGenome: not present;CancerHotspot: no;3DHotspot: no	SIFT: NA;Polyphen-2: NA	fusion	FUSION	Gain				DFCI	NA	-1												9						53	DFCI	FALSE	Non-Spanish/non-Hispanic		19595		LUAD	Black	1	Not Applicable or Heme	Not applicable or hematologic malignancy	DFCI-ONCOPANEL-2	Female	2015
GENIE Cohort v11.0-public	GENIE-DFCI-002476-4224	Non-Small Cell Lung Cancer	Lung Adenocarcinoma	ROS1-MINOS1-NBL1	OncoKB: Likely Oncogenic, level_1, resistance NA;CIViC: NA;MyCancerGenome: not present;CancerHotspot: no;3DHotspot: no	SIFT: NA;Polyphen-2: NA	fusion	FUSION	Diploid				DFCI	NA	-1												8						67	DFCI	TRUE	Non-Spanish/non-Hispanic		24767	24797	LUAD	White	1	Metastasis	Metastasis site unspecified	DFCI-ONCOPANEL-2	Female	2014	2014
GENIE Cohort v11.0-public	GENIE-DFCI-007664-4827	Non-Small Cell Lung Cancer	Lung Adenocarcinoma	ROS1-CCDC173	OncoKB: Likely Oncogenic, level_1, resistance NA;CIViC: NA;MyCancerGenome: not present;CancerHotspot: no;3DHotspot: no	SIFT: NA;Polyphen-2: NA	fusion	FUSION	Diploid				DFCI	NA	-1												1						49	DFCI	TRUE	Non-Spanish/non-Hispanic		18991	19483	LUAD	White	1	Metastasis	Metastasis site unspecified	DFCI-ONCOPANEL-2	Female	2016	2018
GENIE Cohort v11.0-public	GENIE-DFCI-003755-9052	Non-Small Cell Lung Cancer	Lung Adenocarcinoma	ROS1-CTD	OncoKB: Likely Oncogenic, level_1, resistance NA;CIViC: NA;MyCancerGenome: not present;CancerHotspot: no;3DHotspot: no	SIFT: NA;Polyphen-2: NA	fusion	FUSION	Diploid				DFCI	NA	-1												4						72	DFCI	FALSE	Non-Spanish/non-Hispanic		28511		LUAD	White	1	Primary	Primary tumor	DFCI-ONCOPANEL-2	Male	2021
GENIE Cohort v11.0-public	GENIE-DFCI-010656-9868	Non-Small Cell Lung Cancer	Lung Adenocarcinoma	ROS1-RDX	OncoKB: Likely Oncogenic, level_1, resistance NA;CIViC: NA;MyCancerGenome: not present;CancerHotspot: no;3DHotspot: no	SIFT: NA;Polyphen-2: NA	fusion	FUSION	ShallowDel				DFCI	NA	-1												5						53	DFCI	FALSE	Non-Spanish/non-Hispanic		19509		LUAD	Asian	1	Primary	Primary tumor	DFCI-ONCOPANEL-2	Male	2016
GENIE Cohort v11.0-public	GENIE-DFCI-138303-1414123	Non-Small Cell Lung Cancer	Non-Small Cell Lung Cancer	ROS1-LDLR	OncoKB: Likely Oncogenic, level_1, resistance NA;CIViC: NA;MyCancerGenome: not present;CancerHotspot: no;3DHotspot: no	SIFT: NA;Polyphen-2: NA	fusion	FUSION	ShallowDel				DFCI	NA	-1												11						32	DFCI	FALSE	Non-Spanish/non-Hispanic		12104		NSCLC	White	1	Metastasis	Metastasis site unspecified	DFCI-ONCOPANEL-3.1	Female	2019
GENIE Cohort v11.0-public	GENIE-MSK-P-0041695-T01-IM6	Non-Small Cell Lung Cancer	Lung Adenocarcinoma	ROS1-CCDC30 fusion	OncoKB: Likely Oncogenic, level_1, resistance NA;CIViC: NA;MyCancerGenome: not present;CancerHotspot: no;3DHotspot: no	SIFT: NA;Polyphen-2: NA	fusion	FUSION	Diploid				MSK	NA	-1												3						64	MSK	FALSE	Unknown	0.5208	Unknown	Unknown	LUAD	Unknown	1	Metastasis	Metastasis site unspecified	MSK-IMPACT468	Female	Unknown	Unknown
GENIE Cohort v11.0-public	GENIE-MSK-P-0017325-T02-IM6	Non-Small Cell Lung Cancer	Lung Adenocarcinoma	ROS1-SDC4 fusion - Archer	OncoKB: Oncogenic, level_1, resistance NA;CIViC: NA;MyCancerGenome: not present;CancerHotspot: no;3DHotspot: no	SIFT: NA;Polyphen-2: NA	fusion	FUSION	Diploid				MSK	NA	-1												4						60	MSK	FALSE	Non-Spanish/non-Hispanic	0.0029	18646	Unknown	LUAD	White	4	Metastasis	Metastasis site unspecified	MSK-IMPACT468	Female	2021	Unknown
GENIE Cohort v11.0-public	GENIE-MSK-P-0017325-T06-IM7	Non-Small Cell Lung Cancer	Lung Adenocarcinoma	ROS1-SDC4 fusion - Archer	OncoKB: Oncogenic, level_1, resistance NA;CIViC: NA;MyCancerGenome: not present;CancerHotspot: no;3DHotspot: no	SIFT: NA;Polyphen-2: NA	fusion	FUSION	Diploid				MSK	NA	-1												1						62	MSK	FALSE	Non-Spanish/non-Hispanic		18646	Unknown	LUAD	White	4	Metastasis	Metastasis site unspecified	MSK-IMPACT505	Female	2021	Unknown
GENIE Cohort v11.0-public	GENIE-MSK-P-0048167-T02-IM6	Non-Small Cell Lung Cancer	Lung Adenocarcinoma	ROS1-SDC4 fusion - Archer	OncoKB: Oncogenic, level_1, resistance NA;CIViC: NA;MyCancerGenome: not present;CancerHotspot: no;3DHotspot: no	SIFT: NA;Polyphen-2: NA	fusion	FUSION	Diploid				MSK	NA	-1												23						>89	MSK	FALSE	Non-Spanish/non-Hispanic	0.1054	18641	Unknown	LUAD	White	2	Metastasis	Metastasis site unspecified	MSK-IMPACT468	Female	2021	Unknown
GENIE Cohort v11.0-public	GENIE-MSK-P-0058768-T01-IM7	Non-Small Cell Lung Cancer	Lung Adenocarcinoma	ROS1-SDC4 fusion - Archer	OncoKB: Oncogenic, level_1, resistance NA;CIViC: NA;MyCancerGenome: not present;CancerHotspot: no;3DHotspot: no	SIFT: NA;Polyphen-2: NA	fusion	FUSION	Diploid				MSK	NA	-1												1						32	MSK	FALSE	Non-Spanish/non-Hispanic		18649	Unknown	LUAD	Asian	1	Primary	Primary tumor	MSK-IMPACT505	Male	2021	Unknown
GENIE Cohort v11.0-public	GENIE-DFCI-253036-3733671	Non-Small Cell Lung Cancer	Non-Small Cell Lung Cancer	ROS1-ATP11A	OncoKB: Likely Oncogenic, level_1, resistance NA;CIViC: NA;MyCancerGenome: not present;CancerHotspot: no;3DHotspot: no	SIFT: NA;Polyphen-2: NA	fusion	FUSION	Diploid				DFCI	NA	-1												8						57	DFCI	FALSE	Non-Spanish/non-Hispanic		21251		NSCLC	White	3	Metastasis	Metastasis site unspecified	DFCI-ONCOPANEL-3.1	Female	2021
GENIE Cohort v11.0-public	GENIE-DFCI-253036-4004714	Non-Small Cell Lung Cancer	Lung Squamous Cell Carcinoma	ROS1-ATP11A	OncoKB: Likely Oncogenic, level_1, resistance NA;CIViC: NA;MyCancerGenome: not present;CancerHotspot: no;3DHotspot: no	SIFT: NA;Polyphen-2: NA	fusion	FUSION					DFCI	NA	-1												11						57	DFCI	FALSE	Non-Spanish/non-Hispanic		21251		LUSC	White	3	Metastasis	Metastasis site unspecified	DFCI-ONCOPANEL-3.1	Female	2021
GENIE Cohort v11.0-public	GENIE-DFCI-253036-4005607	Non-Small Cell Lung Cancer	Lung Squamous Cell Carcinoma	ROS1-ATP11A	OncoKB: Likely Oncogenic, level_1, resistance NA;CIViC: NA;MyCancerGenome: not present;CancerHotspot: no;3DHotspot: no	SIFT: NA;Polyphen-2: NA	fusion	FUSION	ShallowDel				DFCI	NA	-1												11						57	DFCI	FALSE	Non-Spanish/non-Hispanic		21251		LUSC	White	3	Metastasis	Metastasis site unspecified	DFCI-ONCOPANEL-3.1	Female	2021
GENIE Cohort v11.0-public	GENIE-MSK-P-0020458-T04-IM6	Non-Small Cell Lung Cancer	Lung Adenocarcinoma	ROS1-EZR fusion - Archer	OncoKB: Oncogenic, level_1, resistance NA;CIViC: NA;MyCancerGenome: not present;CancerHotspot: no;3DHotspot: no	SIFT: NA;Polyphen-2: NA	fusion	FUSION	Diploid				MSK	NA	-1												2						67	MSK	FALSE	Non-Spanish/non-Hispanic	0.3183	18631	Unknown	LUAD	White	3	Metastasis	Metastasis site unspecified	MSK-IMPACT468	Female	2021	Unknown
GENIE Cohort v11.0-public	GENIE-MSK-P-0054941-T01-IM6	Non-Small Cell Lung Cancer	Lung Adenocarcinoma	ROS1-TPM3 fusion	OncoKB: Oncogenic, level_1, resistance NA;CIViC: NA;MyCancerGenome: not present;CancerHotspot: no;3DHotspot: no	SIFT: NA;Polyphen-2: NA	fusion	FUSION	Diploid				MSK	NA	-1																		60	MSK	FALSE	Unknown	0.0017	18569	Unknown	LUAD	White	1	Metastasis	Metastasis site unspecified	MSK-IMPACT468	Female	2020	Unknown
GENIE Cohort v11.0-public	GENIE-UCSF-11903-5437T	Non-Small Cell Lung Cancer	Lung Adenocarcinoma	SDC4-ROS1 Fusion	OncoKB: Oncogenic, level_1, resistance NA;CIViC: NA;MyCancerGenome: not present;CancerHotspot: no;3DHotspot: no	SIFT: NA;Polyphen-2: NA	fusion	FUSION					UCSF	NA	-1												7						53	UCSF	Unknown	Non-Spanish/non-Hispanic	0.4883	Unknown	Unknown	LUAD	Asian	1	Not Collected	Not Collected	UCSF-NIMV4-TO	Female	Unknown	Unknown
GENIE Cohort v11.0-public	GENIE-MSK-P-0000047-T01-IM3	Mesothelioma	Pleural Mesothelioma, Epithelioid Type	TMEM181-ROS1 fusion	OncoKB: Likely Oncogenic, level_3b, resistance NA;CIViC: NA;MyCancerGenome: not present;CancerHotspot: no;3DHotspot: no	SIFT: NA;Polyphen-2: NA	fusion	FUSION	Diploid				MSK	NA	-1												2						75	MSK	TRUE	Non-Spanish/non-Hispanic	0.3427	16708	16708	PLEMESO	White	1	Primary	Primary tumor	MSK-IMPACT341	Male	2015	2015
GENIE Cohort v11.0-public	GENIE-UCSF-13056-3101T	Cancer of Unknown Primary	Adenocarcinoma, NOS	EZR-ROS1 fusion	OncoKB: Oncogenic, level_3b, resistance NA;CIViC: NA;MyCancerGenome: not present;CancerHotspot: no;3DHotspot: no	SIFT: NA;Polyphen-2: NA	fusion	FUSION					UCSF	NA	-1												6						42	UCSF	TRUE	Non-Spanish/non-Hispanic	0.1822	15655	Unknown	ADNOS	Asian	2	Not Collected	Not Collected	UCSF-IDTV5-TO	Male	2021	Unknown
GENIE Cohort v11.0-public	GENIE-UCSF-2026-2209T	Skin Cancer, Non-Melanoma	Atypical Nevus	TPM3-ROS1 fusion	OncoKB: Oncogenic, level_3b, resistance NA;CIViC: NA;MyCancerGenome: not present;CancerHotspot: no;3DHotspot: no	SIFT: NA;Polyphen-2: NA	fusion	FUSION					UCSF	NA	-1												8						48	UCSF	FALSE	Unknown	0.2701	17714		AN	Unknown	1	Not Collected	Not Collected	UCSF-NIMV4-TO	Female	2016
GENIE Cohort v11.0-public	GENIE-UCSF-2960-9418T	Melanoma	Melanoma	TPM3-ROS1 fusion	OncoKB: Oncogenic, level_3b, resistance NA;CIViC: NA;MyCancerGenome: not present;CancerHotspot: no;3DHotspot: no	SIFT: NA;Polyphen-2: NA	fusion	FUSION					UCSF	NA	-1												6						<18	UCSF	FALSE	Unknown	0.3578	<6570		MEL	Unknown	1	Not Collected	Not Collected	UCSF-NIMV4-TO	Male	2018
GENIE Cohort v11.0-public	GENIE-UCSF-11398-0096T	Skin Cancer, Non-Melanoma	Atypical Nevus	TPM3-ROS1 fusion	OncoKB: Oncogenic, level_3b, resistance NA;CIViC: NA;MyCancerGenome: not present;CancerHotspot: no;3DHotspot: no	SIFT: NA;Polyphen-2: NA	fusion	FUSION					UCSF	NA	-1												6						<18	UCSF	FALSE	Unknown	0.1139	<6570		AN	Unknown	1	Not Collected	Not Collected	UCSF-NIMV4-TN	Male	2020
GENIE Cohort v11.0-public	GENIE-MSK-P-0003507-T01-IM5	Bladder Cancer	Bladder Urothelial Carcinoma	ROS1-SLC16A10 fusion	OncoKB: Likely Oncogenic, level_3b, resistance NA;CIViC: NA;MyCancerGenome: not present;CancerHotspot: no;3DHotspot: no	SIFT: NA;Polyphen-2: NA	fusion	FUSION	Diploid				MSK	NA	-1												5						56	MSK	TRUE	Non-Spanish/non-Hispanic	0.5517	16809	16809	BLCA	White	1	Metastasis	Metastasis site unspecified	MSK-IMPACT410	Male	2016	2016
GENIE Cohort v11.0-public	GENIE-MSK-P-0004445-T01-IM5	Ovarian Cancer	Serous Borderline Ovarian Tumor	GOLGB1-ROS1 fusion	OncoKB: Likely Oncogenic, level_3b, resistance NA;CIViC: NA;MyCancerGenome: not present;CancerHotspot: no;3DHotspot: no	SIFT: NA;Polyphen-2: NA	fusion	FUSION	Diploid				MSK	NA	-1												1						38	MSK	FALSE	Non-Spanish/non-Hispanic	0.0566	18624	Unknown	SBOV	White	2	Primary	Primary tumor	MSK-IMPACT410	Female	2020	Unknown
GENIE Cohort v11.0-public	GENIE-MSK-P-0005086-T01-IM5	Glioma	High-Grade Glioma, NOS	GOPC-ROS1 fusion	OncoKB: Likely Oncogenic, level_3b, resistance NA;CIViC: NA;MyCancerGenome: not present;CancerHotspot: no;3DHotspot: no	SIFT: NA;Polyphen-2: NA	fusion	FUSION	Diploid				MSK	NA	-1																		<18	MSK	FALSE	Non-Spanish/non-Hispanic	0.0001	18631	Unknown	HGGNOS	White	1	Primary	Primary tumor	MSK-IMPACT410	Male	2021	Unknown
GENIE Cohort v11.0-public	GENIE-MSK-P-0007626-T01-IM5	Cancer of Unknown Primary	Cancer of Unknown Primary	GOPC-ROS1 fusion	OncoKB: Likely Oncogenic, level_3b, resistance NA;CIViC: NA;MyCancerGenome: not present;CancerHotspot: no;3DHotspot: no	SIFT: NA;Polyphen-2: NA	fusion	FUSION	Diploid				MSK	NA	-1												10						68	MSK	TRUE	Non-Spanish/non-Hispanic	0.2769	17525	17525	CUP	White	1	Metastasis	Metastasis site unspecified	MSK-IMPACT410	Female	2017	2017
GENIE Cohort v11.0-public	GENIE-MSK-P-0015423-T01-IM6	Glioma	Glioblastoma Multiforme	GOPC-ROS1 fusion	OncoKB: Likely Oncogenic, level_3b, resistance NA;CIViC: NA;MyCancerGenome: not present;CancerHotspot: no;3DHotspot: no	SIFT: NA;Polyphen-2: NA	fusion	FUSION	Diploid				MSK	NA	-1												4						39	MSK	TRUE	Non-Spanish/non-Hispanic	0.1134	17442	17442	GBM	White	1	Primary	Primary tumor	MSK-IMPACT468	Male	2017	2017
GENIE Cohort v11.0-public	GENIE-MSK-P-0013979-T01-IM5	Pancreatic Cancer	Intraductal Papillary Mucinous Neoplasm	GOPC-ROS1 fusion	OncoKB: Likely Oncogenic, level_3b, resistance NA;CIViC: NA;MyCancerGenome: not present;CancerHotspot: no;3DHotspot: no	SIFT: NA;Polyphen-2: NA	fusion	FUSION	Diploid				MSK	NA	-1												2						64	MSK	FALSE	Non-Spanish/non-Hispanic	0	17662	Unknown	IPMN	White	1	Primary	Primary tumor	MSK-IMPACT410	Male	2018	Unknown
GENIE Cohort v11.0-public	GENIE-UCSF-3507-8298T	Miscellaneous Brain Tumor	High-Grade Neuroepithelial Tumor	GOPC-ROS1 fusion	OncoKB: Likely Oncogenic, level_3b, resistance NA;CIViC: NA;MyCancerGenome: not present;CancerHotspot: no;3DHotspot: no	SIFT: NA;Polyphen-2: NA	fusion	FUSION					UCSF	NA	-1												2						<18	UCSF	FALSE	Unknown	0.4637	<6570		HGNET	Unknown	1	Not Collected	Not Collected	UCSF-NIMV4-TO	Male	2019
GENIE Cohort v11.0-public	GENIE-UCSF-12518-5927T	Colorectal Cancer	Colorectal Adenocarcinoma	GOPC-ROS1 fusion	OncoKB: Likely Oncogenic, level_3b, resistance NA;CIViC: NA;MyCancerGenome: not present;CancerHotspot: no;3DHotspot: no	SIFT: NA;Polyphen-2: NA	fusion	FUSION					UCSF	NA	-1												8						79	UCSF	FALSE	Spanish/Hispanic	0.5778	28894		COADREAD	White	1	Not Collected	Not Collected	UCSF-IDTV5-TO	Female	2020
GENIE Cohort v11.0-public	GENIE-MSK-P-0006237-T01-IM5	Soft Tissue Sarcoma	Synovial Sarcoma	COL4A3BP-ROS1 fusion	OncoKB: Likely Oncogenic, level_3b, resistance NA;CIViC: NA;MyCancerGenome: not present;CancerHotspot: no;3DHotspot: no	SIFT: NA;Polyphen-2: NA	fusion	FUSION	Diploid				MSK	NA	-1																		19	MSK	FALSE	Non-Spanish/non-Hispanic	0.1345	18502	Unknown	SYNS	White	3	Primary	Primary tumor	MSK-IMPACT410	Male	2020	Unknown
GENIE Cohort v11.0-public	GENIE-MSK-P-0006237-T04-IM6	Soft Tissue Sarcoma	Sarcoma, NOS	COL4A3BP-ROS1 fusion	OncoKB: Likely Oncogenic, level_3b, resistance NA;CIViC: NA;MyCancerGenome: not present;CancerHotspot: no;3DHotspot: no	SIFT: NA;Polyphen-2: NA	fusion	FUSION	Diploid				MSK	NA	-1												1						22	MSK	FALSE	Non-Spanish/non-Hispanic	0.1312	18502	Unknown	SARCNOS	White	3	Metastasis	Metastasis site unspecified	MSK-IMPACT468	Male	2020	Unknown
GENIE Cohort v11.0-public	GENIE-MSK-P-0010101-T01-IM5	Soft Tissue Sarcoma	Perivascular Epithelioid Cell Tumor	ROS1-NETO1 fusion	OncoKB: Likely Oncogenic, level_3b, resistance NA;CIViC: NA;MyCancerGenome: not present;CancerHotspot: no;3DHotspot: no	SIFT: NA;Polyphen-2: NA	fusion	FUSION	Diploid				MSK	NA	-1																		60	MSK	TRUE	Non-Spanish/non-Hispanic	0.0582	17218	17218	PECOMA	Asian	1	Primary	Primary tumor	MSK-IMPACT410	Male	2017	2017
GENIE Cohort v11.0-public	GENIE-MSK-P-0010101-T01-IM5	Soft Tissue Sarcoma	Perivascular Epithelioid Cell Tumor	SLC4A10-ROS1 fusion	OncoKB: Likely Oncogenic, level_3b, resistance NA;CIViC: NA;MyCancerGenome: not present;CancerHotspot: no;3DHotspot: no	SIFT: NA;Polyphen-2: NA	fusion	FUSION	Diploid				MSK	NA	-1																		60	MSK	TRUE	Non-Spanish/non-Hispanic	0.0582	17218	17218	PECOMA	Asian	1	Primary	Primary tumor	MSK-IMPACT410	Male	2017	2017
GENIE Cohort v11.0-public	GENIE-MSK-P-0015494-T01-IM6	Breast Cancer	Breast Invasive Ductal Carcinoma	ROS1-IGF1R fusion	OncoKB: Likely Oncogenic, level_3b, resistance NA;CIViC: NA;MyCancerGenome: not present;CancerHotspot: no;3DHotspot: no	SIFT: NA;Polyphen-2: NA	fusion	FUSION	Amp				MSK	NA	-1												3						55	MSK	TRUE	Non-Spanish/non-Hispanic	0.3348	17133	17133	IDC	White	1	Primary	Primary tumor	MSK-IMPACT468	Female	2016	2016
GENIE Cohort v11.0-public	GENIE-MSK-P-0013451-T01-IM5	Melanoma	Cutaneous Melanoma	STX7-ROS1 fusion	OncoKB: Likely Oncogenic, level_3b, resistance NA;CIViC: NA;MyCancerGenome: not present;CancerHotspot: no;3DHotspot: no	SIFT: NA;Polyphen-2: NA	fusion	FUSION	Diploid				MSK	NA	-1												4						58	MSK	FALSE	Non-Spanish/non-Hispanic	0.2518	18638	Unknown	SKCM	White	1	Metastasis	Metastasis site unspecified	MSK-IMPACT410	Female	2021	Unknown
GENIE Cohort v11.0-public	GENIE-MSK-P-0010984-T01-IM5	Pancreatic Cancer	Pancreatic Adenocarcinoma	SLC4A4-ROS1 fusion	OncoKB: Likely Oncogenic, level_3b, resistance NA;CIViC: NA;MyCancerGenome: not present;CancerHotspot: no;3DHotspot: no	SIFT: NA;Polyphen-2: NA	fusion	FUSION	Diploid				MSK	NA	-1												4						52	MSK	FALSE	Non-Spanish/non-Hispanic	0.1209	17091	Unknown	PAAD	Unknown	1	Metastasis	Metastasis site unspecified	MSK-IMPACT410	Male	2016	Unknown
GENIE Cohort v11.0-public	GENIE-MSK-P-0008956-T01-IM5	Esophagogastric Cancer	Stomach Adenocarcinoma	ROS1-HS3ST5 fusion	OncoKB: Likely Oncogenic, level_3b, resistance NA;CIViC: NA;MyCancerGenome: not present;CancerHotspot: no;3DHotspot: no	SIFT: NA;Polyphen-2: NA	fusion	FUSION	Diploid				MSK	NA	-1												11						72	MSK	TRUE	Non-Spanish/non-Hispanic	0.0454	17629	17629	STAD	White	1	Primary	Primary tumor	MSK-IMPACT410	Female	2018	2018
GENIE Cohort v11.0-public	GENIE-VICC-119725-unk-1	Soft Tissue Sarcoma	Inflammatory Myofibroblastic Tumor	ROS1-TFG fusion	OncoKB: Likely Oncogenic, level_3b, resistance NA;CIViC: NA;MyCancerGenome: not present;CancerHotspot: no;3DHotspot: no	SIFT: NA;Polyphen-2: NA	fusion	FUSION	Diploid				VICC	NA	-1												4						<18	VICC	FALSE	Non-Spanish/non-Hispanic		<6570	Unknown	IMT	White	1	Primary	Primary tumor	VICC-01-T7	Female	2021
GENIE Cohort v11.0-public	GENIE-MSK-P-0045322-T02-IM6	Soft Tissue Sarcoma	Inflammatory Myofibroblastic Tumor	ROS1-TFG fusion	OncoKB: Likely Oncogenic, level_3b, resistance NA;CIViC: NA;MyCancerGenome: not present;CancerHotspot: no;3DHotspot: no	SIFT: NA;Polyphen-2: NA	fusion	FUSION	Diploid				MSK	NA	-1																		<18	MSK	FALSE	Non-Spanish/non-Hispanic	0.0042	18542	Unknown	IMT	Black	1	Primary	Primary tumor	MSK-IMPACT468	Male	2020	Unknown
GENIE Cohort v11.0-public	GENIE-VICC-685149-unk-1	Glioma	Glioblastoma	ROS1-FIP1L1 fusion	OncoKB: Likely Oncogenic, level_3b, resistance NA;CIViC: NA;MyCancerGenome: not present;CancerHotspot: no;3DHotspot: no	SIFT: NA;Polyphen-2: NA	fusion	FUSION	Diploid				VICC	NA	-1												16						53	VICC	TRUE	Non-Spanish/non-Hispanic		19624	19633	GB	White	1	Metastasis	Local recurrence	VICC-01-T7	Female	2017	2017
GENIE Cohort v11.0-public	GENIE-MSK-P-0016747-T01-IM6	Breast Cancer	Breast Invasive Ductal Carcinoma	MIR5695-ROS1 fusion	OncoKB: Likely Oncogenic, level_3b, resistance NA;CIViC: NA;MyCancerGenome: not present;CancerHotspot: no;3DHotspot: no	SIFT: NA;Polyphen-2: NA	fusion	FUSION	Diploid				MSK	NA	-1												3						56	MSK	FALSE	Non-Spanish/non-Hispanic	0.2487	17878	Unknown	IDC	Other	1	Primary	Primary tumor	MSK-IMPACT468	Female	2018	Unknown
GENIE Cohort v11.0-public	GENIE-MSK-P-0015423-T01-IM6	Glioma	Glioblastoma Multiforme	ROS1-GOPC fusion - Archer	OncoKB: Likely Oncogenic, level_3b, resistance NA;CIViC: NA;MyCancerGenome: not present;CancerHotspot: no;3DHotspot: no	SIFT: NA;Polyphen-2: NA	fusion	FUSION	Diploid				MSK	NA	-1												4						39	MSK	TRUE	Non-Spanish/non-Hispanic	0.1134	17442	17442	GBM	White	1	Primary	Primary tumor	MSK-IMPACT468	Male	2017	2017
GENIE Cohort v11.0-public	GENIE-MSK-P-0021147-T01-IM6	Colorectal Cancer	Colon Adenocarcinoma	ROS1-GOPC fusion - Archer	OncoKB: Likely Oncogenic, level_3b, resistance NA;CIViC: NA;MyCancerGenome: not present;CancerHotspot: no;3DHotspot: no	SIFT: NA;Polyphen-2: NA	fusion	FUSION	Diploid				MSK	NA	-1												7						36	MSK	FALSE	Non-Spanish/non-Hispanic	0.3268	18519	Unknown	COAD	White	1	Primary	Primary tumor	MSK-IMPACT468	Female	2020	Unknown
GENIE Cohort v11.0-public	GENIE-MSK-P-0029437-T01-IM6	Cervical Cancer	Mixed Cervical Carcinoma	ROS1-GOPC fusion - Archer	OncoKB: Likely Oncogenic, level_3b, resistance NA;CIViC: NA;MyCancerGenome: not present;CancerHotspot: no;3DHotspot: no	SIFT: NA;Polyphen-2: NA	fusion	FUSION	Diploid				MSK	NA	-1												1						46	MSK	FALSE	Unknown	0.3618	Unknown	Unknown	MCCE	Unknown	1	Primary	Primary tumor	MSK-IMPACT468	Female	Unknown	Unknown
GENIE Cohort v11.0-public	GENIE-MSK-P-0032313-T02-IM6	Glioma	Glioblastoma Multiforme	ROS1-GOPC fusion - Archer	OncoKB: Likely Oncogenic, level_3b, resistance NA;CIViC: NA;MyCancerGenome: not present;CancerHotspot: no;3DHotspot: no	SIFT: NA;Polyphen-2: NA	fusion	FUSION	Diploid				MSK	NA	-1												1						68	MSK	TRUE	Non-Spanish/non-Hispanic	0.065	18366	18366	GBM	White	3	Metastasis	Metastasis site unspecified	MSK-IMPACT468	Male	2020	2020
GENIE Cohort v11.0-public	GENIE-MSK-P-0032313-T04-IM6	Glioma	Glioblastoma Multiforme	ROS1-GOPC fusion - Archer	OncoKB: Likely Oncogenic, level_3b, resistance NA;CIViC: NA;MyCancerGenome: not present;CancerHotspot: no;3DHotspot: no	SIFT: NA;Polyphen-2: NA	fusion	FUSION	Diploid				MSK	NA	-1												2						69	MSK	TRUE	Non-Spanish/non-Hispanic	0.16	18366	18366	GBM	White	3	Primary	Primary tumor	MSK-IMPACT468	Male	2020	2020
GENIE Cohort v11.0-public	GENIE-MSK-P-0035868-T01-IM6	Hepatobiliary Cancer	Intrahepatic Cholangiocarcinoma	ROS1-GOPC fusion - Archer	OncoKB: Likely Oncogenic, level_3b, resistance NA;CIViC: NA;MyCancerGenome: not present;CancerHotspot: no;3DHotspot: no	SIFT: NA;Polyphen-2: NA	fusion	FUSION	Diploid				MSK	NA	-1												1						40	MSK	TRUE	Non-Spanish/non-Hispanic	0.3232	17972	17972	IHCH	White	1	Primary	Primary tumor	MSK-IMPACT468	Male	2019	2019
GENIE Cohort v11.0-public	GENIE-MSK-P-0039266-T01-IM6	Glioma	Glioblastoma Multiforme	ROS1-GOPC fusion - Archer	OncoKB: Likely Oncogenic, level_3b, resistance NA;CIViC: NA;MyCancerGenome: not present;CancerHotspot: no;3DHotspot: no	SIFT: NA;Polyphen-2: NA	fusion	FUSION	Diploid				MSK	NA	-1												3						48	MSK	TRUE	Non-Spanish/non-Hispanic	0.2043	18458	18458	GBM	White	2	Primary	Primary tumor	MSK-IMPACT468	Male	2020	2020
GENIE Cohort v11.0-public	GENIE-MSK-P-0040762-T01-IM6	Glioma	Glioblastoma Multiforme	ROS1-GOPC fusion - Archer	OncoKB: Likely Oncogenic, level_3b, resistance NA;CIViC: NA;MyCancerGenome: not present;CancerHotspot: no;3DHotspot: no	SIFT: NA;Polyphen-2: NA	fusion	FUSION	Diploid				MSK	NA	-1												1						60	MSK	FALSE	Non-Spanish/non-Hispanic	0.0015	17927	Unknown	GBM	White	1	Primary	Primary tumor	MSK-IMPACT468	Male	2019	Unknown
GENIE Cohort v11.0-public	GENIE-MSK-P-0056189-T01-IM6	Hepatobiliary Cancer	Cholangiocarcinoma	ROS1-GOPC fusion - Archer	OncoKB: Likely Oncogenic, level_3b, resistance NA;CIViC: NA;MyCancerGenome: not present;CancerHotspot: no;3DHotspot: no	SIFT: NA;Polyphen-2: NA	fusion	FUSION	Diploid				MSK	NA	-1												4						63	MSK	FALSE	Non-Spanish/non-Hispanic		18446	Unknown	CHOL	White	1	Primary	Primary tumor	MSK-IMPACT468	Male	2020	Unknown
GENIE Cohort v11.0-public	GENIE-MSK-P-0015494-T01-IM6	Breast Cancer	Breast Invasive Ductal Carcinoma	ROS1-IGF1R fusion - Archer	OncoKB: Likely Oncogenic, level_3b, resistance NA;CIViC: NA;MyCancerGenome: not present;CancerHotspot: no;3DHotspot: no	SIFT: NA;Polyphen-2: NA	fusion	FUSION	Amp				MSK	NA	-1												3						55	MSK	TRUE	Non-Spanish/non-Hispanic	0.3348	17133	17133	IDC	White	1	Primary	Primary tumor	MSK-IMPACT468	Female	2016	2016
GENIE Cohort v11.0-public	GENIE-MSK-P-0008996-T04-IM6	Salivary Gland Cancer	Salivary Carcinoma, Other	CEP85L-ROS1 fusion	OncoKB: Likely Oncogenic, level_3b, resistance NA;CIViC: NA;MyCancerGenome: not present;CancerHotspot: no;3DHotspot: no	SIFT: NA;Polyphen-2: NA	fusion	FUSION	Diploid				MSK	NA	-1												1						62	MSK	FALSE	Non-Spanish/non-Hispanic	0.5563	18649	Unknown	OSACA	White	2	Metastasis	Metastasis site unspecified	MSK-IMPACT468	Female	2021	Unknown
GENIE Cohort v11.0-public	GENIE-VICC-144177-unk-1	Melanoma	Cutaneous Melanoma	ROS1-RAB11FIP2 truncation	OncoKB: Likely Oncogenic, level_3b, resistance NA;CIViC: NA;MyCancerGenome: not present;CancerHotspot: no;3DHotspot: no	SIFT: NA;Polyphen-2: NA	fusion	DELETION	Diploid				VICC	NA	-1												10						75	VICC	TRUE	Unknown		27859	27900	SKCM	Unknown	1	Metastasis	Lymph node metastasis	VICC-01-T7	Male	2017	2017
GENIE Cohort v11.0-public	GENIE-MSK-P-0017459-T01-IM6	Colorectal Cancer	Colon Adenocarcinoma	DCBLD1-ROS1 fusion	OncoKB: Likely Oncogenic, level_3b, resistance NA;CIViC: NA;MyCancerGenome: not present;CancerHotspot: no;3DHotspot: no	SIFT: NA;Polyphen-2: NA	fusion	FUSION	Diploid				MSK	NA	-1												10						65	MSK	TRUE	Non-Spanish/non-Hispanic	0.0897	17530	17530	COAD	White	1	Metastasis	Metastasis site unspecified	MSK-IMPACT468	Male	2017	2017
GENIE Cohort v11.0-public	GENIE-MSK-P-0017608-T01-IM5	Breast Cancer	Invasive Breast Carcinoma	DCBLD1-ROS1 fusion	OncoKB: Likely Oncogenic, level_3b, resistance NA;CIViC: NA;MyCancerGenome: not present;CancerHotspot: no;3DHotspot: no	SIFT: NA;Polyphen-2: NA	fusion	FUSION	Diploid				MSK	NA	-1												2						72	MSK	TRUE	Non-Spanish/non-Hispanic	0.0014	17368	17368	BRCA	White	1	Metastasis	Metastasis site unspecified	MSK-IMPACT410	Female	2017	2017
GENIE Cohort v11.0-public	GENIE-MSK-P-0032313-T02-IM6	Glioma	Glioblastoma Multiforme	DCBLD1-ROS1 fusion	OncoKB: Likely Oncogenic, level_3b, resistance NA;CIViC: NA;MyCancerGenome: not present;CancerHotspot: no;3DHotspot: no	SIFT: NA;Polyphen-2: NA	fusion	FUSION	Diploid				MSK	NA	-1												1						68	MSK	TRUE	Non-Spanish/non-Hispanic	0.065	18366	18366	GBM	White	3	Metastasis	Metastasis site unspecified	MSK-IMPACT468	Male	2020	2020
GENIE Cohort v11.0-public	GENIE-MSK-P-0035868-T01-IM6	Hepatobiliary Cancer	Intrahepatic Cholangiocarcinoma	DCBLD1-ROS1 fusion	OncoKB: Likely Oncogenic, level_3b, resistance NA;CIViC: NA;MyCancerGenome: not present;CancerHotspot: no;3DHotspot: no	SIFT: NA;Polyphen-2: NA	fusion	FUSION	Diploid				MSK	NA	-1												1						40	MSK	TRUE	Non-Spanish/non-Hispanic	0.3232	17972	17972	IHCH	White	1	Primary	Primary tumor	MSK-IMPACT468	Male	2019	2019
GENIE Cohort v11.0-public	GENIE-MSK-P-0036265-T01-IM6	Cancer of Unknown Primary	Adenocarcinoma, NOS	DCBLD1-ROS1 fusion	OncoKB: Likely Oncogenic, level_3b, resistance NA;CIViC: NA;MyCancerGenome: not present;CancerHotspot: no;3DHotspot: no	SIFT: NA;Polyphen-2: NA	fusion	FUSION	Diploid				MSK	NA	-1												1						64	MSK	FALSE	Non-Spanish/non-Hispanic	0.0082	18649	Unknown	ADNOS	Asian	1	Metastasis	Metastasis site unspecified	MSK-IMPACT468	Female	2021	Unknown
GENIE Cohort v11.0-public	GENIE-MSK-P-0016899-T01-IM6	Pancreatic Cancer	Adenosquamous Carcinoma of the Pancreas	ROS1-WISP3 fusion	OncoKB: Likely Oncogenic, level_3b, resistance NA;CIViC: NA;MyCancerGenome: not present;CancerHotspot: no;3DHotspot: no	SIFT: NA;Polyphen-2: NA	fusion	FUSION	Diploid				MSK	NA	-1												2						76	MSK	TRUE	Non-Spanish/non-Hispanic	0.3864	17816	17816	PAASC	Black	1	Primary	Primary tumor	MSK-IMPACT468	Male	2018	2018
GENIE Cohort v11.0-public	GENIE-MSK-P-0020632-T01-IM6	Small Bowel Cancer	Small Intestinal Carcinoma	SOD2-ROS1 fusion	OncoKB: Likely Oncogenic, level_3b, resistance NA;CIViC: NA;MyCancerGenome: not present;CancerHotspot: no;3DHotspot: no	SIFT: NA;Polyphen-2: NA	fusion	FUSION	Diploid				MSK	NA	-1												7						50	MSK	TRUE	Non-Spanish/non-Hispanic	0.1321	17950	17950	SIC	White	2	Primary	Primary tumor	MSK-IMPACT468	Male	2019	2019
GENIE Cohort v11.0-public	GENIE-MSK-P-0019670-T02-IM6	Soft Tissue Sarcoma	Inflammatory Myofibroblastic Tumor	TFG-ROS1 fusion	OncoKB: Likely Oncogenic, level_3b, resistance NA;CIViC: NA;MyCancerGenome: not present;CancerHotspot: no;3DHotspot: no	SIFT: NA;Polyphen-2: NA	fusion	FUSION	Diploid				MSK	NA	-1																		<18	MSK	FALSE	Non-Spanish/non-Hispanic	0.0002	18473	Unknown	IMT	White	2	Primary	Primary tumor	MSK-IMPACT468	Female	2020	Unknown
GENIE Cohort v11.0-public	GENIE-MSK-P-0019670-T03-IM6	Soft Tissue Sarcoma	Inflammatory Myofibroblastic Tumor	TFG-ROS1 fusion	OncoKB: Likely Oncogenic, level_3b, resistance NA;CIViC: NA;MyCancerGenome: not present;CancerHotspot: no;3DHotspot: no	SIFT: NA;Polyphen-2: NA	fusion	FUSION	Diploid				MSK	NA	-1																		<18	MSK	FALSE	Non-Spanish/non-Hispanic	0.0041	18473	Unknown	IMT	White	2	Primary	Primary tumor	MSK-IMPACT468	Female	2020	Unknown
GENIE Cohort v11.0-public	GENIE-MSK-P-0018378-T01-IM6	Pancreatic Cancer	Pancreatic Adenocarcinoma	LOC101929504-ROS1 fusion	OncoKB: Likely Oncogenic, level_3b, resistance NA;CIViC: NA;MyCancerGenome: not present;CancerHotspot: no;3DHotspot: no	SIFT: NA;Polyphen-2: NA	fusion	FUSION	Diploid				MSK	NA	-1												6						65	MSK	TRUE	Non-Spanish/non-Hispanic	0.0904	17311	17311	PAAD	White	1	Metastasis	Metastasis site unspecified	MSK-IMPACT468	Male	2017	2017
GENIE Cohort v11.0-public	GENIE-MSK-P-0021286-T01-IM6	Soft Tissue Sarcoma	Myxoid/Round-Cell Liposarcoma	LOC151121-ROS1 fusion	OncoKB: Likely Oncogenic, level_3b, resistance NA;CIViC: NA;MyCancerGenome: not present;CancerHotspot: no;3DHotspot: no	SIFT: NA;Polyphen-2: NA	fusion	FUSION	Diploid				MSK	NA	-1												1						23	MSK	TRUE	Non-Spanish/non-Hispanic	0.4755	18181	18181	MRLS	White	1	Primary	Primary tumor	MSK-IMPACT468	Male	2019	2019
GENIE Cohort v11.0-public	GENIE-MSK-P-0008996-T01-IM5	Salivary Gland Cancer	Salivary Carcinoma	C6orf204-ROS1 fusion	OncoKB: Likely Oncogenic, level_3b, resistance NA;CIViC: NA;MyCancerGenome: not present;CancerHotspot: no;3DHotspot: no	SIFT: NA;Polyphen-2: NA	fusion	FUSION	Diploid				MSK	NA	-1																		60	MSK	FALSE	Non-Spanish/non-Hispanic	0.001	18649	Unknown	SACA	White	2	Primary	Primary tumor	MSK-IMPACT410	Female	2021	Unknown
GENIE Cohort v11.0-public	GENIE-MSK-P-0020722-T02-IM6	Breast Cancer	Invasive Breast Carcinoma	ROS1-HACE1 fusion	OncoKB: Likely Oncogenic, level_3b, resistance NA;CIViC: NA;MyCancerGenome: not present;CancerHotspot: no;3DHotspot: no	SIFT: NA;Polyphen-2: NA	fusion	FUSION	Diploid				MSK	NA	-1												3						56	MSK	TRUE	Non-Spanish/non-Hispanic	0.132	18143	18143	BRCA	White	1	Metastasis	Metastasis site unspecified	MSK-IMPACT468	Female	2019	2019
GENIE Cohort v11.0-public	GENIE-MSK-P-0027411-T01-IM6	Pancreatic Cancer	Pancreatic Adenocarcinoma	ROS1-RFX6 fusion	OncoKB: Likely Oncogenic, level_3b, resistance NA;CIViC: NA;MyCancerGenome: not present;CancerHotspot: no;3DHotspot: no	SIFT: NA;Polyphen-2: NA	fusion	FUSION	Diploid				MSK	NA	-1												2						58	MSK	TRUE	Non-Spanish/non-Hispanic	0.0486	18098	18098	PAAD	White	1	Primary	Primary tumor	MSK-IMPACT468	Male	2019	2019
GENIE Cohort v11.0-public	GENIE-MSK-P-0027879-T01-IM6	Breast Cancer	Breast Invasive Ductal Carcinoma	ROS1-CD2AP fusion	OncoKB: Likely Oncogenic, level_3b, resistance NA;CIViC: NA;MyCancerGenome: not present;CancerHotspot: no;3DHotspot: no	SIFT: NA;Polyphen-2: NA	fusion	FUSION	Diploid				MSK	NA	-1												2						54	MSK	FALSE	Non-Spanish/non-Hispanic	0.1317	18619	Unknown	IDC	White	1	Metastasis	Metastasis site unspecified	MSK-IMPACT468	Female	2020	Unknown
GENIE Cohort v11.0-public	GENIE-MSK-P-0028926-T01-IM6	Breast Cancer	Breast Invasive Ductal Carcinoma	LPAL2-ROS1 fusion	OncoKB: Likely Oncogenic, level_3b, resistance NA;CIViC: NA;MyCancerGenome: not present;CancerHotspot: no;3DHotspot: no	SIFT: NA;Polyphen-2: NA	fusion	FUSION	Diploid				MSK	NA	-1												5						79	MSK	FALSE	Non-Spanish/non-Hispanic	0.2509	18304	Unknown	IDC	White	1	Primary	Primary tumor	MSK-IMPACT468	Female	2020	Unknown
GENIE Cohort v11.0-public	GENIE-MSK-P-0029460-T01-IM6	Colorectal Cancer	Colon Adenocarcinoma	ROS1-TFAP2D fusion	OncoKB: Likely Oncogenic, level_3b, resistance NA;CIViC: NA;MyCancerGenome: not present;CancerHotspot: no;3DHotspot: no	SIFT: NA;Polyphen-2: NA	fusion	FUSION	Diploid				MSK	NA	-1												12						59	MSK	FALSE	Non-Spanish/non-Hispanic	0.2503	18641	Unknown	COAD	White	1	Metastasis	Metastasis site unspecified	MSK-IMPACT468	Male	2021	Unknown
GENIE Cohort v11.0-public	GENIE-MSK-P-0031476-T01-IM6	Breast Cancer	Breast Invasive Carcinoma, NOS	LOC100507487-ROS1 fusion	OncoKB: Likely Oncogenic, level_3b, resistance NA;CIViC: NA;MyCancerGenome: not present;CancerHotspot: no;3DHotspot: no	SIFT: NA;Polyphen-2: NA	fusion	FUSION	Amp				MSK	NA	-1												4						35	MSK	TRUE	Non-Spanish/non-Hispanic	0.3245	17800	17800	BRCNOS	Unknown	1	Metastasis	Metastasis site unspecified	MSK-IMPACT468	Female	2018	2018
GENIE Cohort v11.0-public	GENIE-MSK-P-0031476-T01-IM6	Breast Cancer	Breast Invasive Carcinoma, NOS	ROS1-HDAC2 fusion - Archer	OncoKB: Likely Oncogenic, level_3b, resistance NA;CIViC: NA;MyCancerGenome: not present;CancerHotspot: no;3DHotspot: no	SIFT: NA;Polyphen-2: NA	fusion	FUSION	Amp				MSK	NA	-1												4						35	MSK	TRUE	Non-Spanish/non-Hispanic	0.3245	17800	17800	BRCNOS	Unknown	1	Metastasis	Metastasis site unspecified	MSK-IMPACT468	Female	2018	2018
GENIE Cohort v11.0-public	GENIE-MSK-P-0036204-T01-IM6	Glioma	Diffuse Astrocytoma	CTGF-ROS1 fusion	OncoKB: Likely Oncogenic, level_3b, resistance NA;CIViC: NA;MyCancerGenome: not present;CancerHotspot: no;3DHotspot: no	SIFT: NA;Polyphen-2: NA	fusion	FUSION	Diploid				MSK	NA	-1												2						65	MSK	FALSE	Non-Spanish/non-Hispanic	0.2541	18579	Unknown	DASTR	White	1	Primary	Primary tumor	MSK-IMPACT468	Female	2020	Unknown
GENIE Cohort v11.0-public	GENIE-MSK-P-0036702-T01-IM6	Breast Cancer	Breast Invasive Ductal Carcinoma	NUS1-ROS1 fusion	OncoKB: Likely Oncogenic, level_3b, resistance NA;CIViC: NA;MyCancerGenome: not present;CancerHotspot: no;3DHotspot: no	SIFT: NA;Polyphen-2: NA	fusion	FUSION	Diploid				MSK	NA	-1												6						54	MSK	FALSE	Non-Spanish/non-Hispanic	0.3882	18642	Unknown	IDC	White	1	Metastasis	Metastasis site unspecified	MSK-IMPACT468	Female	2021	Unknown
GENIE Cohort v11.0-public	GENIE-MSK-P-0037022-T01-IM6	Prostate Cancer	Prostate Adenocarcinoma	ROS1-LACE1 fusion	OncoKB: Likely Oncogenic, level_3b, resistance NA;CIViC: NA;MyCancerGenome: not present;CancerHotspot: no;3DHotspot: no	SIFT: NA;Polyphen-2: NA	fusion	FUSION	Diploid				MSK	NA	-1												3						68	MSK	FALSE	Unknown	0.0824	18607	Unknown	PRAD	White	1	Primary	Primary tumor	MSK-IMPACT468	Male	2020	Unknown
GENIE Cohort v11.0-public	GENIE-MSK-P-0033077-T01-IM6	Prostate Cancer	Prostate Adenocarcinoma	SLC35F1-ROS1 fusion	OncoKB: Likely Oncogenic, level_3b, resistance NA;CIViC: NA;MyCancerGenome: not present;CancerHotspot: no;3DHotspot: no	SIFT: NA;Polyphen-2: NA	fusion	FUSION	Diploid				MSK	NA	-1												134						72	MSK	FALSE	Unknown	0.1579	18449	Unknown	PRAD	Black	1	Primary	Primary tumor	MSK-IMPACT468	Male	2020	Unknown
GENIE Cohort v11.0-public	GENIE-DFCI-037094-61389	Breast Cancer	Invasive Breast Carcinoma	ROS1-CEP85L	OncoKB: Likely Oncogenic, level_3b, resistance NA;CIViC: NA;MyCancerGenome: not present;CancerHotspot: no;3DHotspot: no	SIFT: NA;Polyphen-2: NA	fusion	FUSION	Gain				DFCI	NA	-1												21						60	DFCI	TRUE	Non-Spanish/non-Hispanic		23545	23564	BRCA	White	1	Metastasis	Metastasis site unspecified	DFCI-ONCOPANEL-2	Female	2020	2020
GENIE Cohort v11.0-public	GENIE-DFCI-053564-249752	Ovarian Cancer	Endometrioid Ovarian Cancer	ROS1-CEP85L	OncoKB: Likely Oncogenic, level_3b, resistance NA;CIViC: NA;MyCancerGenome: not present;CancerHotspot: no;3DHotspot: no	SIFT: NA;Polyphen-2: NA	fusion	FUSION	Diploid				DFCI	NA	-1												9						59	DFCI	FALSE	Non-Spanish/non-Hispanic		23159		EOV	White	1	Primary	Primary tumor	DFCI-ONCOPANEL-3	Female	2021
GENIE Cohort v11.0-public	GENIE-DFCI-001602-3820	Soft Tissue Sarcoma	Dedifferentiated Liposarcoma	ROS1-INTERGENIC	OncoKB: Likely Oncogenic, level_3b, resistance NA;CIViC: NA;MyCancerGenome: not present;CancerHotspot: no;3DHotspot: no	SIFT: NA;Polyphen-2: NA	fusion	FUSION	Gain				DFCI	NA	-1												5						72	DFCI	TRUE	Non-Spanish/non-Hispanic		27545	27759	DDLS	White	1	Primary	Primary tumor	DFCI-ONCOPANEL-1	Male	2017	2017
GENIE Cohort v11.0-public	GENIE-DFCI-000432-4223	Breast Cancer	Breast Invasive Ductal Carcinoma	ROS1-INTERGENIC	OncoKB: Likely Oncogenic, level_3b, resistance NA;CIViC: NA;MyCancerGenome: not present;CancerHotspot: no;3DHotspot: no	SIFT: NA;Polyphen-2: NA	fusion	FUSION	Diploid				DFCI	NA	-1												6						71	DFCI	FALSE	Non-Spanish/non-Hispanic		28198		IDC	White	1	Primary	Primary tumor	DFCI-ONCOPANEL-2	Female	2020
GENIE Cohort v11.0-public	GENIE-DFCI-006309-6992	Mesothelioma	Pleural Mesothelioma, Biphasic Type	ROS1-INTERGENIC	OncoKB: Likely Oncogenic, level_3b, resistance NA;CIViC: NA;MyCancerGenome: not present;CancerHotspot: no;3DHotspot: no	SIFT: NA;Polyphen-2: NA	fusion	FUSION	Diploid				DFCI	NA	-1												9						74	DFCI	TRUE	Non-Spanish/non-Hispanic		27310	27336	PLBMESO	White	1	Primary	Primary tumor	DFCI-ONCOPANEL-2	Male	2016	2016
GENIE Cohort v11.0-public	GENIE-DFCI-026672-74761	Soft Tissue Sarcoma	Dedifferentiated Liposarcoma	ROS1-INTERGENIC	OncoKB: Likely Oncogenic, level_3b, resistance NA;CIViC: NA;MyCancerGenome: not present;CancerHotspot: no;3DHotspot: no	SIFT: NA;Polyphen-2: NA	fusion	FUSION	Gain				DFCI	NA	-1												3						68	DFCI	FALSE	Non-Spanish/non-Hispanic		26804		DDLS	White	1	Metastasis	Local recurrence	DFCI-ONCOPANEL-3	Female	2021
GENIE Cohort v11.0-public	GENIE-DFCI-124454-1150104	Glioma	Low-Grade Glioma, NOS	ROS1-INTERGENIC	OncoKB: Likely Oncogenic, level_3b, resistance NA;CIViC: NA;MyCancerGenome: not present;CancerHotspot: no;3DHotspot: no	SIFT: NA;Polyphen-2: NA	fusion	FUSION	ShallowDel				DFCI	NA	-1												7						22	DFCI	FALSE	Non-Spanish/non-Hispanic		8530		LGGNOS	White	3	Not Applicable or Heme	Not applicable or hematologic malignancy	DFCI-ONCOPANEL-3.1	Female	2021
GENIE Cohort v11.0-public	GENIE-DFCI-136958-1251902	Soft Tissue Sarcoma	Dedifferentiated Liposarcoma	ROS1-INTERGENIC	OncoKB: Likely Oncogenic, level_3b, resistance NA;CIViC: NA;MyCancerGenome: not present;CancerHotspot: no;3DHotspot: no	SIFT: NA;Polyphen-2: NA	fusion	FUSION	Gain				DFCI	NA	-1												2						83	DFCI	FALSE	Non-Spanish/non-Hispanic		31574		DDLS	White	1	Primary	Primary tumor	DFCI-ONCOPANEL-3.1	Female	2021
GENIE Cohort v11.0-public	GENIE-DFCI-122334-1304459	Hepatobiliary Cancer	Cholangiocarcinoma	ROS1-INTERGENIC	OncoKB: Likely Oncogenic, level_3b, resistance NA;CIViC: NA;MyCancerGenome: not present;CancerHotspot: no;3DHotspot: no	SIFT: NA;Polyphen-2: NA	fusion	FUSION	Diploid				DFCI	NA	-1												10						43	DFCI	TRUE	Non-Spanish/non-Hispanic		16224	16239	CHOL	White	1	Not Applicable or Heme	Not applicable or hematologic malignancy	DFCI-ONCOPANEL-3.1	Female	2019	2019
GENIE Cohort v11.0-public	GENIE-DFCI-136919-1304418	Ovarian Cancer	Mixed Ovarian Carcinoma	ROS1-INTERGENIC	OncoKB: Likely Oncogenic, level_3b, resistance NA;CIViC: NA;MyCancerGenome: not present;CancerHotspot: no;3DHotspot: no	SIFT: NA;Polyphen-2: NA	fusion	FUSION	ShallowDel				DFCI	NA	-1												4						31	DFCI	FALSE	Non-Spanish/non-Hispanic		12704		MXOV	White	1	Primary	Primary tumor	DFCI-ONCOPANEL-3.1	Female	2021
GENIE Cohort v11.0-public	GENIE-DFCI-161147-1786813	Prostate Cancer	Prostate Adenocarcinoma	ROS1-INTERGENIC	OncoKB: Likely Oncogenic, level_3b, resistance NA;CIViC: NA;MyCancerGenome: not present;CancerHotspot: no;3DHotspot: no	SIFT: NA;Polyphen-2: NA	fusion	FUSION	ShallowDel				DFCI	NA	-1												5						64	DFCI	TRUE	Non-Spanish/non-Hispanic		23832	23856	PRAD	White	1	Metastasis	Metastasis site unspecified	DFCI-ONCOPANEL-3.1	Male	2019	2019
GENIE Cohort v11.0-public	GENIE-DFCI-169786-2270855	Pancreatic Cancer	Pancreatic Adenocarcinoma	ROS1-INTERGENIC	OncoKB: Likely Oncogenic, level_3b, resistance NA;CIViC: NA;MyCancerGenome: not present;CancerHotspot: no;3DHotspot: no	SIFT: NA;Polyphen-2: NA	fusion	FUSION	DeepDel				DFCI	NA	-1												8						48	DFCI	TRUE	Non-Spanish/non-Hispanic		17666	17714	PAAD	White	2	Metastasis	Metastasis site unspecified	DFCI-ONCOPANEL-3.1	Female	2019	2019
GENIE Cohort v11.0-public	GENIE-DFCI-169786-2456002	Pancreatic Cancer	Pancreatic Adenocarcinoma	ROS1-INTERGENIC	OncoKB: Likely Oncogenic, level_3b, resistance NA;CIViC: NA;MyCancerGenome: not present;CancerHotspot: no;3DHotspot: no	SIFT: NA;Polyphen-2: NA	fusion	FUSION	ShallowDel				DFCI	NA	-1												8						48	DFCI	TRUE	Non-Spanish/non-Hispanic		17666	17714	PAAD	White	2	Metastasis	Metastasis site unspecified	DFCI-ONCOPANEL-3.1	Female	2019	2019
GENIE Cohort v11.0-public	GENIE-DFCI-170686-2149924	Glioma	Glioblastoma	ROS1-INTERGENIC	OncoKB: Likely Oncogenic, level_3b, resistance NA;CIViC: NA;MyCancerGenome: not present;CancerHotspot: no;3DHotspot: no	SIFT: NA;Polyphen-2: NA	fusion	FUSION	Diploid				DFCI	NA	-1												11						66	DFCI	TRUE	Non-Spanish/non-Hispanic		24956	24971	GB	White	1	Primary	Primary tumor	DFCI-ONCOPANEL-3.1	Male	2020	2020
GENIE Cohort v11.0-public	GENIE-DFCI-206292-2904370	Prostate Cancer	Prostate Adenocarcinoma	ROS1-INTERGENIC	OncoKB: Likely Oncogenic, level_3b, resistance NA;CIViC: NA;MyCancerGenome: not present;CancerHotspot: no;3DHotspot: no	SIFT: NA;Polyphen-2: NA	fusion	FUSION	Diploid				DFCI	NA	-1												7						61	DFCI	FALSE	Non-Spanish/non-Hispanic		23163		PRAD	White	1	Primary	Primary tumor	DFCI-ONCOPANEL-3.1	Male	2021
GENIE Cohort v11.0-public	GENIE-DFCI-234969-3377453	Breast Cancer	Invasive Breast Carcinoma	ROS1-INTERGENIC	OncoKB: Likely Oncogenic, level_3b, resistance NA;CIViC: NA;MyCancerGenome: not present;CancerHotspot: no;3DHotspot: no	SIFT: NA;Polyphen-2: NA	fusion	FUSION	Diploid				DFCI	NA	-1												9						61	DFCI	TRUE	Non-Spanish/non-Hispanic		22497	22506	BRCA	White	1	Metastasis	Metastasis site unspecified	DFCI-ONCOPANEL-3.1	Female	2020	2020
GENIE Cohort v11.0-public	GENIE-DFCI-035123-130338	Breast Cancer	Breast Invasive Ductal Carcinoma	ROS1-NKAIN2	OncoKB: Likely Oncogenic, level_3b, resistance NA;CIViC: NA;MyCancerGenome: not present;CancerHotspot: no;3DHotspot: no	SIFT: NA;Polyphen-2: NA	fusion	FUSION	Diploid				DFCI	NA	-1												4						65	DFCI	TRUE	Non-Spanish/non-Hispanic		25141	25158	IDC	White	1	Primary	Primary tumor	DFCI-ONCOPANEL-3	Female	2020	2020
GENIE Cohort v11.0-public	GENIE-DFCI-035123-130338	Breast Cancer	Breast Invasive Ductal Carcinoma	ROS1-SLC35F1	OncoKB: Likely Oncogenic, level_3b, resistance NA;CIViC: NA;MyCancerGenome: not present;CancerHotspot: no;3DHotspot: no	SIFT: NA;Polyphen-2: NA	fusion	FUSION	Diploid				DFCI	NA	-1												4						65	DFCI	TRUE	Non-Spanish/non-Hispanic		25141	25158	IDC	White	1	Primary	Primary tumor	DFCI-ONCOPANEL-3	Female	2020	2020
GENIE Cohort v11.0-public	GENIE-DFCI-111405-571772	Breast Cancer	Breast Invasive Ductal Carcinoma	ROS1-THEMIS	OncoKB: Likely Oncogenic, level_3b, resistance NA;CIViC: NA;MyCancerGenome: not present;CancerHotspot: no;3DHotspot: no	SIFT: NA;Polyphen-2: NA	fusion	FUSION	Amp				DFCI	NA	-1												6						57	DFCI	FALSE	Non-Spanish/non-Hispanic		22220		IDC	White	1	Primary	Primary tumor	DFCI-ONCOPANEL-3	Female	2021
GENIE Cohort v11.0-public	GENIE-DFCI-001632-7453	Colorectal Cancer	Colon Adenocarcinoma	ROS1-GOPC	OncoKB: Likely Oncogenic, level_3b, resistance NA;CIViC: NA;MyCancerGenome: not present;CancerHotspot: no;3DHotspot: no	SIFT: NA;Polyphen-2: NA	fusion	FUSION	ShallowDel				DFCI	NA	-1												2						51	DFCI	FALSE	Non-Spanish/non-Hispanic		19691		COAD	White	2	Primary	Primary tumor	DFCI-ONCOPANEL-2	Male	2021
GENIE Cohort v11.0-public	GENIE-DFCI-010748-8908	Ovarian Cancer	High-Grade Serous Ovarian Cancer	ROS1-GOPC	OncoKB: Likely Oncogenic, level_3b, resistance NA;CIViC: NA;MyCancerGenome: not present;CancerHotspot: no;3DHotspot: no	SIFT: NA;Polyphen-2: NA	fusion	FUSION	ShallowDel				DFCI	NA	-1												6						69	DFCI	FALSE	Non-Spanish/non-Hispanic		25231		HGSOC	White	1	Metastasis	Metastasis site unspecified	DFCI-ONCOPANEL-2	Female	2015
GENIE Cohort v11.0-public	GENIE-DFCI-171927-2393800	Glioma	Glioblastoma	ROS1-GOPC	OncoKB: Likely Oncogenic, level_3b, resistance NA;CIViC: NA;MyCancerGenome: not present;CancerHotspot: no;3DHotspot: no	SIFT: NA;Polyphen-2: NA	fusion	FUSION	ShallowDel				DFCI	NA	-1												4						<18	DFCI	FALSE	Non-Spanish/non-Hispanic		Unknown		GB	Unknown	3	Primary	Primary tumor	DFCI-ONCOPANEL-3.1	Male	Unknown
GENIE Cohort v11.0-public	GENIE-DFCI-171927-3998755	Glioma	Glioblastoma	ROS1-GOPC	OncoKB: Likely Oncogenic, level_3b, resistance NA;CIViC: NA;MyCancerGenome: not present;CancerHotspot: no;3DHotspot: no	SIFT: NA;Polyphen-2: NA	fusion	FUSION					DFCI	NA	-1												4						<18	DFCI	FALSE	Non-Spanish/non-Hispanic		Unknown		GB	Unknown	3	Metastasis	Local recurrence	DFCI-ONCOPANEL-3.1	Male	Unknown
GENIE Cohort v11.0-public	GENIE-DFCI-171927-4004661	Glioma	Glioblastoma	ROS1-GOPC	OncoKB: Likely Oncogenic, level_3b, resistance NA;CIViC: NA;MyCancerGenome: not present;CancerHotspot: no;3DHotspot: no	SIFT: NA;Polyphen-2: NA	fusion	FUSION	ShallowDel				DFCI	NA	-1												4						<18	DFCI	FALSE	Non-Spanish/non-Hispanic		Unknown		GB	Unknown	3	Metastasis	Local recurrence	DFCI-ONCOPANEL-3.1	Male	Unknown
GENIE Cohort v11.0-public	GENIE-UCSF-2570-9648T	Glioma	Diffuse Astrocytoma	CACHD1-ROS1 fusion	OncoKB: Likely Oncogenic, level_3b, resistance NA;CIViC: NA;MyCancerGenome: not present;CancerHotspot: no;3DHotspot: no	SIFT: NA;Polyphen-2: NA	fusion	FUSION					UCSF	NA	-1																		<18	UCSF	FALSE	Non-Spanish/non-Hispanic	0.0949	<6570		DASTR	Asian	1	Not Collected	Not Collected	UCSF-NIMV4-TN	Female	2021
GENIE Cohort v11.0-public	GENIE-DFCI-137789-1252034	Soft Tissue Sarcoma	Myofibroma	ROS1-FN1	OncoKB: Likely Oncogenic, level_3b, resistance NA;CIViC: NA;MyCancerGenome: not present;CancerHotspot: no;3DHotspot: no	SIFT: NA;Polyphen-2: NA	fusion	FUSION	Diploid				DFCI	NA	-1												3						<18	DFCI	FALSE	Non-Spanish/non-Hispanic		<6570		MF	Unknown	1	Primary	Primary tumor	DFCI-ONCOPANEL-3.1	Female	<18
GENIE Cohort v11.0-public	GENIE-MSK-P-0042481-T01-IM6	Cancer of Unknown Primary	Adenocarcinoma, NOS	ROS1-SLC4A4 fusion	OncoKB: Likely Oncogenic, level_3b, resistance NA;CIViC: NA;MyCancerGenome: not present;CancerHotspot: no;3DHotspot: no	SIFT: NA;Polyphen-2: NA	fusion	FUSION	Diploid				MSK	NA	-1												23						72	MSK	TRUE	Non-Spanish/non-Hispanic	0.2202	18070	18070	ADNOS	White	1	Metastasis	Metastasis site unspecified	MSK-IMPACT468	Male	2019	2019
GENIE Cohort v11.0-public	GENIE-MSK-P-0042481-T01-IM6	Cancer of Unknown Primary	Adenocarcinoma, NOS	ROS1-SLC4A4 fusion - Archer	OncoKB: Likely Oncogenic, level_3b, resistance NA;CIViC: NA;MyCancerGenome: not present;CancerHotspot: no;3DHotspot: no	SIFT: NA;Polyphen-2: NA	fusion	FUSION	Diploid				MSK	NA	-1												23						72	MSK	TRUE	Non-Spanish/non-Hispanic	0.2202	18070	18070	ADNOS	White	1	Metastasis	Metastasis site unspecified	MSK-IMPACT468	Male	2019	2019
GENIE Cohort v11.0-public	GENIE-UCSF-2773-9133T	Miscellaneous Brain Tumor	High-Grade Neuroepithelial Tumor	EEF1G-ROS1 fusion	OncoKB: Likely Oncogenic, level_3b, resistance NA;CIViC: NA;MyCancerGenome: not present;CancerHotspot: no;3DHotspot: no	SIFT: NA;Polyphen-2: NA	fusion	FUSION					UCSF	NA	-1												15						<18	UCSF	FALSE	Unknown	0.6744	<6570		HGNET	Unknown	1	Not Collected	Not Collected	UCSF-NIMV4-TO	Male	2018
GENIE Cohort v11.0-public	GENIE-DFCI-168463-1786761	Breast Cancer	Breast Invasive Lobular Carcinoma	ROS1-LIN28B	OncoKB: Likely Oncogenic, level_3b, resistance NA;CIViC: NA;MyCancerGenome: not present;CancerHotspot: no;3DHotspot: no	SIFT: NA;Polyphen-2: NA	fusion	FUSION	Gain				DFCI	NA	-1												6						65	DFCI	FALSE	Non-Spanish/non-Hispanic		23923		ILC	White	1	Primary	Primary tumor	DFCI-ONCOPANEL-3.1	Female	2018
GENIE Cohort v11.0-public	GENIE-DFCI-170686-2149924	Glioma	Glioblastoma	ROS1-FIG4	OncoKB: Likely Oncogenic, level_3b, resistance NA;CIViC: NA;MyCancerGenome: not present;CancerHotspot: no;3DHotspot: no	SIFT: NA;Polyphen-2: NA	fusion	FUSION	Diploid				DFCI	NA	-1												11						66	DFCI	TRUE	Non-Spanish/non-Hispanic		24956	24971	GB	White	1	Primary	Primary tumor	DFCI-ONCOPANEL-3.1	Male	2020	2020
GENIE Cohort v11.0-public	GENIE-DFCI-170686-2149924	Glioma	Glioblastoma	ROS1-SLC16A10	OncoKB: Likely Oncogenic, level_3b, resistance NA;CIViC: NA;MyCancerGenome: not present;CancerHotspot: no;3DHotspot: no	SIFT: NA;Polyphen-2: NA	fusion	FUSION	Diploid				DFCI	NA	-1												11						66	DFCI	TRUE	Non-Spanish/non-Hispanic		24956	24971	GB	White	1	Primary	Primary tumor	DFCI-ONCOPANEL-3.1	Male	2020	2020
GENIE Cohort v11.0-public	GENIE-DFCI-202884-3036138	Soft Tissue Sarcoma	Inflammatory Myofibroblastic Tumor	ROS1-TFG	OncoKB: Likely Oncogenic, level_3b, resistance NA;CIViC: NA;MyCancerGenome: not present;CancerHotspot: no;3DHotspot: no	SIFT: NA;Polyphen-2: NA	fusion	FUSION	Diploid				DFCI	NA	-1												2						<18	DFCI	FALSE	Non-Spanish/non-Hispanic		<6570		IMT	White	1	Primary	Primary tumor	DFCI-ONCOPANEL-3.1	Male	<18
GENIE Cohort v11.0-public	GENIE-MSK-P-0054050-T03-IM6	Glioma	Glioblastoma Multiforme	ROS1-NUDCD3 fusion	OncoKB: Likely Oncogenic, level_3b, resistance NA;CIViC: NA;MyCancerGenome: not present;CancerHotspot: no;3DHotspot: no	SIFT: NA;Polyphen-2: NA	fusion	FUSION	Diploid				MSK	NA	-1																		<18	MSK	FALSE	Non-Spanish/non-Hispanic	0.3202	18613	Unknown	GBM	White	2	Primary	Primary tumor	MSK-IMPACT468	Female	2020	Unknown
GENIE Cohort v11.0-public	GENIE-MSK-P-0054050-T05-IM7	Glioma	Glioblastoma	ROS1-NUDCD3 fusion	OncoKB: Likely Oncogenic, level_3b, resistance NA;CIViC: NA;MyCancerGenome: not present;CancerHotspot: no;3DHotspot: no	SIFT: NA;Polyphen-2: NA	fusion	FUSION	Diploid				MSK	NA	-1																		<18	MSK	FALSE	Non-Spanish/non-Hispanic		18613	Unknown	GB	White	2	Metastasis	Local recurrence	MSK-IMPACT505	Female	2020	Unknown
GENIE Cohort v11.0-public	GENIE-MSK-P-0054667-T01-IM6	Ampullary Cancer	Mixed Ampullary Carcinoma	ROS1-CEP85L fusion	OncoKB: Likely Oncogenic, level_3b, resistance NA;CIViC: NA;MyCancerGenome: not present;CancerHotspot: no;3DHotspot: no	SIFT: NA;Polyphen-2: NA	fusion	FUSION	Diploid				MSK	NA	-1												4						48	MSK	FALSE	Non-Spanish/non-Hispanic	0.3927	18606	Unknown	MAMPCA	Asian	1	Primary	Primary tumor	MSK-IMPACT468	Male	2020	Unknown
GENIE Cohort v11.0-public	GENIE-MSK-P-0021147-T01-IM6	Colorectal Cancer	Colon Adenocarcinoma	ROS1-GOPC fusion	OncoKB: Likely Oncogenic, level_3b, resistance NA;CIViC: NA;MyCancerGenome: not present;CancerHotspot: no;3DHotspot: no	SIFT: NA;Polyphen-2: NA	fusion	FUSION	Diploid				MSK	NA	-1												7						36	MSK	FALSE	Non-Spanish/non-Hispanic	0.3268	18519	Unknown	COAD	White	1	Primary	Primary tumor	MSK-IMPACT468	Female	2020	Unknown
GENIE Cohort v11.0-public	GENIE-UCSF-11909-2804T	Skin Cancer, Non-Melanoma	Atypical Nevus	PPFIBP1-ROS1 fusion	OncoKB: Likely Oncogenic, level_3b, resistance NA;CIViC: NA;MyCancerGenome: not present;CancerHotspot: no;3DHotspot: no	SIFT: NA;Polyphen-2: NA	fusion	FUSION					UCSF	NA	-1												8						30	UCSF	FALSE	Non-Spanish/non-Hispanic	0.1656	11087		AN	Unknown	1	Not Collected	Not Collected	UCSF-NIMV4-TO	Male	2020
GENIE Cohort v11.0-public	GENIE-UCSF-12550-9834T	Skin Cancer, Non-Melanoma	Atypical Nevus	MYO5A-ROS1 fusion	OncoKB: Likely Oncogenic, level_3b, resistance NA;CIViC: NA;MyCancerGenome: not present;CancerHotspot: no;3DHotspot: no	SIFT: NA;Polyphen-2: NA	fusion	FUSION					UCSF	NA	-1												13						29	UCSF	FALSE	Unknown	0.3741	10775		AN	Unknown	1	Not Collected	Not Collected	UCSF-IDTV5-TO	Female	2020
GENIE Cohort v11.0-public	GENIE-UCSF-12793-4544T	Skin Cancer, Non-Melanoma	Atypical Nevus	PWWP2A-ROS1 fusion	OncoKB: Likely Oncogenic, level_3b, resistance NA;CIViC: NA;MyCancerGenome: not present;CancerHotspot: no;3DHotspot: no	SIFT: NA;Polyphen-2: NA	fusion	FUSION					UCSF	NA	-1												11						<18	UCSF	FALSE	Unknown	0.0814	<6570		AN	Unknown	1	Not Collected	Not Collected	UCSF-IDTV5-TO	Female	2020
GENIE Cohort v11.0-public	GENIE-UCSF-13017-6645T	Skin Cancer, Non-Melanoma	Atypical Nevus	PWWP2A-ROS1 fusion	OncoKB: Likely Oncogenic, level_3b, resistance NA;CIViC: NA;MyCancerGenome: not present;CancerHotspot: no;3DHotspot: no	SIFT: NA;Polyphen-2: NA	fusion	FUSION					UCSF	NA	-1												21						43	UCSF	FALSE	Unknown	0.076	15790		AN	Unknown	1	Not Collected	Not Collected	UCSF-IDTV5-TO	Male	2020
GENIE Cohort v11.0-public	GENIE-UCSF-13278-7161T	Skin Cancer, Non-Melanoma	Atypical Nevus	RECQL-ROS1 fusion	OncoKB: Likely Oncogenic, level_3b, resistance NA;CIViC: NA;MyCancerGenome: not present;CancerHotspot: no;3DHotspot: no	SIFT: NA;Polyphen-2: NA	fusion	FUSION					UCSF	NA	-1												7						<18	UCSF	FALSE	Unknown	0.0839	<6570		AN	Unknown	1	Not Collected	Not Collected	UCSF-IDTV5-TO	Male	2020
GENIE Cohort v11.0-public	GENIE-UCSF-13350-4901T	Skin Cancer, Non-Melanoma	Atypical Nevus	CDON-ROS1 fusion	OncoKB: Likely Oncogenic, level_3b, resistance NA;CIViC: NA;MyCancerGenome: not present;CancerHotspot: no;3DHotspot: no	SIFT: NA;Polyphen-2: NA	fusion	FUSION					UCSF	NA	-1												14						<18	UCSF	FALSE	Spanish/Hispanic	0.24	<6570		AN	Unknown	1	Not Collected	Not Collected	UCSF-IDTV5-TO	Female	2020
GENIE Cohort v11.0-public	GENIE-DFCI-297188-3764542	Melanoma	Cutaneous Melanoma	ROS1-SQSTM1	OncoKB: Likely Oncogenic, level_3b, resistance NA;CIViC: NA;MyCancerGenome: not present;CancerHotspot: no;3DHotspot: no	SIFT: NA;Polyphen-2: NA	fusion	FUSION					DFCI	NA	-1												6						77	DFCI	FALSE	Non-Spanish/non-Hispanic		28666		SKCM	White	2	Metastasis	Metastasis site unspecified	DFCI-ONCOPANEL-3.1	Male	2021
GENIE Cohort v11.0-public	GENIE-DFCI-297188-3764955	Melanoma	Cutaneous Melanoma	ROS1-SQSTM1	OncoKB: Likely Oncogenic, level_3b, resistance NA;CIViC: NA;MyCancerGenome: not present;CancerHotspot: no;3DHotspot: no	SIFT: NA;Polyphen-2: NA	fusion	FUSION	Gain				DFCI	NA	-1												6						77	DFCI	FALSE	Non-Spanish/non-Hispanic		28666		SKCM	White	2	Metastasis	Metastasis site unspecified	DFCI-ONCOPANEL-3.1	Male	2021
GENIE Cohort v11.0-public	GENIE-MSK-P-0058302-T02-IM7	Breast Cancer	Breast Invasive Ductal Carcinoma	GRIK2-ROS1 fusion	OncoKB: Likely Oncogenic, level_3b, resistance NA;CIViC: NA;MyCancerGenome: not present;CancerHotspot: no;3DHotspot: no	SIFT: NA;Polyphen-2: NA	fusion	FUSION	Diploid				MSK	NA	-1												3						36	MSK	FALSE	Non-Spanish/non-Hispanic		18649	Unknown	IDC	White	1	Primary	Primary tumor	MSK-IMPACT505	Female	2021	Unknown
GENIE Cohort v11.0-public	GENIE-MSK-P-0002707-T01-IM3	Non-Small Cell Lung Cancer	Lung Adenocarcinoma	D2033N	OncoKB: Likely Oncogenic, level NA, resistance NA;CIViC: Predictive: 3;MyCancerGenome: not present;CancerHotspot: no;3DHotspot: no	SIFT: impact: deleterious, score: 0;Polyphen-2: impact: probably_damaging, score: 0.999	Missense_Mutation	SNP	Diploid		SOMATIC	NA	MSK	6	117638344	117638344	C	T	6:g.117638344C>T	ENST00000368508.3:c.6097G>A	0.15		93	540		445	2	38/43					54	MSK	TRUE	Non-Spanish/non-Hispanic	0.0603	16876	16876	LUAD	Asian	2	Metastasis	Metastasis site unspecified	MSK-IMPACT341	Female	2016	2016
GENIE Cohort v11.0-public	GENIE-MSK-P-0051334-T01-IM6	Melanoma	Cutaneous Melanoma	D2033N	OncoKB: Likely Oncogenic, level NA, resistance NA;CIViC: Predictive: 3;MyCancerGenome: not present;CancerHotspot: no;3DHotspot: no	SIFT: impact: deleterious, score: 0;Polyphen-2: impact: probably_damaging, score: 0.999	Missense_Mutation	SNP	Diploid		SOMATIC	NA	MSK	6	117638344	117638344	C	T	6:g.117638344C>T	ENST00000368508.3:c.6097G>A	0.15		58	327		374	54	38/43					71	MSK	FALSE	Non-Spanish/non-Hispanic	0.0222	18647	Unknown	SKCM	White	1	Primary	Primary tumor	MSK-IMPACT468	Male	2021	Unknown
GENIE Cohort v11.0-public	GENIE-MSK-P-0003631-T01-IM5	Ovarian Cancer	Low-Grade Serous Ovarian Cancer	S1986F	OncoKB: Likely Oncogenic, level NA, resistance NA;CIViC: Predictive: 2;MyCancerGenome: not present;CancerHotspot: no;3DHotspot: no	SIFT: impact: deleterious, score: 0;Polyphen-2: impact: probably_damaging, score: 0.972	Missense_Mutation	SNP	Diploid		SOMATIC	NA	MSK	6	117639399	117639399	G	A	6:g.117639399G>A	ENST00000368508.3:c.5957C>T	0.1	0.0019	47	416	1	531	1	37/43					31	MSK	FALSE	Non-Spanish/non-Hispanic	0.0163	17127	Unknown	LGSOC	White	1	Metastasis	Metastasis site unspecified	MSK-IMPACT410	Female	2016	Unknown
GENIE Cohort v11.0-public	GENIE-DFCI-214631-3103289	Glioma	High-Grade Glioma, NOS	S1986F	OncoKB: Likely Oncogenic, level NA, resistance NA;CIViC: Predictive: 2;MyCancerGenome: not present;CancerHotspot: no;3DHotspot: no	SIFT: impact: deleterious, score: 0;Polyphen-2: impact: probably_damaging, score: 0.972	Missense_Mutation	SNP	Diploid		Somatic	NA	DFCI	6	117639399	117639399	G	A	6:g.117639399G>A	ENST00000368508.3:c.5957C>T	0.27		60	166			7	37/43					55	DFCI	TRUE	Non-Spanish/non-Hispanic		20582	20678	HGGNOS	White	1	Primary	Primary tumor	DFCI-ONCOPANEL-3.1	Female	2020	2020
GENIE Cohort v11.0-public	GENIE-DFCI-001808-10083	Non-Small Cell Lung Cancer	Lung Adenocarcinoma	G2032R	OncoKB: Likely Oncogenic, level NA, resistance NA;CIViC: Predictive: 6;MyCancerGenome: not present;CancerHotspot: no;3DHotspot: no	SIFT: impact: deleterious, score: 0;Polyphen-2: impact: probably_damaging, score: 1	Missense_Mutation	SNP	Diploid		Somatic	NA	DFCI	6	117638347	117638347	C	G	6:g.117638347C>G	ENST00000368508.3:c.6094G>C	0.16		72	376			3	38/43					55	DFCI	TRUE	Non-Spanish/non-Hispanic		20345	20352	LUAD	White	2	Metastasis	Metastasis site unspecified	DFCI-ONCOPANEL-2	Male	2016	2016
GENIE Cohort v11.0-public	GENIE-MSK-P-0000840-T03-IM6	Non-Small Cell Lung Cancer	Lung Adenocarcinoma	G2032R	OncoKB: Likely Oncogenic, level NA, resistance NA;CIViC: Predictive: 6;MyCancerGenome: not present;CancerHotspot: no;3DHotspot: no	SIFT: impact: deleterious, score: 0;Polyphen-2: impact: probably_damaging, score: 1	Missense_Mutation	SNP	Diploid		SOMATIC	NA	MSK	6	117638347	117638347	C	T	6:g.117638347C>T	ENST00000368508.3:c.6094G>A	0.16		12	65		378	2	38/43		Pathogenic/Likely_pathogenic			52	MSK	TRUE	Spanish/Hispanic	0.1181	18395	18395	LUAD	White	2	Primary	Primary tumor	MSK-IMPACT468	Female	2020	2020
GENIE Cohort v11.0-public	GENIE-MSK-P-0004747-T04-IM7	Non-Small Cell Lung Cancer	Lung Adenocarcinoma	G2032R	OncoKB: Likely Oncogenic, level NA, resistance NA;CIViC: Predictive: 6;MyCancerGenome: not present;CancerHotspot: no;3DHotspot: no	SIFT: impact: deleterious, score: 0;Polyphen-2: impact: probably_damaging, score: 1	Missense_Mutation	SNP	Diploid		SOMATIC	NA	MSK	6	117638347	117638347	C	T	6:g.117638347C>T	ENST00000368508.3:c.6094G>A	0.26		133	375		448	9	38/43		Pathogenic/Likely_pathogenic			56	MSK	FALSE	Non-Spanish/non-Hispanic		18651	Unknown	LUAD	White	2	Primary	Primary tumor	MSK-IMPACT505	Female	2021	Unknown
GENIE Cohort v11.0-public	GENIE-MSK-P-0011025-T02-IM6	Non-Small Cell Lung Cancer	Lung Adenocarcinoma	G2032R	OncoKB: Likely Oncogenic, level NA, resistance NA;CIViC: Predictive: 6;MyCancerGenome: not present;CancerHotspot: no;3DHotspot: no	SIFT: impact: deleterious, score: 0;Polyphen-2: impact: probably_damaging, score: 1	Missense_Mutation	SNP	Diploid		SOMATIC	NA	MSK	6	117638347	117638347	C	T	6:g.117638347C>T	ENST00000368508.3:c.6094G>A	0.25		133	403		376	5	38/43		Pathogenic/Likely_pathogenic			36	MSK	FALSE	Non-Spanish/non-Hispanic	0.173	18635	Unknown	LUAD	Black	2	Primary	Primary tumor	MSK-IMPACT468	Female	2021	Unknown
GENIE Cohort v11.0-public	GENIE-MSK-P-0012525-T01-IM5	Non-Small Cell Lung Cancer	Lung Adenocarcinoma	G2032R	OncoKB: Likely Oncogenic, level NA, resistance NA;CIViC: Predictive: 6;MyCancerGenome: not present;CancerHotspot: no;3DHotspot: no	SIFT: impact: deleterious, score: 0;Polyphen-2: impact: probably_damaging, score: 1	Missense_Mutation	SNP	Diploid		SOMATIC	NA	MSK	6	117638347	117638347	C	T	6:g.117638347C>T	ENST00000368508.3:c.6094G>A	0.08		69	790		578	2	38/43		Pathogenic/Likely_pathogenic			44	MSK	FALSE	Non-Spanish/non-Hispanic	0.0007	18635	Unknown	LUAD	White	1	Primary	Primary tumor	MSK-IMPACT410	Female	2021	Unknown
GENIE Cohort v11.0-public	GENIE-DFCI-005466-158962	Colorectal Cancer	Colon Adenocarcinoma	D2033E	OncoKB: Likely Oncogenic, level NA, resistance NA;CIViC: NA;MyCancerGenome: not present;CancerHotspot: no;3DHotspot: no	SIFT: impact: deleterious, score: 0;Polyphen-2: impact: probably_damaging, score: 0.99	Missense_Mutation	SNP	Diploid		Somatic	NA	DFCI	6	117638342	117638342	G	T	6:g.117638342G>T	ENST00000368508.3:c.6099C>A	0.49		132	136			17	38/43					51	DFCI	TRUE	Non-Spanish/non-Hispanic		19763	19786	COAD	Unknown	1	Primary	Primary tumor	DFCI-ONCOPANEL-3	Female	2020	2020
GENIE Cohort v11.0-public	GENIE-MSK-P-0032691-T01-IM6	Melanoma	Cutaneous Melanoma	G2101E	OncoKB: Likely Oncogenic, level NA, resistance NA;CIViC: NA;MyCancerGenome: not present;CancerHotspot: no;3DHotspot: no	SIFT: impact: deleterious, score: 0;Polyphen-2: impact: probably_damaging, score: 1	Missense_Mutation	SNP	Diploid		SOMATIC	NA	MSK	6	117631376	117631376	C	T	6:g.117631376C>T	ENST00000368508.3:c.6302G>A	0.09		40	430		503	219	40/43					81	MSK	FALSE	Non-Spanish/non-Hispanic	0.2207	17910	Unknown	SKCM	White	1	Primary	Primary tumor	MSK-IMPACT468	Male	2019	Unknown
GENIE Cohort v11.0-public	GENIE-MSK-P-0040343-T01-IM6	Ovarian Cancer	High-Grade Serous Ovarian Cancer	D2033V	OncoKB: Likely Oncogenic, level NA, resistance NA;CIViC: NA;MyCancerGenome: not present;CancerHotspot: no;3DHotspot: no	SIFT: impact: deleterious, score: 0;Polyphen-2: impact: probably_damaging, score: 0.999	Missense_Mutation	SNP	Diploid		SOMATIC	NA	MSK	6	117638343	117638343	T	A	6:g.117638343T>A	ENST00000368508.3:c.6098A>T	0.12		19	146		298	9	38/43					58	MSK	FALSE	Unknown	0.6165	18150	Unknown	HGSOC	Unknown	1	Primary	Primary tumor	MSK-IMPACT468	Female	2019	Unknown
GENIE Cohort v11.0-public	GENIE-DFCI-240980-3306750	Endometrial Cancer	Uterine Endometrioid Carcinoma	D2033Y	OncoKB: Likely Oncogenic, level NA, resistance NA;CIViC: NA;MyCancerGenome: not present;CancerHotspot: no;3DHotspot: no	SIFT: impact: deleterious, score: 0;Polyphen-2: impact: probably_damaging, score: 0.99	Missense_Mutation	SNP	Diploid		Somatic	NA	DFCI	6	117638344	117638344	C	A	6:g.117638344C>A	ENST00000368508.3:c.6097G>T	0.15		53	303			485	38/43					52	DFCI	FALSE	Non-Spanish/non-Hispanic		19511		UEC	White	1	Primary	Primary tumor	DFCI-ONCOPANEL-3.1	Female	2021
GENIE Cohort v11.0-public	GENIE-MSK-P-0050424-T01-IM6	Endometrial Cancer	Uterine Endometrioid Carcinoma	G1971A	OncoKB: Likely Oncogenic, level NA, resistance NA;CIViC: NA;MyCancerGenome: not present;CancerHotspot: no;3DHotspot: no	SIFT: impact: deleterious, score: 0.05;Polyphen-2: impact: probably_damaging, score: 0.998	Missense_Mutation	SNP	Diploid		SOMATIC	NA	MSK	6	117641059	117641059	C	G	6:g.117641059C>G	ENST00000368508.3:c.5912G>C	0.33		147	305		420	12	36/43					71	MSK	FALSE	Non-Spanish/non-Hispanic	0.2351	18386	Unknown	UEC	White	1	Primary	Primary tumor	MSK-IMPACT468	Female	2020	Unknown
GENIE Cohort v11.0-public	GENIE-MSK-P-0056192-T01-IM6	Endometrial Cancer	Uterine Mixed Endometrial Carcinoma	G2032E	OncoKB: Likely Oncogenic, level NA, resistance NA;CIViC: NA;MyCancerGenome: not present;CancerHotspot: no;3DHotspot: no	SIFT: impact: deleterious, score: 0.01;Polyphen-2: impact: probably_damaging, score: 1	Missense_Mutation	SNP	Diploid		SOMATIC	NA	MSK	6	117638346	117638346	C	T	6:g.117638346C>T	ENST00000368508.3:c.6095G>A	0.18		74	340		320	6	38/43					68	MSK	FALSE	Non-Spanish/non-Hispanic		18647	Unknown	UMEC	Black	1	Primary	Primary tumor	MSK-IMPACT468	Female	2021	Unknown
GENIE Cohort v11.0-public	GENIE-VICC-110974-unk-1	Melanoma	Cutaneous Melanoma	S2299Y	OncoKB: Unknown, level NA, resistance NA;CIViC: NA;MyCancerGenome: not present;CancerHotspot: no;3DHotspot: no	SIFT: impact: deleterious_low_confidence, score: 0;Polyphen-2: impact: benign, score: 0.01	Missense_Mutation	SNP	Diploid		SOMATIC	NA	VICC	6	117609803	117609803	G	T	6:g.117609803G>T	ENST00000368508.3:c.6896C>A	0.27		162	438			42	43/43					64	VICC	TRUE	Unknown		23596	Unknown	SKCM	Unknown	1	Primary	Primary tumor	VICC-01-T7	Male	2015	Unknown
GENIE Cohort v11.0-public	GENIE-VICC-113291-unk-1	Melanoma	Cutaneous Melanoma	E505K	OncoKB: Unknown, level NA, resistance NA;CIViC: NA;MyCancerGenome: not present;CancerHotspot: no;3DHotspot: no	SIFT: impact: tolerated, score: 0.05;Polyphen-2: impact: benign, score: 0.158	Missense_Mutation	SNP	Diploid		SOMATIC	NA	VICC	6	117710759	117710759	C	T	6:g.117710759C>T	ENST00000368508.3:c.1513G>A	0.08		110	1265			144	1943-12-01					76	VICC	FALSE	Non-Spanish/non-Hispanic		28853	Unknown	SKCM	White	1	Primary	Primary tumor	VICC-01-T7	Male	2017
GENIE Cohort v11.0-public	GENIE-MSK-P-0014136-T01-IM5	Breast Cancer	Breast Invasive Cancer, NOS	E505K	OncoKB: Unknown, level NA, resistance NA;CIViC: NA;MyCancerGenome: not present;CancerHotspot: no;3DHotspot: no	SIFT: impact: tolerated, score: 0.05;Polyphen-2: impact: benign, score: 0.158	Missense_Mutation	SNP	Diploid		SOMATIC	NA	MSK	6	117710759	117710759	C	T	6:g.117710759C>T	ENST00000368508.3:c.1513G>A	0.42	0.0013	284	390	1	760	28	1943-12-01					68	MSK	TRUE	Non-Spanish/non-Hispanic	0.2236	17378	17378	BRCANOS	White	1	Metastasis	Metastasis site unspecified	MSK-IMPACT410	Female	2017	2017
GENIE Cohort v11.0-public	GENIE-DFCI-303787-3914101	Melanoma	Melanoma	E505K	OncoKB: Unknown, level NA, resistance NA;CIViC: NA;MyCancerGenome: not present;CancerHotspot: no;3DHotspot: no	SIFT: impact: tolerated, score: 0.05;Polyphen-2: impact: benign, score: 0.158	Missense_Mutation	SNP			Somatic	NA	DFCI	6	117710759	117710759	C	T	6:g.117710759C>T	ENST00000368508.3:c.1513G>A	0.16		31	168			84	1943-12-01					>89	DFCI	FALSE	Non-Spanish/non-Hispanic		>32485		MEL	Unknown	2	Metastasis	Metastasis site unspecified	DFCI-ONCOPANEL-3.1	Male	>89
GENIE Cohort v11.0-public	GENIE-DFCI-303787-3914389	Melanoma	Melanoma	E505K	OncoKB: Unknown, level NA, resistance NA;CIViC: NA;MyCancerGenome: not present;CancerHotspot: no;3DHotspot: no	SIFT: impact: tolerated, score: 0.05;Polyphen-2: impact: benign, score: 0.158	Missense_Mutation	SNP	ShallowDel		Somatic	NA	DFCI	6	117710759	117710759	C	T	6:g.117710759C>T	ENST00000368508.3:c.1513G>A	0.16		31	168			84	1943-12-01					>89	DFCI	FALSE	Non-Spanish/non-Hispanic		>32485		MEL	Unknown	2	Metastasis	Metastasis site unspecified	DFCI-ONCOPANEL-3.1	Male	>89
GENIE Cohort v11.0-public	GENIE-DFCI-379651-4067182	Melanoma	Melanoma	E505K	OncoKB: Unknown, level NA, resistance NA;CIViC: NA;MyCancerGenome: not present;CancerHotspot: no;3DHotspot: no	SIFT: impact: tolerated, score: 0.05;Polyphen-2: impact: benign, score: 0.158	Missense_Mutation	SNP			Somatic	NA	DFCI	6	117710759	117710759	C	T	6:g.117710759C>T	ENST00000368508.3:c.1513G>A	0.3		172	394			14	1943-12-01					67	DFCI	FALSE	Non-Spanish/non-Hispanic		24690		MEL	White	2	Metastasis	Metastasis site unspecified	DFCI-ONCOPANEL-3.1	Female	2021
GENIE Cohort v11.0-public	GENIE-DFCI-379651-4067368	Melanoma	Melanoma	E505K	OncoKB: Unknown, level NA, resistance NA;CIViC: NA;MyCancerGenome: not present;CancerHotspot: no;3DHotspot: no	SIFT: impact: tolerated, score: 0.05;Polyphen-2: impact: benign, score: 0.158	Missense_Mutation	SNP	Diploid		Somatic	NA	DFCI	6	117710759	117710759	C	T	6:g.117710759C>T	ENST00000368508.3:c.1513G>A	0.3		172	394			14	1943-12-01					67	DFCI	FALSE	Non-Spanish/non-Hispanic		24690		MEL	White	2	Metastasis	Metastasis site unspecified	DFCI-ONCOPANEL-3.1	Female	2021
GENIE Cohort v11.0-public	GENIE-MSK-P-0058855-T01-IM7	Melanoma	Melanoma	E505K	OncoKB: Unknown, level NA, resistance NA;CIViC: NA;MyCancerGenome: not present;CancerHotspot: no;3DHotspot: no	SIFT: impact: tolerated, score: 0.05;Polyphen-2: impact: benign, score: 0.158	Missense_Mutation	SNP	Diploid		SOMATIC	NA	MSK	6	117710759	117710759	C	T	6:g.117710759C>T	ENST00000368508.3:c.1513G>A	0.36		196	352		499	217	1943-12-01					80	MSK	FALSE	Non-Spanish/non-Hispanic		18603	Unknown	MEL	White	1	Primary	Primary tumor	MSK-IMPACT505	Male	2020	Unknown
GENIE Cohort v11.0-public	GENIE-VICC-113291-unk-1	Melanoma	Cutaneous Melanoma	S1277F	OncoKB: Unknown, level NA, resistance NA;CIViC: NA;MyCancerGenome: not present;CancerHotspot: no;3DHotspot: no	SIFT: impact: deleterious, score: 0.01;Polyphen-2: impact: probably_damaging, score: 0.994	Missense_Mutation	SNP	Diploid	1	SOMATIC	NA	VICC	6	117678991	117678991	G	A	6:g.117678991G>A	ENST00000368508.3:c.3830C>T	0.11		78	632			144	24/43					76	VICC	FALSE	Non-Spanish/non-Hispanic		28853	Unknown	SKCM	White	1	Primary	Primary tumor	VICC-01-T7	Male	2017
GENIE Cohort v11.0-public	GENIE-MSK-P-0038722-T01-IM6	Melanoma	Melanoma of Unknown Primary	S1277F	OncoKB: Unknown, level NA, resistance NA;CIViC: NA;MyCancerGenome: not present;CancerHotspot: no;3DHotspot: no	SIFT: impact: deleterious, score: 0.01;Polyphen-2: impact: probably_damaging, score: 0.994	Missense_Mutation	SNP	Diploid	1	SOMATIC	NA	MSK	6	117678991	117678991	G	A	6:g.117678991G>A	ENST00000368508.3:c.3830C>T	0.4		203	303		352	83	24/43					56	MSK	FALSE	Non-Spanish/non-Hispanic	0.1818	18646	Unknown	MUP	White	1	Metastasis	Metastasis site unspecified	MSK-IMPACT468	Male	2021	Unknown
GENIE Cohort v11.0-public	GENIE-VICC-113291-unk-1	Melanoma	Cutaneous Melanoma	S2064L	OncoKB: Unknown, level NA, resistance NA;CIViC: NA;MyCancerGenome: not present;CancerHotspot: no;3DHotspot: no	SIFT: impact: deleterious, score: 0.02;Polyphen-2: impact: possibly_damaging, score: 0.523	Missense_Mutation	SNP	Diploid		SOMATIC	NA	VICC	6	117632225	117632225	G	A	6:g.117632225G>A	ENST00000368508.3:c.6191C>T	0.18		139	635			144	39/43					76	VICC	FALSE	Non-Spanish/non-Hispanic		28853	Unknown	SKCM	White	1	Primary	Primary tumor	VICC-01-T7	Male	2017
GENIE Cohort v11.0-public	GENIE-DFCI-051187-250157	Breast Cancer	Breast Invasive Cancer, NOS	S2064L	OncoKB: Unknown, level NA, resistance NA;CIViC: NA;MyCancerGenome: not present;CancerHotspot: no;3DHotspot: no	SIFT: impact: deleterious, score: 0.02;Polyphen-2: impact: possibly_damaging, score: 0.523	Missense_Mutation	SNP	Diploid		Somatic	NA	DFCI	6	117632225	117632225	G	A	6:g.117632225G>A	ENST00000368508.3:c.6191C>T	0.41		86	124			23	39/43					56	DFCI	FALSE	Non-Spanish/non-Hispanic		21123		BRCANOS	White	2	Primary	Primary tumor	DFCI-ONCOPANEL-3	Female	2021
GENIE Cohort v11.0-public	GENIE-DFCI-051187-3531122	Cancer of Unknown Primary	Small Cell Carcinoma of Unknown Primary	S2064L	OncoKB: Unknown, level NA, resistance NA;CIViC: NA;MyCancerGenome: not present;CancerHotspot: no;3DHotspot: no	SIFT: impact: deleterious, score: 0.02;Polyphen-2: impact: possibly_damaging, score: 0.523	Missense_Mutation	SNP	Diploid		Somatic	NA	DFCI	6	117632225	117632225	G	A	6:g.117632225G>A	ENST00000368508.3:c.6191C>T	0.16		27	141			21	39/43					56	DFCI	FALSE	Non-Spanish/non-Hispanic		21123		SCUP	White	2	Metastasis	Metastasis site unspecified	DFCI-ONCOPANEL-3.1	Female	2021
GENIE Cohort v11.0-public	GENIE-MSK-P-0024130-T01-IM6	Cancer of Unknown Primary	Squamous Cell Carcinoma, NOS	S2064L	OncoKB: Unknown, level NA, resistance NA;CIViC: NA;MyCancerGenome: not present;CancerHotspot: no;3DHotspot: no	SIFT: impact: deleterious, score: 0.02;Polyphen-2: impact: possibly_damaging, score: 0.523	Missense_Mutation	SNP	Diploid		SOMATIC	NA	MSK	6	117632225	117632225	G	A	6:g.117632225G>A	ENST00000368508.3:c.6191C>T	0.13		61	392		726	108	39/43					84	MSK	FALSE	Non-Spanish/non-Hispanic	0.2229	18403	Unknown	SCCNOS	White	2	Metastasis	Metastasis site unspecified	MSK-IMPACT468	Male	2020	Unknown
GENIE Cohort v11.0-public	GENIE-MSK-P-0024130-T02-IM6	Skin Cancer, Non-Melanoma	Cutaneous Squamous Cell Carcinoma	S2064L	OncoKB: Unknown, level NA, resistance NA;CIViC: NA;MyCancerGenome: not present;CancerHotspot: no;3DHotspot: no	SIFT: impact: deleterious, score: 0.02;Polyphen-2: impact: possibly_damaging, score: 0.523	Missense_Mutation	SNP	Diploid		SOMATIC	NA	MSK	6	117632225	117632225	G	A	6:g.117632225G>A	ENST00000368508.3:c.6191C>T	0.26	0.0019	114	318	1	533	110	39/43					84	MSK	FALSE	Non-Spanish/non-Hispanic	0.3575	18403	Unknown	CSCC	White	2	Metastasis	Metastasis site unspecified	MSK-IMPACT468	Male	2020	Unknown
GENIE Cohort v11.0-public	GENIE-VICC-123459-unk-1	Skin Cancer, Non-Melanoma	Cutaneous Squamous Cell Carcinoma	M2264I	OncoKB: Unknown, level NA, resistance NA;CIViC: NA;MyCancerGenome: not present;CancerHotspot: no;3DHotspot: no	SIFT: impact: tolerated_low_confidence, score: 0.07;Polyphen-2: impact: benign, score: 0.001	Missense_Mutation	SNP	Diploid	1	SOMATIC	NA	VICC	6	117609907	117609907	C	T	6:g.117609907C>T	ENST00000368508.3:c.6792G>A	0.2		98	392			57	43/43					67	VICC	FALSE	Non-Spanish/non-Hispanic		26671	Unknown	CSCC	White	1	Metastasis	Metastasis site unspecified	VICC-01-T7	Male	2021
GENIE Cohort v11.0-public	GENIE-MSK-P-0004933-T01-IM5	Melanoma	Cutaneous Melanoma	M2264I	OncoKB: Unknown, level NA, resistance NA;CIViC: NA;MyCancerGenome: not present;CancerHotspot: no;3DHotspot: no	SIFT: impact: tolerated_low_confidence, score: 0.07;Polyphen-2: impact: benign, score: 0.001	Missense_Mutation	SNP	Diploid	1	SOMATIC	NA	MSK	6	117609907	117609907	C	T	6:g.117609907C>T	ENST00000368508.3:c.6792G>A	0.41		571	826		553	15	43/43					55	MSK	TRUE	Non-Spanish/non-Hispanic	0.408	17733	17733	SKCM	White	2	Metastasis	Metastasis site unspecified	MSK-IMPACT410	Male	2018	2018
GENIE Cohort v11.0-public	GENIE-MSK-P-0004933-T02-IM6	Melanoma	Cutaneous Melanoma	M2264I	OncoKB: Unknown, level NA, resistance NA;CIViC: NA;MyCancerGenome: not present;CancerHotspot: no;3DHotspot: no	SIFT: impact: tolerated_low_confidence, score: 0.07;Polyphen-2: impact: benign, score: 0.001	Missense_Mutation	SNP	Diploid	1	SOMATIC	NA	MSK	6	117609907	117609907	C	T	6:g.117609907C>T	ENST00000368508.3:c.6792G>A	0.33		128	264		574	17	43/43					58	MSK	TRUE	Non-Spanish/non-Hispanic	0.5415	17733	17733	SKCM	White	2	Metastasis	Metastasis site unspecified	MSK-IMPACT468	Male	2018	2018
GENIE Cohort v11.0-public	GENIE-MSK-P-0010115-T01-IM5	Melanoma	Melanoma of Unknown Primary	M2264I	OncoKB: Unknown, level NA, resistance NA;CIViC: NA;MyCancerGenome: not present;CancerHotspot: no;3DHotspot: no	SIFT: impact: tolerated_low_confidence, score: 0.07;Polyphen-2: impact: benign, score: 0.001	Missense_Mutation	SNP	Diploid	1	SOMATIC	NA	MSK	6	117609907	117609907	C	T	6:g.117609907C>T	ENST00000368508.3:c.6792G>A	0.2	0.0014	205	830	1	720	53	43/43					52	MSK	FALSE	Non-Spanish/non-Hispanic	0.0385	18619	Unknown	MUP	White	1	Metastasis	Metastasis site unspecified	MSK-IMPACT410	Male	2020	Unknown
GENIE Cohort v11.0-public	GENIE-VICC-138091-unk-1	Breast Cancer	Inflammatory Breast Cancer	R360I	OncoKB: Unknown, level NA, resistance NA;CIViC: NA;MyCancerGenome: not present;CancerHotspot: no;3DHotspot: no	SIFT: impact: deleterious, score: 0.02;Polyphen-2: impact: benign, score: 0.2	Missense_Mutation	SNP	Diploid	3	SOMATIC	NA	VICC	6	117715410	117715410	C	A	6:g.117715410C>A	ENST00000368508.3:c.1079G>T	0.47		200	225			7	1943-10-01					66	VICC	TRUE	Non-Spanish/non-Hispanic		24586	24604	IBC	Unknown	1	Primary	Primary tumor	VICC-01-T7	Female	2015	2015
GENIE Cohort v11.0-public	GENIE-MSK-P-0005824-T01-IM5	Colorectal Cancer	Rectal Adenocarcinoma	R360I	OncoKB: Unknown, level NA, resistance NA;CIViC: NA;MyCancerGenome: not present;CancerHotspot: no;3DHotspot: no	SIFT: impact: deleterious, score: 0.02;Polyphen-2: impact: benign, score: 0.2	Missense_Mutation	SNP	Diploid	3	SOMATIC	NA	MSK	6	117715410	117715410	C	A	6:g.117715410C>A	ENST00000368508.3:c.1079G>T	0.22		202	734		559	339	1943-10-01					23	MSK	FALSE	Spanish/Hispanic	0.0516	18318	Unknown	READ	Unknown	1	Primary	Primary tumor	MSK-IMPACT410	Male	2020	Unknown
GENIE Cohort v11.0-public	GENIE-DFCI-006327-3432	Endometrial Cancer	Uterine Endometrioid Carcinoma	R360I	OncoKB: Unknown, level NA, resistance NA;CIViC: NA;MyCancerGenome: not present;CancerHotspot: no;3DHotspot: no	SIFT: impact: deleterious, score: 0.02;Polyphen-2: impact: benign, score: 0.2	Missense_Mutation	SNP	Diploid	3	Somatic	NA	DFCI	6	117715410	117715410	C	A	6:g.117715410C>A	ENST00000368508.3:c.1079G>T	0.21		59	219			216	1943-10-01					54	DFCI	FALSE	Non-Spanish/non-Hispanic		21665		UEC	White	1	Primary	Primary tumor	DFCI-ONCOPANEL-1	Female	2019
GENIE Cohort v11.0-public	GENIE-UCSF-1975-2185T	Cancer of Unknown Primary	Adenocarcinoma, NOS	R360I	OncoKB: Unknown, level NA, resistance NA;CIViC: NA;MyCancerGenome: not present;CancerHotspot: no;3DHotspot: no	SIFT: impact: deleterious, score: 0.02;Polyphen-2: impact: benign, score: 0.2	Missense_Mutation	SNP		3	Somatic	NA	UCSF	6	117715410	117715410	C	A	6:g.117715410C>A	ENST00000368508.3:c.1079G>T	0.44		198	256		754	575	1943-10-01					39	UCSF	FALSE	Non-Spanish/non-Hispanic	0.2517	15518		ADNOS	White	1	Not Collected	Not Collected	UCSF-NIMV4-TN	Female	2021
GENIE Cohort v11.0-public	GENIE-UCSF-2615-8584T	Endometrial Cancer	Endometrial Carcinoma	R360I	OncoKB: Unknown, level NA, resistance NA;CIViC: NA;MyCancerGenome: not present;CancerHotspot: no;3DHotspot: no	SIFT: impact: deleterious, score: 0.02;Polyphen-2: impact: benign, score: 0.2	Missense_Mutation	SNP		3	Somatic	NA	UCSF	6	117715410	117715410	C	A	6:g.117715410C>A	ENST00000368508.3:c.1079G>T	0.33		183	368			577	1943-10-01					54	UCSF	FALSE	Unknown	0.2099	20667		UCEC	Unknown	1	Not Collected	Not Collected	UCSF-NIMV4-TO	Female	2020
GENIE Cohort v11.0-public	GENIE-MSK-P-0041146-T01-IM6	Endometrial Cancer	Uterine Endometrioid Carcinoma	R360I	OncoKB: Unknown, level NA, resistance NA;CIViC: NA;MyCancerGenome: not present;CancerHotspot: no;3DHotspot: no	SIFT: impact: deleterious, score: 0.02;Polyphen-2: impact: benign, score: 0.2	Missense_Mutation	SNP	Diploid	3	SOMATIC	NA	MSK	6	117715410	117715410	C	A	6:g.117715410C>A	ENST00000368508.3:c.1079G>T	0.34		136	268		457	199	1943-10-01					60	MSK	FALSE	Non-Spanish/non-Hispanic	0.0025	18606	Unknown	UEC	White	1	Primary	Primary tumor	MSK-IMPACT468	Female	2020	Unknown
GENIE Cohort v11.0-public	GENIE-MSK-P-0049760-T01-IM6	Endometrial Cancer	Uterine Endometrioid Carcinoma	R360I	OncoKB: Unknown, level NA, resistance NA;CIViC: NA;MyCancerGenome: not present;CancerHotspot: no;3DHotspot: no	SIFT: impact: deleterious, score: 0.02;Polyphen-2: impact: benign, score: 0.2	Missense_Mutation	SNP	Diploid	3	SOMATIC	NA	MSK	6	117715410	117715410	C	A	6:g.117715410C>A	ENST00000368508.3:c.1079G>T	0.06		15	239		354	368	1943-10-01					68	MSK	FALSE	Spanish/Hispanic	0	18646	Unknown	UEC	White	1	Primary	Primary tumor	MSK-IMPACT468	Female	2021	Unknown
GENIE Cohort v11.0-public	GENIE-DFCI-170227-2393571	Endometrial Cancer	Uterine Endometrioid Carcinoma	R360I	OncoKB: Unknown, level NA, resistance NA;CIViC: NA;MyCancerGenome: not present;CancerHotspot: no;3DHotspot: no	SIFT: impact: deleterious, score: 0.02;Polyphen-2: impact: benign, score: 0.2	Missense_Mutation	SNP	Diploid	3	Somatic	NA	DFCI	6	117715410	117715410	C	A	6:g.117715410C>A	ENST00000368508.3:c.1079G>T	0.3		78	185			170	1943-10-01					54	DFCI	FALSE	Non-Spanish/non-Hispanic		20657		UEC	White	1	Primary	Primary tumor	DFCI-ONCOPANEL-3.1	Female	2021
GENIE Cohort v11.0-public	GENIE-DFCI-236292-3306571	Endometrial Cancer	Endometrial Carcinoma	R360I	OncoKB: Unknown, level NA, resistance NA;CIViC: NA;MyCancerGenome: not present;CancerHotspot: no;3DHotspot: no	SIFT: impact: deleterious, score: 0.02;Polyphen-2: impact: benign, score: 0.2	Missense_Mutation	SNP	Diploid	3	Somatic	NA	DFCI	6	117715410	117715410	C	A	6:g.117715410C>A	ENST00000368508.3:c.1079G>T	0.12		36	254			171	1943-10-01					48	DFCI	FALSE	Non-Spanish/non-Hispanic		18080		UCEC	White	4	Metastasis	Metastasis site unspecified	DFCI-ONCOPANEL-3.1	Female	2021
GENIE Cohort v11.0-public	GENIE-DFCI-236292-3474367	Endometrial Cancer	Endometrial Carcinoma	R360I	OncoKB: Unknown, level NA, resistance NA;CIViC: NA;MyCancerGenome: not present;CancerHotspot: no;3DHotspot: no	SIFT: impact: deleterious, score: 0.02;Polyphen-2: impact: benign, score: 0.2	Missense_Mutation	SNP	Diploid	3	Somatic	NA	DFCI	6	117715410	117715410	C	A	6:g.117715410C>A	ENST00000368508.3:c.1079G>T	0.08		23	271			124	1943-10-01					48	DFCI	FALSE	Non-Spanish/non-Hispanic		18080		UCEC	White	4	Metastasis	Metastasis site unspecified	DFCI-ONCOPANEL-3.1	Female	2021
GENIE Cohort v11.0-public	GENIE-MSK-P-0054016-T01-IM6	Endometrial Cancer	Uterine Endometrioid Carcinoma	R360I	OncoKB: Unknown, level NA, resistance NA;CIViC: NA;MyCancerGenome: not present;CancerHotspot: no;3DHotspot: no	SIFT: impact: deleterious, score: 0.02;Polyphen-2: impact: benign, score: 0.2	Missense_Mutation	SNP	Diploid	3	SOMATIC	NA	MSK	6	117715410	117715410	C	A	6:g.117715410C>A	ENST00000368508.3:c.1079G>T	0.4		122	186		245	502	1943-10-01					68	MSK	FALSE	Unknown	0	18549	Unknown	UEC	Other	1	Primary	Primary tumor	MSK-IMPACT468	Female	2020	Unknown
GENIE Cohort v11.0-public	GENIE-VICC-270174-unk-1	Cancer of Unknown Primary	Adenocarcinoma, NOS	T454R	OncoKB: Unknown, level NA, resistance NA;CIViC: NA;MyCancerGenome: not present;CancerHotspot: no;3DHotspot: no	SIFT: impact: tolerated, score: 0.19;Polyphen-2: impact: benign, score: 0.357	Missense_Mutation	SNP	Diploid		SOMATIC	NA	VICC	6	117710911	117710911	G	C	6:g.117710911G>C	ENST00000368508.3:c.1361C>G	0.19		161	687			19	1943-12-01					62	VICC	TRUE	Non-Spanish/non-Hispanic		22831	Unknown	ADNOS	White	1	Metastasis	Metastasis site unspecified	VICC-01-T7	Male	2014	Unknown
GENIE Cohort v11.0-public	GENIE-MSK-P-0004114-T01-IM5	Non-Small Cell Lung Cancer	Lung Adenocarcinoma	T454R	OncoKB: Unknown, level NA, resistance NA;CIViC: NA;MyCancerGenome: not present;CancerHotspot: no;3DHotspot: no	SIFT: impact: tolerated, score: 0.19;Polyphen-2: impact: benign, score: 0.357	Missense_Mutation	SNP	Diploid		SOMATIC	NA	MSK	6	117710911	117710911	G	C	6:g.117710911G>C	ENST00000368508.3:c.1361C>G	0.11		51	411		199	45	1943-12-01					48	MSK	TRUE	Non-Spanish/non-Hispanic	0.1172	16734	16734	LUAD	White	1	Primary	Primary tumor	MSK-IMPACT410	Male	2015	2015
GENIE Cohort v11.0-public	GENIE-MSK-P-0021735-T01-IM6	Non-Small Cell Lung Cancer	Lung Adenocarcinoma	T454R	OncoKB: Unknown, level NA, resistance NA;CIViC: NA;MyCancerGenome: not present;CancerHotspot: no;3DHotspot: no	SIFT: impact: tolerated, score: 0.19;Polyphen-2: impact: benign, score: 0.357	Missense_Mutation	SNP	Diploid		SOMATIC	NA	MSK	6	117710911	117710911	G	C	6:g.117710911G>C	ENST00000368508.3:c.1361C>G	0.13	0.002	34	237	1	508	20	1943-12-01					68	MSK	TRUE	Non-Spanish/non-Hispanic	0.1583	17613	17613	LUAD	White	1	Metastasis	Metastasis site unspecified	MSK-IMPACT468	Female	2018	2018
GENIE Cohort v11.0-public	GENIE-VICC-373523-unk-1	Head and Neck Cancer	Oral Cavity Squamous Cell Carcinoma	K156E	OncoKB: Unknown, level NA, resistance NA;CIViC: NA;MyCancerGenome: not present;CancerHotspot: no;3DHotspot: no	SIFT: impact: tolerated, score: 1;Polyphen-2: impact: benign, score: 0	Missense_Mutation	SNP	Diploid		SOMATIC	NA	VICC	6	117724413	117724413	T	C	6:g.117724413T>C	ENST00000368508.3:c.466A>G	0.4		267	400			9	1943-06-01					74	VICC	TRUE	Non-Spanish/non-Hispanic		27254	27263	OCSC	White	1	Primary	Primary tumor	VICC-01-T7	Male	2015	2015
GENIE Cohort v11.0-public	GENIE-VICC-398920-unk-1	Melanoma	Desmoplastic Melanoma	H856Y	OncoKB: Unknown, level NA, resistance NA;CIViC: NA;MyCancerGenome: not present;CancerHotspot: no;3DHotspot: no	SIFT: impact: deleterious, score: 0.03;Polyphen-2: impact: possibly_damaging, score: 0.702	Missense_Mutation	SNP	Diploid	1	SOMATIC	NA	VICC	6	117700253	117700253	G	A	6:g.117700253G>A	ENST00000368508.3:c.2566C>T	0.15		109	615			72	17/43					55	VICC	FALSE	Non-Spanish/non-Hispanic		22583	Unknown	DESM	White	1	Metastasis	Metastasis site unspecified	VICC-01-T7	Male	2021
GENIE Cohort v11.0-public	GENIE-MSK-P-0028295-T01-IM6	Non-Small Cell Lung Cancer	Lung Adenocarcinoma	H856Y	OncoKB: Unknown, level NA, resistance NA;CIViC: NA;MyCancerGenome: not present;CancerHotspot: no;3DHotspot: no	SIFT: impact: deleterious, score: 0.03;Polyphen-2: impact: possibly_damaging, score: 0.702	Missense_Mutation	SNP	Diploid	1	SOMATIC	NA	MSK	6	117700253	117700253	G	A	6:g.117700253G>A	ENST00000368508.3:c.2566C>T	0.1		45	422		408	1	17/43					40	MSK	FALSE	Non-Spanish/non-Hispanic	0.0497	18506	Unknown	LUAD	White	1	Primary	Primary tumor	MSK-IMPACT468	Female	2020	Unknown
GENIE Cohort v11.0-public	GENIE-VICC-398920-unk-1	Melanoma	Desmoplastic Melanoma	E2296K	OncoKB: Unknown, level NA, resistance NA;CIViC: NA;MyCancerGenome: not present;CancerHotspot: no;3DHotspot: no	SIFT: impact: deleterious_low_confidence, score: 0.01;Polyphen-2: impact: benign, score: 0.003	Missense_Mutation	SNP	Diploid	2	SOMATIC	NA	VICC	6	117609813	117609813	C	T	6:g.117609813C>T	ENST00000368508.3:c.6886G>A	0.12		95	699			72	43/43					55	VICC	FALSE	Non-Spanish/non-Hispanic		22583	Unknown	DESM	White	1	Metastasis	Metastasis site unspecified	VICC-01-T7	Male	2021
GENIE Cohort v11.0-public	GENIE-MSK-P-0012860-T01-IM5	Melanoma	Cutaneous Melanoma	E2296K	OncoKB: Unknown, level NA, resistance NA;CIViC: NA;MyCancerGenome: not present;CancerHotspot: no;3DHotspot: no	SIFT: impact: deleterious_low_confidence, score: 0.01;Polyphen-2: impact: benign, score: 0.003	Missense_Mutation	SNP	Diploid	2	SOMATIC	NA	MSK	6	117609813	117609813	C	T	6:g.117609813C>T	ENST00000368508.3:c.6886G>A	0.11	0.0012	85	709	1	833	95	43/43					84	MSK	TRUE	Non-Spanish/non-Hispanic	0.1232	18533	18533	SKCM	White	1	Metastasis	Metastasis site unspecified	MSK-IMPACT410	Male	2020	2020
GENIE Cohort v11.0-public	GENIE-DFCI-011625-11408	Skin Cancer, Non-Melanoma	Cutaneous Squamous Cell Carcinoma	E2296K	OncoKB: Unknown, level NA, resistance NA;CIViC: NA;MyCancerGenome: not present;CancerHotspot: no;3DHotspot: no	SIFT: impact: deleterious_low_confidence, score: 0.01;Polyphen-2: impact: benign, score: 0.003	Missense_Mutation	SNP	Diploid	2	Somatic	NA	DFCI	6	117609813	117609813	C	T	6:g.117609813C>T	ENST00000368508.3:c.6886G>A	0.46		73	86			28	43/43					81	DFCI	TRUE	Non-Spanish/non-Hispanic		29699	30466	CSCC	White	1	Not Applicable or Heme	Not applicable or hematologic malignancy	DFCI-ONCOPANEL-2	Female	2016	2018
GENIE Cohort v11.0-public	GENIE-DFCI-039511-188558	Melanoma	Melanoma	E2296K	OncoKB: Unknown, level NA, resistance NA;CIViC: NA;MyCancerGenome: not present;CancerHotspot: no;3DHotspot: no	SIFT: impact: deleterious_low_confidence, score: 0.01;Polyphen-2: impact: benign, score: 0.003	Missense_Mutation	SNP	Diploid	2	Somatic	NA	DFCI	6	117609813	117609813	C	T	6:g.117609813C>T	ENST00000368508.3:c.6886G>A	0.23		69	232			46	43/43					69	DFCI	FALSE	Non-Spanish/non-Hispanic		27059		MEL	White	1	Metastasis	Metastasis site unspecified	DFCI-ONCOPANEL-3	Female	2021
GENIE Cohort v11.0-public	GENIE-MSK-P-0040819-T01-IM6	Melanoma	Cutaneous Melanoma	E2296K	OncoKB: Unknown, level NA, resistance NA;CIViC: NA;MyCancerGenome: not present;CancerHotspot: no;3DHotspot: no	SIFT: impact: deleterious_low_confidence, score: 0.01;Polyphen-2: impact: benign, score: 0.003	Missense_Mutation	SNP	Diploid	2	SOMATIC	NA	MSK	6	117609813	117609813	C	T	6:g.117609813C>T	ENST00000368508.3:c.6886G>A	0.13	0.0031	87	594	2	638	56	43/43					81	MSK	FALSE	Non-Spanish/non-Hispanic	0.034	18639	Unknown	SKCM	White	1	Primary	Primary tumor	MSK-IMPACT468	Male	2021	Unknown
GENIE Cohort v11.0-public	GENIE-MSK-P-0042134-T01-IM6	Melanoma	Cutaneous Melanoma	E2296K	OncoKB: Unknown, level NA, resistance NA;CIViC: NA;MyCancerGenome: not present;CancerHotspot: no;3DHotspot: no	SIFT: impact: deleterious_low_confidence, score: 0.01;Polyphen-2: impact: benign, score: 0.003	Missense_Mutation	SNP	Diploid	2	SOMATIC	NA	MSK	6	117609813	117609813	C	T	6:g.117609813C>T	ENST00000368508.3:c.6886G>A	0.45		313	377		593	19	43/43					67	MSK	TRUE	Non-Spanish/non-Hispanic	0.0762	18615	18615	SKCM	White	1	Metastasis	Metastasis site unspecified	MSK-IMPACT468	Female	2020	2020
GENIE Cohort v11.0-public	GENIE-MSK-P-0045098-T01-IM6	Bladder Cancer	Bladder Urothelial Carcinoma	E2296K	OncoKB: Unknown, level NA, resistance NA;CIViC: NA;MyCancerGenome: not present;CancerHotspot: no;3DHotspot: no	SIFT: impact: deleterious_low_confidence, score: 0.01;Polyphen-2: impact: benign, score: 0.003	Missense_Mutation	SNP	Diploid	2	SOMATIC	NA	MSK	6	117609813	117609813	C	T	6:g.117609813C>T	ENST00000368508.3:c.6886G>A	0.36		150	272		547	50	43/43					76	MSK	FALSE	Non-Spanish/non-Hispanic	0.1258	18646	Unknown	BLCA	White	1	Metastasis	Metastasis site unspecified	MSK-IMPACT468	Male	2021	Unknown
GENIE Cohort v11.0-public	GENIE-VICC-519425-unk-1	Vaginal Cancer	Squamous Cell Carcinoma of the Vulva/Vagina	S673G	OncoKB: Unknown, level NA, resistance NA;CIViC: NA;MyCancerGenome: not present;CancerHotspot: no;3DHotspot: no	SIFT: impact: tolerated, score: 0.34;Polyphen-2: impact: benign, score: 0.001	Missense_Mutation	SNP	Diploid		SOMATIC	NA	VICC	6	117708160	117708160	T	C	6:g.117708160T>C	ENST00000368508.3:c.2017A>G	0.14		69	421			14	14/43					59	VICC	TRUE	Non-Spanish/non-Hispanic		22675	22795	VSC	White	1	Primary	Primary tumor	VICC-01-T7	Female	2018	2018
GENIE Cohort v11.0-public	GENIE-VICC-528284-unk-1	Melanoma	Desmoplastic Melanoma	G1025E	OncoKB: Unknown, level NA, resistance NA;CIViC: NA;MyCancerGenome: not present;CancerHotspot: no;3DHotspot: no	SIFT: impact: tolerated, score: 0.13;Polyphen-2: impact: possibly_damaging, score: 0.813	Missense_Mutation	SNP	Diploid	1	SOMATIC	NA	VICC	6	117686267	117686267	C	T	6:g.117686267C>T	ENST00000368508.3:c.3074G>A	0.21		130	487			106	20/43					62	VICC	TRUE	Non-Spanish/non-Hispanic		23547	23384	DESM	White	1	Metastasis	Metastasis site unspecified	VICC-01-T7	Female	2017	2017
GENIE Cohort v11.0-public	GENIE-MSK-P-0004952-T01-IM5	Melanoma	Cutaneous Melanoma	G1025E	OncoKB: Unknown, level NA, resistance NA;CIViC: NA;MyCancerGenome: not present;CancerHotspot: no;3DHotspot: no	SIFT: impact: tolerated, score: 0.13;Polyphen-2: impact: possibly_damaging, score: 0.813	Missense_Mutation	SNP	Diploid	1	SOMATIC	NA	MSK	6	117686267	117686267	C	T	6:g.117686267C>T	ENST00000368508.3:c.3074G>A	0.2		216	876		423	37	20/43					52	MSK	FALSE	Non-Spanish/non-Hispanic	0.4436	18648	Unknown	SKCM	White	1	Metastasis	Metastasis site unspecified	MSK-IMPACT410	Male	2021	Unknown
GENIE Cohort v11.0-public	GENIE-MSK-P-0033260-T01-IM6	Breast Cancer	Breast Invasive Cancer, NOS	G1025E	OncoKB: Unknown, level NA, resistance NA;CIViC: NA;MyCancerGenome: not present;CancerHotspot: no;3DHotspot: no	SIFT: impact: tolerated, score: 0.13;Polyphen-2: impact: possibly_damaging, score: 0.813	Missense_Mutation	SNP	Diploid	1	SOMATIC	NA	MSK	6	117686267	117686267	C	T	6:g.117686267C>T	ENST00000368508.3:c.3074G>A	0.19	0.0043	38	161	1	230	36	20/43					67	MSK	FALSE	Non-Spanish/non-Hispanic	0.3121	18649	Unknown	BRCANOS	Unknown	2	Metastasis	Metastasis site unspecified	MSK-IMPACT468	Male	2021	Unknown
GENIE Cohort v11.0-public	GENIE-MSK-P-0033260-T02-IM6	Breast Cancer	Breast Invasive Ductal Carcinoma	G1025E	OncoKB: Unknown, level NA, resistance NA;CIViC: NA;MyCancerGenome: not present;CancerHotspot: no;3DHotspot: no	SIFT: impact: tolerated, score: 0.13;Polyphen-2: impact: possibly_damaging, score: 0.813	Missense_Mutation	SNP	Diploid	1	SOMATIC	NA	MSK	6	117686267	117686267	C	T	6:g.117686267C>T	ENST00000368508.3:c.3074G>A	0.1		38	362		305	38	20/43					68	MSK	FALSE	Non-Spanish/non-Hispanic	0	18649	Unknown	IDC	Unknown	2	Metastasis	Metastasis site unspecified	MSK-IMPACT468	Male	2021	Unknown
GENIE Cohort v11.0-public	GENIE-MSK-P-0048404-T01-IM6	Melanoma	Melanoma	G1025E	OncoKB: Unknown, level NA, resistance NA;CIViC: NA;MyCancerGenome: not present;CancerHotspot: no;3DHotspot: no	SIFT: impact: tolerated, score: 0.13;Polyphen-2: impact: possibly_damaging, score: 0.813	Missense_Mutation	SNP	Diploid	1	SOMATIC	NA	MSK	6	117686267	117686267	C	T	6:g.117686267C>T	ENST00000368508.3:c.3074G>A	0.56		131	103		203	10	20/43					51	MSK	TRUE	Non-Spanish/non-Hispanic	0.2824	18381	18381	MEL	White	2	Metastasis	Metastasis site unspecified	MSK-IMPACT468	Male	2020	2020
GENIE Cohort v11.0-public	GENIE-MSK-P-0048404-T02-IM6	Melanoma	Melanoma	G1025E	OncoKB: Unknown, level NA, resistance NA;CIViC: NA;MyCancerGenome: not present;CancerHotspot: no;3DHotspot: no	SIFT: impact: tolerated, score: 0.13;Polyphen-2: impact: possibly_damaging, score: 0.813	Missense_Mutation	SNP	Diploid	1	SOMATIC	NA	MSK	6	117686267	117686267	C	T	6:g.117686267C>T	ENST00000368508.3:c.3074G>A	0.39		41	64		412	11	20/43					51	MSK	TRUE	Non-Spanish/non-Hispanic	0.4233	18381	18381	MEL	White	2	Metastasis	Metastasis site unspecified	MSK-IMPACT468	Male	2020	2020
GENIE Cohort v11.0-public	GENIE-UCSF-12401-6427T	Melanoma	Melanoma	G1025E	OncoKB: Unknown, level NA, resistance NA;CIViC: NA;MyCancerGenome: not present;CancerHotspot: no;3DHotspot: no	SIFT: impact: tolerated, score: 0.13;Polyphen-2: impact: possibly_damaging, score: 0.813	Missense_Mutation	SNP		1	Somatic	NA	UCSF	6	117686267	117686267	C	T	6:g.117686267C>T	ENST00000368508.3:c.3074G>A	0.16		62	337		366	238	20/43					80	UCSF	FALSE	Non-Spanish/non-Hispanic	0.6648	29721		MEL	White	1	Not Collected	Not Collected	UCSF-IDTV5-TN	Female	2021
GENIE Cohort v11.0-public	GENIE-VICC-530716-unk-1	Breast Cancer	Breast Invasive Ductal Carcinoma	E94D	OncoKB: Unknown, level NA, resistance NA;CIViC: NA;MyCancerGenome: not present;CancerHotspot: no;3DHotspot: no	SIFT: impact: deleterious, score: 0.03;Polyphen-2: impact: benign, score: 0.102	Missense_Mutation	SNP	Diploid		SOMATIC	NA	VICC	6	117730752	117730752	T	G	6:g.117730752T>G	ENST00000368508.3:c.282A>C	0.23		90	303			18	1943-04-01					69	VICC	TRUE	Non-Spanish/non-Hispanic		25326	Unknown	IDC	White	1	Metastasis	Local recurrence	VICC-01-T7	Female	2015	Unknown
GENIE Cohort v11.0-public	GENIE-VICC-612351-unk-1	Melanoma	Cutaneous Melanoma	G327E	OncoKB: Unknown, level NA, resistance NA;CIViC: NA;MyCancerGenome: not present;CancerHotspot: no;3DHotspot: no	SIFT: impact: deleterious, score: 0;Polyphen-2: impact: probably_damaging, score: 0.966	Missense_Mutation	SNP	Diploid	1	SOMATIC	NA	VICC	6	117715509	117715509	C	T	6:g.117715509C>T	ENST00000368508.3:c.980G>A	0.2		92	366			13	1943-10-01					63	VICC	TRUE	Non-Spanish/non-Hispanic		23770	23770	SKCM	White	1	Primary	Primary tumor	VICC-01-T7	Male	2016	2016
GENIE Cohort v11.0-public	GENIE-MSK-P-0013237-T01-IM5	Skin Cancer, Non-Melanoma	Basal Cell Carcinoma	G327E	OncoKB: Unknown, level NA, resistance NA;CIViC: NA;MyCancerGenome: not present;CancerHotspot: no;3DHotspot: no	SIFT: impact: deleterious, score: 0;Polyphen-2: impact: probably_damaging, score: 0.966	Missense_Mutation	SNP	Diploid	1	SOMATIC	NA	MSK	6	117715509	117715509	C	T	6:g.117715509C>T	ENST00000368508.3:c.980G>A	0.42		266	365		268	32	1943-10-01					62	MSK	FALSE	Non-Spanish/non-Hispanic	0.1299	17380	Unknown	BCC	White	2	Metastasis	Metastasis site unspecified	MSK-IMPACT410	Male	2017	Unknown
GENIE Cohort v11.0-public	GENIE-MSK-P-0013237-T02-IM6	Skin Cancer, Non-Melanoma	Basal Cell Carcinoma	G327E	OncoKB: Unknown, level NA, resistance NA;CIViC: NA;MyCancerGenome: not present;CancerHotspot: no;3DHotspot: no	SIFT: impact: deleterious, score: 0;Polyphen-2: impact: probably_damaging, score: 0.966	Missense_Mutation	SNP	Diploid	1	SOMATIC	NA	MSK	6	117715509	117715509	C	T	6:g.117715509C>T	ENST00000368508.3:c.980G>A	0.2		117	464		541	43	1943-10-01					64	MSK	FALSE	Non-Spanish/non-Hispanic	0.0759	17380	Unknown	BCC	White	2	Metastasis	Metastasis site unspecified	MSK-IMPACT468	Male	2017	Unknown
GENIE Cohort v11.0-public	GENIE-VICC-604579-unk-2	Melanoma	Cutaneous Melanoma	G327E	OncoKB: Unknown, level NA, resistance NA;CIViC: NA;MyCancerGenome: not present;CancerHotspot: no;3DHotspot: no	SIFT: impact: deleterious, score: 0;Polyphen-2: impact: probably_damaging, score: 0.966	Missense_Mutation	SNP	Diploid	1	SOMATIC	NA	VICC	6	117715509	117715509	C	T	6:g.117715509C>T	ENST00000368508.3:c.980G>A	0.18		50	228			25	1943-10-01					58	VICC	FALSE	Non-Spanish/non-Hispanic		21516	Unknown	SKCM	White	1	Metastasis	Metastasis site unspecified	VICC-01-T7	Male	2017
GENIE Cohort v11.0-public	GENIE-UCSF-750-903T	Melanoma	Melanoma	G327E	OncoKB: Unknown, level NA, resistance NA;CIViC: NA;MyCancerGenome: not present;CancerHotspot: no;3DHotspot: no	SIFT: impact: deleterious, score: 0;Polyphen-2: impact: probably_damaging, score: 0.966	Missense_Mutation	SNP		1	Somatic	NA	UCSF	6	117715509	117715509	C	T	6:g.117715509C>T	ENST00000368508.3:c.980G>A	0.68		144	68			30	1943-10-01					74	UCSF	TRUE	Non-Spanish/non-Hispanic	0.9293	Not Collected	28276	MEL	White	1	Not Collected	Not Collected	UCSF-NIMV4-TO	Male	Not Collected	2017
GENIE Cohort v11.0-public	GENIE-MSK-P-0036809-T01-IM6	Melanoma	Cutaneous Melanoma	G327E	OncoKB: Unknown, level NA, resistance NA;CIViC: NA;MyCancerGenome: not present;CancerHotspot: no;3DHotspot: no	SIFT: impact: deleterious, score: 0;Polyphen-2: impact: probably_damaging, score: 0.966	Missense_Mutation	SNP	Diploid	1	SOMATIC	NA	MSK	6	117715509	117715509	C	T	6:g.117715509C>T	ENST00000368508.3:c.980G>A	0.13		16	109		331	146	1943-10-01					60	MSK	FALSE	Non-Spanish/non-Hispanic	0.1144	18599	Unknown	SKCM	White	1	Metastasis	Metastasis site unspecified	MSK-IMPACT468	Male	2020	Unknown
GENIE Cohort v11.0-public	GENIE-MSK-P-0045400-T01-IM6	Skin Cancer, Non-Melanoma	Cutaneous Squamous Cell Carcinoma	G327E	OncoKB: Unknown, level NA, resistance NA;CIViC: NA;MyCancerGenome: not present;CancerHotspot: no;3DHotspot: no	SIFT: impact: deleterious, score: 0;Polyphen-2: impact: probably_damaging, score: 0.966	Missense_Mutation	SNP	Diploid	1	SOMATIC	NA	MSK	6	117715509	117715509	C	T	6:g.117715509C>T	ENST00000368508.3:c.980G>A	0.1		104	951		182	81	1943-10-01					68	MSK	FALSE	Non-Spanish/non-Hispanic	0.0315	18638	Unknown	CSCC	White	1	Primary	Primary tumor	MSK-IMPACT468	Male	2021	Unknown
GENIE Cohort v11.0-public	GENIE-MSK-P-0056536-T01-IM6	Melanoma	Cutaneous Melanoma	G327E	OncoKB: Unknown, level NA, resistance NA;CIViC: NA;MyCancerGenome: not present;CancerHotspot: no;3DHotspot: no	SIFT: impact: deleterious, score: 0;Polyphen-2: impact: probably_damaging, score: 0.966	Missense_Mutation	SNP	Diploid	1	SOMATIC	NA	MSK	6	117715509	117715509	C	T	6:g.117715509C>T	ENST00000368508.3:c.980G>A	0.35		115	217		298	111	1943-10-01					56	MSK	FALSE	Non-Spanish/non-Hispanic		18648	Unknown	SKCM	White	1	Metastasis	Metastasis site unspecified	MSK-IMPACT468	Male	2021	Unknown
GENIE Cohort v11.0-public	GENIE-VICC-634069-unk-1	Melanoma	Cutaneous Melanoma	E599K	OncoKB: Unknown, level NA, resistance NA;CIViC: NA;MyCancerGenome: not present;CancerHotspot: no;3DHotspot: no	SIFT: NA;Polyphen-2: NA	Missense_Mutation	SNP	Diploid		SOMATIC	NA	VICC	6	117709162	117709162	C	T	6:g.117709162C>T	ENST00000368508.3:c.1795G>A	0.43		210	279			62	13/43					68	VICC	FALSE	Unknown		25155	Unknown	SKCM	Unknown	1	Metastasis	Lymph node metastasis	VICC-01-T7	Male	2015
GENIE Cohort v11.0-public	GENIE-MSK-P-0001251-T01-IM3	Melanoma	Melanoma of Unknown Primary	E599K	OncoKB: Unknown, level NA, resistance NA;CIViC: NA;MyCancerGenome: not present;CancerHotspot: no;3DHotspot: no	SIFT: NA;Polyphen-2: NA	Missense_Mutation	SNP	Diploid		SOMATIC	NA	MSK	6	117709162	117709162	C	T	6:g.117709162C>T	ENST00000368508.3:c.1795G>A	0.47		171	195		263	73	13/43					64	MSK	TRUE	Non-Spanish/non-Hispanic	0.3278	16754	16754	MUP	White	1	Metastasis	Metastasis site unspecified	MSK-IMPACT341	Female	2015	2015
GENIE Cohort v11.0-public	GENIE-DFCI-002795-5551	Melanoma	Cutaneous Melanoma	E599K	OncoKB: Unknown, level NA, resistance NA;CIViC: NA;MyCancerGenome: not present;CancerHotspot: no;3DHotspot: no	SIFT: NA;Polyphen-2: NA	Missense_Mutation	SNP	Diploid		Somatic	NA	DFCI	6	117709162	117709162	C	T	6:g.117709162C>T	ENST00000368508.3:c.1795G>A	0.18		17	76			19	13/43					62	DFCI	TRUE	Non-Spanish/non-Hispanic		22806	22842	SKCM	White	1	Metastasis	Metastasis site unspecified	DFCI-ONCOPANEL-2	Male	2015	2015
GENIE Cohort v11.0-public	GENIE-DFCI-000033-4797	Melanoma	Cutaneous Melanoma	E599K	OncoKB: Unknown, level NA, resistance NA;CIViC: NA;MyCancerGenome: not present;CancerHotspot: no;3DHotspot: no	SIFT: NA;Polyphen-2: NA	Missense_Mutation	SNP	ShallowDel		Somatic	NA	DFCI	6	117709162	117709162	C	T	6:g.117709162C>T	ENST00000368508.3:c.1795G>A	0.29		26	65			61	13/43					80	DFCI	TRUE	Non-Spanish/non-Hispanic		29897	29944	SKCM	White	1	Metastasis	Metastasis site unspecified	DFCI-ONCOPANEL-2	Male	2016	2016
GENIE Cohort v11.0-public	GENIE-DFCI-010103-8641	Melanoma	Melanoma	E599K	OncoKB: Unknown, level NA, resistance NA;CIViC: NA;MyCancerGenome: not present;CancerHotspot: no;3DHotspot: no	SIFT: NA;Polyphen-2: NA	Missense_Mutation	SNP	Diploid		Somatic	NA	DFCI	6	117709162	117709162	C	T	6:g.117709162C>T	ENST00000368508.3:c.1795G>A	0.47		154	177			12	13/43					25	DFCI	FALSE	Non-Spanish/non-Hispanic		9420		MEL	White	1	Metastasis	Metastasis site unspecified	DFCI-ONCOPANEL-2	Male	2015
GENIE Cohort v11.0-public	GENIE-DFCI-031993-48556	Skin Cancer, Non-Melanoma	Cutaneous Squamous Cell Carcinoma	E599K	OncoKB: Unknown, level NA, resistance NA;CIViC: NA;MyCancerGenome: not present;CancerHotspot: no;3DHotspot: no	SIFT: NA;Polyphen-2: NA	Missense_Mutation	SNP	Diploid		Somatic	NA	DFCI	6	117709162	117709162	C	T	6:g.117709162C>T	ENST00000368508.3:c.1795G>A	0.14		24	144			27	13/43					57	DFCI	TRUE	Non-Spanish/non-Hispanic		20959	20975	CSCC	White	1	Primary	Primary tumor	DFCI-ONCOPANEL-2	Male	2016	2016
GENIE Cohort v11.0-public	GENIE-MSK-P-0017003-T01-IM6	Melanoma	Cutaneous Melanoma	E599K	OncoKB: Unknown, level NA, resistance NA;CIViC: NA;MyCancerGenome: not present;CancerHotspot: no;3DHotspot: no	SIFT: NA;Polyphen-2: NA	Missense_Mutation	SNP	Diploid		SOMATIC	NA	MSK	6	117709162	117709162	C	T	6:g.117709162C>T	ENST00000368508.3:c.1795G>A	0.23		146	501		442	16	13/43					42	MSK	FALSE	Non-Spanish/non-Hispanic	0.2152	17911	Unknown	SKCM	White	1	Primary	Primary tumor	MSK-IMPACT468	Female	2019	Unknown
GENIE Cohort v11.0-public	GENIE-VICC-816594-unk-1	Melanoma	Melanoma of Unknown Primary	E599K	OncoKB: Unknown, level NA, resistance NA;CIViC: NA;MyCancerGenome: not present;CancerHotspot: no;3DHotspot: no	SIFT: NA;Polyphen-2: NA	Missense_Mutation	SNP	Diploid		SOMATIC	NA	VICC	6	117709162	117709162	C	T	6:g.117709162C>T	ENST00000368508.3:c.1795G>A	0.4		317	479			48	13/43					48	VICC	TRUE	Non-Spanish/non-Hispanic		17843	17846	MUP	White	1	Metastasis	Lymph node metastasis	VICC-01-T7	Male	2018	2018
GENIE Cohort v11.0-public	GENIE-MSK-P-0032360-T01-IM6	Cancer of Unknown Primary	Cancer of Unknown Primary	E599K	OncoKB: Unknown, level NA, resistance NA;CIViC: NA;MyCancerGenome: not present;CancerHotspot: no;3DHotspot: no	SIFT: NA;Polyphen-2: NA	Missense_Mutation	SNP	Diploid		SOMATIC	NA	MSK	6	117709162	117709162	C	T	6:g.117709162C>T	ENST00000368508.3:c.1795G>A	0.2		91	362		355	14	13/43					71	MSK	TRUE	Non-Spanish/non-Hispanic	0.6595	17836	17836	CUP	White	1	Unspecified	Not otherwise specified	MSK-IMPACT468	Male	2018	2018
GENIE Cohort v11.0-public	GENIE-MSK-P-0035974-T01-IM6	Melanoma	Cutaneous Melanoma	E599K	OncoKB: Unknown, level NA, resistance NA;CIViC: NA;MyCancerGenome: not present;CancerHotspot: no;3DHotspot: no	SIFT: NA;Polyphen-2: NA	Missense_Mutation	SNP	Diploid		SOMATIC	NA	MSK	6	117709162	117709162	C	T	6:g.117709162C>T	ENST00000368508.3:c.1795G>A	0.18		71	322		463	63	13/43					88	MSK	TRUE	Non-Spanish/non-Hispanic	0.0294	18118	18118	SKCM	White	2	Metastasis	Metastasis site unspecified	MSK-IMPACT468	Female	2019	2019
GENIE Cohort v11.0-public	GENIE-MSK-P-0035974-T02-IM6	Melanoma	Melanoma	E599K	OncoKB: Unknown, level NA, resistance NA;CIViC: NA;MyCancerGenome: not present;CancerHotspot: no;3DHotspot: no	SIFT: NA;Polyphen-2: NA	Missense_Mutation	SNP	Diploid		SOMATIC	NA	MSK	6	117709162	117709162	C	T	6:g.117709162C>T	ENST00000368508.3:c.1795G>A	0.3		177	414		415	60	13/43					88	MSK	TRUE	Non-Spanish/non-Hispanic	0.2666	18118	18118	MEL	White	2	Metastasis	Metastasis site unspecified	MSK-IMPACT468	Female	2019	2019
GENIE Cohort v11.0-public	GENIE-UCSF-3259-7240T	Head and Neck Cancer	Head and Neck Squamous Cell Carcinoma of Unknown Primary	E599K	OncoKB: Unknown, level NA, resistance NA;CIViC: NA;MyCancerGenome: not present;CancerHotspot: no;3DHotspot: no	SIFT: NA;Polyphen-2: NA	Missense_Mutation	SNP			Somatic	NA	UCSF	6	117709162	117709162	C	T	6:g.117709162C>T	ENST00000368508.3:c.1795G>A	0.29		165	403			146	13/43					85	UCSF	FALSE	Non-Spanish/non-Hispanic	0.8284	31783		HNSCUP	White	1	Not Collected	Not Collected	UCSF-NIMV4-TO	Male	2021
GENIE Cohort v11.0-public	GENIE-DFCI-148412-1903407	Breast Cancer	Invasive Breast Carcinoma	E599K	OncoKB: Unknown, level NA, resistance NA;CIViC: NA;MyCancerGenome: not present;CancerHotspot: no;3DHotspot: no	SIFT: NA;Polyphen-2: NA	Missense_Mutation	SNP	Diploid		Somatic	NA	DFCI	6	117709162	117709162	C	T	6:g.117709162C>T	ENST00000368508.3:c.1795G>A	0.49		93	98			56	13/43					66	DFCI	FALSE	Non-Spanish/non-Hispanic		25285		BRCA	White	1	Metastasis	Metastasis site unspecified	DFCI-ONCOPANEL-3.1	Female	2021
GENIE Cohort v11.0-public	GENIE-UCSF-11128-6275T	Melanoma	Melanoma	E599K	OncoKB: Unknown, level NA, resistance NA;CIViC: NA;MyCancerGenome: not present;CancerHotspot: no;3DHotspot: no	SIFT: NA;Polyphen-2: NA	Missense_Mutation	SNP			Somatic	NA	UCSF	6	117709162	117709162	C	T	6:g.117709162C>T	ENST00000368508.3:c.1795G>A	0.88		261	35			18	13/43					71	UCSF	FALSE	Non-Spanish/non-Hispanic	0.4877	26626		MEL	White	1	Not Collected	Not Collected	UCSF-NIMV4-TN	Male	2021
GENIE Cohort v11.0-public	GENIE-UCSF-11789-6016T	Melanoma	Melanoma	E599K	OncoKB: Unknown, level NA, resistance NA;CIViC: NA;MyCancerGenome: not present;CancerHotspot: no;3DHotspot: no	SIFT: NA;Polyphen-2: NA	Missense_Mutation	SNP			Somatic	NA	UCSF	6	117709162	117709162	C	T	6:g.117709162C>T	ENST00000368508.3:c.1795G>A	0.38		240	395			70	13/43					81	UCSF	FALSE	Non-Spanish/non-Hispanic	0.3755	30125		MEL	White	1	Not Collected	Not Collected	UCSF-NIMV4-TO	Male	2021
GENIE Cohort v11.0-public	GENIE-MSK-P-0061058-T01-IM7	Melanoma	Cutaneous Melanoma	E599K	OncoKB: Unknown, level NA, resistance NA;CIViC: NA;MyCancerGenome: not present;CancerHotspot: no;3DHotspot: no	SIFT: NA;Polyphen-2: NA	Missense_Mutation	SNP	Diploid		SOMATIC	NA	MSK	6	117709162	117709162	C	T	6:g.117709162C>T	ENST00000368508.3:c.1795G>A	0.19		150	629		474	28	13/43					76	MSK	FALSE	Unknown		18649	Unknown	SKCM	White	1	Primary	Primary tumor	MSK-IMPACT505	Male	2021	Unknown
GENIE Cohort v11.0-public	GENIE-VICC-634069-unk-1	Melanoma	Cutaneous Melanoma	S1739T	OncoKB: Unknown, level NA, resistance NA;CIViC: NA;MyCancerGenome: not present;CancerHotspot: no;3DHotspot: no	SIFT: impact: deleterious, score: 0.01;Polyphen-2: impact: probably_damaging, score: 0.992	Missense_Mutation	SNP	Diploid		SOMATIC	NA	VICC	6	117658367	117658367	C	G	6:g.117658367C>G	ENST00000368508.3:c.5216G>C	0.26		192	548			62	31/43					68	VICC	FALSE	Unknown		25155	Unknown	SKCM	Unknown	1	Metastasis	Lymph node metastasis	VICC-01-T7	Male	2015
GENIE Cohort v11.0-public	GENIE-VICC-721858-unk-1	Melanoma	Lentigo Maligna Melanoma	S1739T	OncoKB: Unknown, level NA, resistance NA;CIViC: NA;MyCancerGenome: not present;CancerHotspot: no;3DHotspot: no	SIFT: impact: deleterious, score: 0.01;Polyphen-2: impact: probably_damaging, score: 0.992	Missense_Mutation	SNP	Diploid		SOMATIC	NA	VICC	6	117658367	117658367	C	G	6:g.117658367C>G	ENST00000368508.3:c.5216G>C	0.4		222	332			30	31/43					67	VICC	FALSE	Non-Spanish/non-Hispanic		26410	Unknown	SKLMM	White	1	Metastasis	Metastasis site unspecified	VICC-01-T7	Male	2021
GENIE Cohort v11.0-public	GENIE-VICC-634069-unk-1	Melanoma	Cutaneous Melanoma	F1807S	OncoKB: Unknown, level NA, resistance NA;CIViC: NA;MyCancerGenome: not present;CancerHotspot: no;3DHotspot: no	SIFT: impact: deleterious, score: 0;Polyphen-2: impact: possibly_damaging, score: 0.795	Missense_Mutation	SNP	Diploid		SOMATIC	NA	VICC	6	117647524	117647524	A	G	6:g.117647524A>G	ENST00000368508.3:c.5420T>C	0.22		134	476			62	33/43					68	VICC	FALSE	Unknown		25155	Unknown	SKCM	Unknown	1	Metastasis	Lymph node metastasis	VICC-01-T7	Male	2015
GENIE Cohort v11.0-public	GENIE-VICC-662976-unk-1	Non-Small Cell Lung Cancer	Lung Adenocarcinoma	L178I	OncoKB: Unknown, level NA, resistance NA;CIViC: NA;MyCancerGenome: not present;CancerHotspot: no;3DHotspot: no	SIFT: impact: tolerated, score: 0.31;Polyphen-2: impact: probably_damaging, score: 0.987	Missense_Mutation	SNP	Diploid		SOMATIC	NA	VICC	6	117724347	117724347	G	T	6:g.117724347G>T	ENST00000368508.3:c.532C>A	0.37		189	322			10	1943-06-01					62	VICC	FALSE	Non-Spanish/non-Hispanic		24328	Unknown	LUAD	White	1	Primary	Primary tumor	VICC-01-T7	Female	2018
GENIE Cohort v11.0-public	GENIE-DFCI-006974-4623	T-Lymphoblastic Leukemia/Lymphoma	T-Lymphoblastic Leukemia/Lymphoma	L178I	OncoKB: Unknown, level NA, resistance NA;CIViC: NA;MyCancerGenome: not present;CancerHotspot: no;3DHotspot: no	SIFT: impact: tolerated, score: 0.31;Polyphen-2: impact: probably_damaging, score: 0.987	Missense_Mutation	SNP	Diploid		Somatic	NA	DFCI	6	117724347	117724347	G	T	6:g.117724347G>T	ENST00000368508.3:c.532C>A	0.51		99	95			7	1943-06-01					<18	DFCI	FALSE	Non-Spanish/non-Hispanic		<6570		TLL	White	1	Not Applicable or Heme	Not applicable or hematologic malignancy	DFCI-ONCOPANEL-2	Male	<18
GENIE Cohort v11.0-public	GENIE-VICC-761488-unk-1	Breast Cancer	Breast Invasive Ductal Carcinoma	Q865H	OncoKB: Unknown, level NA, resistance NA;CIViC: NA;MyCancerGenome: not present;CancerHotspot: no;3DHotspot: no	SIFT: impact: tolerated, score: 0.17;Polyphen-2: impact: benign, score: 0.204	Missense_Mutation	SNP	Diploid	2	SOMATIC	NA	VICC	6	117700224	117700224	C	G	6:g.117700224C>G	ENST00000368508.3:c.2595G>C	0.6		394	262			3	17/43					45	VICC	FALSE	Non-Spanish/non-Hispanic		16495	Unknown	IDC	White	1	Metastasis	Metastasis site unspecified	VICC-01-T7	Female	2015
GENIE Cohort v11.0-public	GENIE-VICC-790097-unk-1	Melanoma	Cutaneous Melanoma	G960E	OncoKB: Unknown, level NA, resistance NA;CIViC: NA;MyCancerGenome: not present;CancerHotspot: no;3DHotspot: no	SIFT: impact: deleterious, score: 0;Polyphen-2: impact: probably_damaging, score: 0.999	Missense_Mutation	SNP	Diploid		SOMATIC	NA	VICC	6	117686838	117686838	C	T	6:g.117686838C>T	ENST00000368508.3:c.2879G>A	0.11		60	482			44	19/43					75	VICC	FALSE	Non-Spanish/non-Hispanic		29256	Unknown	SKCM	White	1	Metastasis	Metastasis site unspecified	VICC-01-T7	Male	2020
GENIE Cohort v11.0-public	GENIE-DFCI-007567-4248	Skin Cancer, Non-Melanoma	Cutaneous Squamous Cell Carcinoma	G960E	OncoKB: Unknown, level NA, resistance NA;CIViC: NA;MyCancerGenome: not present;CancerHotspot: no;3DHotspot: no	SIFT: impact: deleterious, score: 0;Polyphen-2: impact: probably_damaging, score: 0.999	Missense_Mutation	SNP	Diploid		Somatic	NA	DFCI	6	117686838	117686838	C	T	6:g.117686838C>T	ENST00000368508.3:c.2879G>A	0.32		88	186			23	19/43					80	DFCI	TRUE	Non-Spanish/non-Hispanic		29985	29992	CSCC	White	2	Primary	Primary tumor	DFCI-ONCOPANEL-2	Male	2019	2019
GENIE Cohort v11.0-public	GENIE-MSK-P-0041437-T01-IM6	Melanoma	Cutaneous Melanoma	G960E	OncoKB: Unknown, level NA, resistance NA;CIViC: NA;MyCancerGenome: not present;CancerHotspot: no;3DHotspot: no	SIFT: impact: deleterious, score: 0;Polyphen-2: impact: probably_damaging, score: 0.999	Missense_Mutation	SNP	Diploid		SOMATIC	NA	MSK	6	117686838	117686838	C	T	6:g.117686838C>T	ENST00000368508.3:c.2879G>A	0.26		108	315		483	271	19/43					72	MSK	FALSE	Non-Spanish/non-Hispanic	0.1173	18627	Unknown	SKCM	White	1	Metastasis	Metastasis site unspecified	MSK-IMPACT468	Male	2020	Unknown
GENIE Cohort v11.0-public	GENIE-UCSF-11868-4232T	Cancer of Unknown Primary	Squamous Cell Carcinoma, NOS	G960E	OncoKB: Unknown, level NA, resistance NA;CIViC: NA;MyCancerGenome: not present;CancerHotspot: no;3DHotspot: no	SIFT: impact: deleterious, score: 0;Polyphen-2: impact: probably_damaging, score: 0.999	Missense_Mutation	SNP			Somatic	NA	UCSF	6	117686838	117686838	C	T	6:g.117686838C>T	ENST00000368508.3:c.2879G>A	0.25		155	465			66	19/43					88	UCSF	TRUE	Non-Spanish/non-Hispanic	0.8543	32352	32453	SCCNOS	White	1	Not Collected	Not Collected	UCSF-NIMV4-TO	Male	2020	2020
GENIE Cohort v11.0-public	GENIE-UCSF-13110-7957T	Skin Cancer, Non-Melanoma	Atypical Nevus	G960E	OncoKB: Unknown, level NA, resistance NA;CIViC: NA;MyCancerGenome: not present;CancerHotspot: no;3DHotspot: no	SIFT: impact: deleterious, score: 0;Polyphen-2: impact: probably_damaging, score: 0.999	Missense_Mutation	SNP			Somatic	NA	UCSF	6	117686838	117686838	C	T	6:g.117686838C>T	ENST00000368508.3:c.2879G>A	0.25		105	308			7	19/43					<18	UCSF	FALSE	Spanish/Hispanic	0.1804	<6570		AN	Other	1	Not Collected	Not Collected	UCSF-IDTV5-TO	Female	2020
GENIE Cohort v11.0-public	GENIE-VICC-827113-unk-1	Skin Cancer, Non-Melanoma	Cutaneous Squamous Cell Carcinoma	K413I	OncoKB: Unknown, level NA, resistance NA;CIViC: NA;MyCancerGenome: not present;CancerHotspot: no;3DHotspot: no	SIFT: impact: deleterious, score: 0;Polyphen-2: impact: probably_damaging, score: 0.997	Missense_Mutation	SNP	Diploid		SOMATIC	NA	VICC	6	117714411	117714411	T	A	6:g.117714411T>A	ENST00000368508.3:c.1238A>T	0.24		177	561			54	1943-11-01					68	VICC	TRUE	Non-Spanish/non-Hispanic		24847	Unknown	CSCC	White	1	Metastasis	Lymph node metastasis	VICC-01-T7	Male	2015	Unknown
GENIE Cohort v11.0-public	GENIE-VICC-869563-unk-1	Melanoma	Cutaneous Melanoma	P1759L	OncoKB: Unknown, level NA, resistance NA;CIViC: NA;MyCancerGenome: not present;CancerHotspot: no;3DHotspot: no	SIFT: impact: deleterious, score: 0;Polyphen-2: impact: benign, score: 0.382	Missense_Mutation	SNP	Diploid		SOMATIC	NA	VICC	6	117650582	117650582	G	A	6:g.117650582G>A	ENST00000368508.3:c.5276C>T	0.19		112	479			17	32/43					31	VICC	FALSE	Non-Spanish/non-Hispanic		13299	Unknown	SKCM	White	1	Metastasis	Metastasis site unspecified	VICC-01-T7	Female	2019
GENIE Cohort v11.0-public	GENIE-DFCI-089908-282415	Melanoma	Melanoma	P1759L	OncoKB: Unknown, level NA, resistance NA;CIViC: NA;MyCancerGenome: not present;CancerHotspot: no;3DHotspot: no	SIFT: impact: deleterious, score: 0;Polyphen-2: impact: benign, score: 0.382	Missense_Mutation	SNP	Diploid		Somatic	NA	DFCI	6	117650582	117650582	G	A	6:g.117650582G>A	ENST00000368508.3:c.5276C>T	0.22		86	307			43	32/43					69	DFCI	FALSE	Non-Spanish/non-Hispanic		25509		MEL	White	2	Primary	Primary tumor	DFCI-ONCOPANEL-3	Male	2020
GENIE Cohort v11.0-public	GENIE-VICC-879170-unk-1	Melanoma	Melanoma	S1705L	OncoKB: Unknown, level NA, resistance NA;CIViC: NA;MyCancerGenome: not present;CancerHotspot: no;3DHotspot: no	SIFT: impact: deleterious, score: 0.01;Polyphen-2: impact: benign, score: 0.444	Missense_Mutation	SNP	Diploid	2	SOMATIC	NA	VICC	6	117658469	117658469	G	A	6:g.117658469G>A	ENST00000368508.3:c.5114C>T	0.31		221	491			48	31/43					47	VICC	TRUE	Non-Spanish/non-Hispanic		18337	18339	MEL	White	1	Metastasis	Metastasis site unspecified	VICC-01-T7	Male	2018	2018
GENIE Cohort v11.0-public	GENIE-MSK-P-0005118-T01-IM5	Melanoma	Cutaneous Melanoma	S1705L	OncoKB: Unknown, level NA, resistance NA;CIViC: NA;MyCancerGenome: not present;CancerHotspot: no;3DHotspot: no	SIFT: impact: deleterious, score: 0.01;Polyphen-2: impact: benign, score: 0.444	Missense_Mutation	SNP	Diploid	2	SOMATIC	NA	MSK	6	117658469	117658469	G	A	6:g.117658469G>A	ENST00000368508.3:c.5114C>T	0.41		200	282		279	18	31/43					75	MSK	FALSE	Non-Spanish/non-Hispanic	0.2062	18641	Unknown	SKCM	White	1	Metastasis	Metastasis site unspecified	MSK-IMPACT410	Male	2021	Unknown
GENIE Cohort v11.0-public	GENIE-MSK-P-0013598-T01-IM5	Melanoma	Melanoma of Unknown Primary	S1705L	OncoKB: Unknown, level NA, resistance NA;CIViC: NA;MyCancerGenome: not present;CancerHotspot: no;3DHotspot: no	SIFT: impact: deleterious, score: 0.01;Polyphen-2: impact: benign, score: 0.444	Missense_Mutation	SNP	Diploid	2	SOMATIC	NA	MSK	6	117658469	117658469	G	A	6:g.117658469G>A	ENST00000368508.3:c.5114C>T	0.09		40	388		378	18	31/43					71	MSK	FALSE	Non-Spanish/non-Hispanic	0.0395	18457	Unknown	MUP	White	1	Metastasis	Metastasis site unspecified	MSK-IMPACT410	Male	2020	Unknown
GENIE Cohort v11.0-public	GENIE-VICC-869921-unk-1	Melanoma	Desmoplastic Melanoma	S1705L	OncoKB: Unknown, level NA, resistance NA;CIViC: NA;MyCancerGenome: not present;CancerHotspot: no;3DHotspot: no	SIFT: impact: deleterious, score: 0.01;Polyphen-2: impact: benign, score: 0.444	Missense_Mutation	SNP	Diploid	2	SOMATIC	NA	VICC	6	117658469	117658469	G	A	6:g.117658469G>A	ENST00000368508.3:c.5114C>T	0.24		190	601			81	31/43					82	VICC	FALSE	Non-Spanish/non-Hispanic		31449	Unknown	DESM	White	1	Primary	Primary tumor	VICC-01-T7	Male	2020
GENIE Cohort v11.0-public	GENIE-DFCI-108912-571798	Melanoma	Melanoma	S1705L	OncoKB: Unknown, level NA, resistance NA;CIViC: NA;MyCancerGenome: not present;CancerHotspot: no;3DHotspot: no	SIFT: impact: deleterious, score: 0.01;Polyphen-2: impact: benign, score: 0.444	Missense_Mutation	SNP	ShallowDel	2	Somatic	NA	DFCI	6	117658469	117658469	G	A	6:g.117658469G>A	ENST00000368508.3:c.5114C>T	0.45		94	114			15	31/43					67	DFCI	FALSE	Non-Spanish/non-Hispanic		26018		MEL	White	1	Primary	Primary tumor	DFCI-ONCOPANEL-3	Female	2021
GENIE Cohort v11.0-public	GENIE-MSK-P-0030546-T01-IM6	Melanoma	Cutaneous Melanoma	S1705L	OncoKB: Unknown, level NA, resistance NA;CIViC: NA;MyCancerGenome: not present;CancerHotspot: no;3DHotspot: no	SIFT: impact: deleterious, score: 0.01;Polyphen-2: impact: benign, score: 0.444	Missense_Mutation	SNP	Diploid	2	SOMATIC	NA	MSK	6	117658469	117658469	G	A	6:g.117658469G>A	ENST00000368508.3:c.5114C>T	0.06		32	472		579	27	31/43					48	MSK	FALSE	Non-Spanish/non-Hispanic	0.0012	18642	Unknown	SKCM	White	1	Metastasis	Metastasis site unspecified	MSK-IMPACT468	Female	2021	Unknown
GENIE Cohort v11.0-public	GENIE-MSK-P-0046801-T01-IM6	Melanoma	Cutaneous Melanoma	S1705L	OncoKB: Unknown, level NA, resistance NA;CIViC: NA;MyCancerGenome: not present;CancerHotspot: no;3DHotspot: no	SIFT: impact: deleterious, score: 0.01;Polyphen-2: impact: benign, score: 0.444	Missense_Mutation	SNP	Diploid	2	SOMATIC	NA	MSK	6	117658469	117658469	G	A	6:g.117658469G>A	ENST00000368508.3:c.5114C>T	0.23		85	292		386	26	31/43					80	MSK	TRUE	Unknown	0.2492	18185	18185	SKCM	White	1	Metastasis	Metastasis site unspecified	MSK-IMPACT468	Male	2019	2019
GENIE Cohort v11.0-public	GENIE-MSK-P-0053853-T01-IM6	Soft Tissue Sarcoma	Undifferentiated Pleomorphic Sarcoma/Malignant Fibrous Histiocytoma/High-Grade Spindle Cell Sarcoma	S1705L	OncoKB: Unknown, level NA, resistance NA;CIViC: NA;MyCancerGenome: not present;CancerHotspot: no;3DHotspot: no	SIFT: impact: deleterious, score: 0.01;Polyphen-2: impact: benign, score: 0.444	Missense_Mutation	SNP	Diploid	2	SOMATIC	NA	MSK	6	117658469	117658469	G	A	6:g.117658469G>A	ENST00000368508.3:c.5114C>T	0.19		152	645		501	53	31/43					68	MSK	FALSE	Non-Spanish/non-Hispanic	0.2448	18324	Unknown	MFH	White	1	Primary	Primary tumor	MSK-IMPACT468	Male	2020	Unknown
GENIE Cohort v11.0-public	GENIE-VICC-879170-unk-1	Melanoma	Melanoma	L933F	OncoKB: Unknown, level NA, resistance NA;CIViC: NA;MyCancerGenome: not present;CancerHotspot: no;3DHotspot: no	SIFT: impact: deleterious, score: 0;Polyphen-2: impact: probably_damaging, score: 0.996	Missense_Mutation	SNP	Diploid	2	SOMATIC	NA	VICC	6	117687254	117687254	G	A	6:g.117687254G>A	ENST00000368508.3:c.2797C>T	0.3		210	489			48	18/43					47	VICC	TRUE	Non-Spanish/non-Hispanic		18337	18339	MEL	White	1	Metastasis	Metastasis site unspecified	VICC-01-T7	Male	2018	2018
GENIE Cohort v11.0-public	GENIE-DFCI-009181-6664	Colorectal Cancer	Colon Adenocarcinoma	L933F	OncoKB: Unknown, level NA, resistance NA;CIViC: NA;MyCancerGenome: not present;CancerHotspot: no;3DHotspot: no	SIFT: impact: deleterious, score: 0;Polyphen-2: impact: probably_damaging, score: 0.996	Missense_Mutation	SNP	Diploid	2	Somatic	NA	DFCI	6	117687254	117687254	G	A	6:g.117687254G>A	ENST00000368508.3:c.2797C>T	0.16		17	90			149	18/43					46	DFCI	FALSE	Non-Spanish/non-Hispanic		18883		COAD	White	1	Primary	Primary tumor	DFCI-ONCOPANEL-2	Male	2020
GENIE Cohort v11.0-public	GENIE-DFCI-034156-88577	Non-Small Cell Lung Cancer	Lung Adenocarcinoma	L933F	OncoKB: Unknown, level NA, resistance NA;CIViC: NA;MyCancerGenome: not present;CancerHotspot: no;3DHotspot: no	SIFT: impact: deleterious, score: 0;Polyphen-2: impact: probably_damaging, score: 0.996	Missense_Mutation	SNP	ShallowDel	2	Somatic	NA	DFCI	6	117687254	117687254	G	A	6:g.117687254G>A	ENST00000368508.3:c.2797C>T	0.14		15	95			15	18/43					66	DFCI	TRUE	Non-Spanish/non-Hispanic		24212	24219	LUAD	White	1	Primary	Primary tumor	DFCI-ONCOPANEL-3	Male	2016	2016
GENIE Cohort v11.0-public	GENIE-MSK-P-0027342-T01-IM6	Breast Cancer	Invasive Breast Carcinoma	L933F	OncoKB: Unknown, level NA, resistance NA;CIViC: NA;MyCancerGenome: not present;CancerHotspot: no;3DHotspot: no	SIFT: impact: deleterious, score: 0;Polyphen-2: impact: probably_damaging, score: 0.996	Missense_Mutation	SNP	Diploid	2	SOMATIC	NA	MSK	6	117687254	117687254	G	A	6:g.117687254G>A	ENST00000368508.3:c.2797C>T	0.12		64	475		269	18	18/43					56	MSK	TRUE	Non-Spanish/non-Hispanic	0.3906	17683	17683	BRCA	White	1	Metastasis	Metastasis site unspecified	MSK-IMPACT468	Female	2018	2018
GENIE Cohort v11.0-public	GENIE-VICC-897973-unk-1	Breast Cancer	Breast Invasive Ductal Carcinoma	A1711S	OncoKB: Unknown, level NA, resistance NA;CIViC: NA;MyCancerGenome: not present;CancerHotspot: no;3DHotspot: no	SIFT: impact: tolerated, score: 0.74;Polyphen-2: impact: benign, score: 0.098	Missense_Mutation	SNP	Diploid		SOMATIC	NA	VICC	6	117658452	117658452	C	A	6:g.117658452C>A	ENST00000368508.3:c.5131G>T	0.44		87	111			8	31/43					52	VICC	TRUE	Non-Spanish/non-Hispanic		19327	19476	IDC	White	1	Primary	Primary tumor	VICC-01-T7	Female	2015	2016
GENIE Cohort v11.0-public	GENIE-VICC-907832-unk-1	Non-Small Cell Lung Cancer	Lung Adenocarcinoma	Q772L	OncoKB: Unknown, level NA, resistance NA;CIViC: NA;MyCancerGenome: not present;CancerHotspot: no;3DHotspot: no	SIFT: impact: tolerated, score: 0.06;Polyphen-2: impact: benign, score: 0	Missense_Mutation	SNP	Diploid		SOMATIC	NA	VICC	6	117704661	117704661	T	A	6:g.117704661T>A	ENST00000368508.3:c.2315A>T	0.27		100	269			21	16/43					55	VICC	TRUE	Non-Spanish/non-Hispanic		20373	20431	LUAD	White	1	Metastasis	Metastasis site unspecified	VICC-01-T7	Female	2015	2015
GENIE Cohort v11.0-public	GENIE-MSK-P-0008058-T01-IM5	Non-Small Cell Lung Cancer	Lung Squamous Cell Carcinoma	Q772L	OncoKB: Unknown, level NA, resistance NA;CIViC: NA;MyCancerGenome: not present;CancerHotspot: no;3DHotspot: no	SIFT: impact: tolerated, score: 0.06;Polyphen-2: impact: benign, score: 0	Missense_Mutation	SNP	Diploid		SOMATIC	NA	MSK	6	117704661	117704661	T	A	6:g.117704661T>A	ENST00000368508.3:c.2315A>T	0.13		69	467		316	13	16/43					65	MSK	FALSE	Non-Spanish/non-Hispanic	0.0263	18590	Unknown	LUSC	White	1	Primary	Primary tumor	MSK-IMPACT410	Male	2020	Unknown
GENIE Cohort v11.0-public	GENIE-MSK-P-0000030-T01-IM3	Non-Small Cell Lung Cancer	Lung Adenocarcinoma	G1764R	OncoKB: Unknown, level NA, resistance NA;CIViC: NA;MyCancerGenome: not present;CancerHotspot: no;3DHotspot: no	SIFT: impact: tolerated, score: 0.28;Polyphen-2: impact: probably_damaging, score: 0.988	Missense_Mutation	SNP	Diploid		UNKNOWN	NA	MSK	6	117650568	117650568	C	G	6:g.117650568C>G	ENST00000368508.3:c.5290G>C	0.28		276	693		297	10	32/43					68	MSK	FALSE	Non-Spanish/non-Hispanic	0.473	16226	Unknown	LUAD	Asian	1	Metastasis	Metastasis site unspecified	MSK-IMPACT341	Female	2014	Unknown
GENIE Cohort v11.0-public	GENIE-DFCI-268847-3646921	Prostate Cancer	Prostate Adenocarcinoma	G1764R	OncoKB: Unknown, level NA, resistance NA;CIViC: NA;MyCancerGenome: not present;CancerHotspot: no;3DHotspot: no	SIFT: impact: tolerated, score: 0.28;Polyphen-2: impact: probably_damaging, score: 0.988	Missense_Mutation	SNP	Diploid		Somatic	NA	DFCI	6	117650568	117650568	C	G	6:g.117650568C>G	ENST00000368508.3:c.5290G>C	0.49		130	137			11	32/43					78	DFCI	FALSE	Non-Spanish/non-Hispanic		28927		PRAD	Asian	1	Metastasis	Metastasis site unspecified	DFCI-ONCOPANEL-3.1	Male	2021
GENIE Cohort v11.0-public	GENIE-MSK-P-0000138-T01-IM3	Breast Cancer	Breast Mixed Ductal and Lobular Carcinoma	R2269*	OncoKB: Unknown, level NA, resistance NA;CIViC: NA;MyCancerGenome: not present;CancerHotspot: no;3DHotspot: no	SIFT: NA;Polyphen-2: NA	Nonsense_Mutation	SNP	Diploid		SOMATIC	NA	MSK	6	117609894	117609894	G	A	6:g.117609894G>A	ENST00000368508.3:c.6805C>T	0.23		321	1050		617	33	43/43				0.00017	52	MSK	FALSE	Non-Spanish/non-Hispanic	0.5544	16307	Unknown	MDLC	White	2	Metastasis	Metastasis site unspecified	MSK-IMPACT341	Female	2014	Unknown
GENIE Cohort v11.0-public	GENIE-MSK-P-0000138-T02-IM3	Breast Cancer	Breast Mixed Ductal and Lobular Carcinoma	R2269*	OncoKB: Unknown, level NA, resistance NA;CIViC: NA;MyCancerGenome: not present;CancerHotspot: no;3DHotspot: no	SIFT: NA;Polyphen-2: NA	Nonsense_Mutation	SNP	Diploid		SOMATIC	NA	MSK	6	117609894	117609894	G	A	6:g.117609894G>A	ENST00000368508.3:c.6805C>T	0.06	0.0017	100	1542	1	599	14	43/43				0.00017	52	MSK	FALSE	Non-Spanish/non-Hispanic	0.045	16307	Unknown	MDLC	White	2	Metastasis	Metastasis site unspecified	MSK-IMPACT341	Female	2014	Unknown
GENIE Cohort v11.0-public	GENIE-DFCI-000264-1339	Endometrial Cancer	Uterine Endometrioid Carcinoma	R2269*	OncoKB: Unknown, level NA, resistance NA;CIViC: NA;MyCancerGenome: not present;CancerHotspot: no;3DHotspot: no	SIFT: NA;Polyphen-2: NA	Nonsense_Mutation	SNP	Diploid		Somatic	NA	DFCI	6	117609894	117609894	G	A	6:g.117609894G>A	ENST00000368508.3:c.6805C>T	0.11		8	66			18	43/43				0.00017	54	DFCI	FALSE	Non-Spanish/non-Hispanic		22735		UEC	White	1	Primary	Primary tumor	DFCI-ONCOPANEL-1	Female	2021
GENIE Cohort v11.0-public	GENIE-DFCI-034798-36090	Breast Cancer	Invasive Breast Carcinoma	R2269*	OncoKB: Unknown, level NA, resistance NA;CIViC: NA;MyCancerGenome: not present;CancerHotspot: no;3DHotspot: no	SIFT: NA;Polyphen-2: NA	Nonsense_Mutation	SNP	Diploid		Somatic	NA	DFCI	6	117609894	117609894	G	A	6:g.117609894G>A	ENST00000368508.3:c.6805C>T	0.66		203	103			9	43/43				0.00017	58	DFCI	TRUE	Non-Spanish/non-Hispanic		20970	21578	BRCA	White	1	Metastasis	Metastasis site unspecified	DFCI-ONCOPANEL-2	Female	2015	2017
GENIE Cohort v11.0-public	GENIE-DFCI-009696-9508	Esophagogastric Cancer	Stomach Adenocarcinoma	R2269*	OncoKB: Unknown, level NA, resistance NA;CIViC: NA;MyCancerGenome: not present;CancerHotspot: no;3DHotspot: no	SIFT: NA;Polyphen-2: NA	Nonsense_Mutation	SNP	Diploid		Somatic	NA	DFCI	6	117609894	117609894	G	A	6:g.117609894G>A	ENST00000368508.3:c.6805C>T	0.21		49	180			9	43/43				0.00017	58	DFCI	TRUE	Non-Spanish/non-Hispanic		21728	21742	STAD	White	1	Primary	Primary tumor	DFCI-ONCOPANEL-2	Male	2016	2016
GENIE Cohort v11.0-public	GENIE-MSK-P-0031193-T01-IM6	Glioma	Glioblastoma	R2269*	OncoKB: Unknown, level NA, resistance NA;CIViC: NA;MyCancerGenome: not present;CancerHotspot: no;3DHotspot: no	SIFT: NA;Polyphen-2: NA	Nonsense_Mutation	SNP	Diploid		SOMATIC	NA	MSK	6	117609894	117609894	G	A	6:g.117609894G>A	ENST00000368508.3:c.6805C>T	0.21		242	914		630	8	43/43				0.00017	60	MSK	TRUE	Non-Spanish/non-Hispanic	0.0872	18068	18068	GB	White	1	Primary	Primary tumor	MSK-IMPACT468	Male	2019	2019
GENIE Cohort v11.0-public	GENIE-MSK-P-0032698-T01-IM6	Colorectal Cancer	Colon Adenocarcinoma	R2269*	OncoKB: Unknown, level NA, resistance NA;CIViC: NA;MyCancerGenome: not present;CancerHotspot: no;3DHotspot: no	SIFT: NA;Polyphen-2: NA	Nonsense_Mutation	SNP	Diploid		SOMATIC	NA	MSK	6	117609894	117609894	G	A	6:g.117609894G>A	ENST00000368508.3:c.6805C>T	0.18	0.0031	129	572	2	637	64	43/43				0.00017	30	MSK	FALSE	Non-Spanish/non-Hispanic	0	18633	Unknown	COAD	White	1	Primary	Primary tumor	MSK-IMPACT468	Female	2021	Unknown
GENIE Cohort v11.0-public	GENIE-DFCI-122571-1358831	Prostate Cancer	Prostate Adenocarcinoma	R2269*	OncoKB: Unknown, level NA, resistance NA;CIViC: NA;MyCancerGenome: not present;CancerHotspot: no;3DHotspot: no	SIFT: NA;Polyphen-2: NA	Nonsense_Mutation	SNP	ShallowDel		Somatic	NA	DFCI	6	117609894	117609894	G	A	6:g.117609894G>A	ENST00000368508.3:c.6805C>T	0.27		53	147			7	43/43				0.00017	74	DFCI	TRUE	Non-Spanish/non-Hispanic		28099	28132	PRAD	White	1	Metastasis	Metastasis site unspecified	DFCI-ONCOPANEL-3.1	Male	2021	2021
GENIE Cohort v11.0-public	GENIE-UCSF-3228-3205T	Embryonal Tumor	Medulloblastoma	R2269*	OncoKB: Unknown, level NA, resistance NA;CIViC: NA;MyCancerGenome: not present;CancerHotspot: no;3DHotspot: no	SIFT: NA;Polyphen-2: NA	Nonsense_Mutation	SNP			Somatic	NA	UCSF	6	117609894	117609894	G	A	6:g.117609894G>A	ENST00000368508.3:c.6805C>T	0.44		265	337			5	43/43				0.00017	<18	UCSF	FALSE	Non-Spanish/non-Hispanic	0.3761	<6570		MBL	White	1	Not Collected	Not Collected	UCSF-NIMV4-TO	Male	2021
GENIE Cohort v11.0-public	GENIE-MSK-P-0000237-T01-IM3	Skin Cancer, Non-Melanoma	Cutaneous Squamous Cell Carcinoma	G816E	OncoKB: Unknown, level NA, resistance NA;CIViC: NA;MyCancerGenome: not present;CancerHotspot: no;3DHotspot: no	SIFT: impact: deleterious, score: 0;Polyphen-2: impact: probably_damaging, score: 0.945	Missense_Mutation	SNP	Diploid		SOMATIC	NA	MSK	6	117704529	117704529	C	T	6:g.117704529C>T	ENST00000368508.3:c.2447G>A	0.18		168	748		332	33	16/43					72	MSK	TRUE	Spanish/Hispanic	0.3755	16824	16824	CSCC	White	1	Metastasis	Metastasis site unspecified	MSK-IMPACT341	Male	2016	2016
GENIE Cohort v11.0-public	GENIE-DFCI-091829-350926	Melanoma	Melanoma	G816E	OncoKB: Unknown, level NA, resistance NA;CIViC: NA;MyCancerGenome: not present;CancerHotspot: no;3DHotspot: no	SIFT: impact: deleterious, score: 0;Polyphen-2: impact: probably_damaging, score: 0.945	Missense_Mutation	SNP	Diploid		Somatic	NA	DFCI	6	117704529	117704529	C	T	6:g.117704529C>T	ENST00000368508.3:c.2447G>A	0.04		14	348			121	16/43					77	DFCI	FALSE	Non-Spanish/non-Hispanic		28161		MEL	White	1	Primary	Primary tumor	DFCI-ONCOPANEL-3	Male	2017
GENIE Cohort v11.0-public	GENIE-MSK-P-0041884-T01-IM6	Cancer of Unknown Primary	Cancer of Unknown Primary	G816E	OncoKB: Unknown, level NA, resistance NA;CIViC: NA;MyCancerGenome: not present;CancerHotspot: no;3DHotspot: no	SIFT: impact: deleterious, score: 0;Polyphen-2: impact: probably_damaging, score: 0.945	Missense_Mutation	SNP	Diploid		SOMATIC	NA	MSK	6	117704529	117704529	C	T	6:g.117704529C>T	ENST00000368508.3:c.2447G>A	0.34		173	335		447	55	16/43					77	MSK	FALSE	Non-Spanish/non-Hispanic	0.3131	18526	Unknown	CUP	White	1	Metastasis	Metastasis site unspecified	MSK-IMPACT468	Female	2020	Unknown
GENIE Cohort v11.0-public	GENIE-MSK-P-0000295-T01-IM3	Breast Cancer	Breast Invasive Ductal Carcinoma	Q1889E	OncoKB: Unknown, level NA, resistance NA;CIViC: NA;MyCancerGenome: not present;CancerHotspot: no;3DHotspot: no	SIFT: impact: tolerated, score: 0.18;Polyphen-2: impact: benign, score: 0.01	Missense_Mutation	SNP	Diploid	1	SOMATIC	NA	MSK	6	117642534	117642534	G	C	6:g.117642534G>C	ENST00000368508.3:c.5665C>G	0.05		40	706		539	10	35/43					52	MSK	FALSE	Non-Spanish/non-Hispanic	0.0016	18640	Unknown	IDC	White	1	Metastasis	Metastasis site unspecified	MSK-IMPACT341	Female	2021	Unknown
GENIE Cohort v11.0-public	GENIE-DFCI-008472-5767	Glioma	Anaplastic Ganglioglioma	Q1889E	OncoKB: Unknown, level NA, resistance NA;CIViC: NA;MyCancerGenome: not present;CancerHotspot: no;3DHotspot: no	SIFT: impact: tolerated, score: 0.18;Polyphen-2: impact: benign, score: 0.01	Missense_Mutation	SNP	Gain	1	Somatic	NA	DFCI	6	117642534	117642534	G	C	6:g.117642534G>C	ENST00000368508.3:c.5665C>G	0.15		22	121			5	35/43					19	DFCI	FALSE	Non-Spanish/non-Hispanic		8890		AGNG	Unknown	1	Primary	Primary tumor	DFCI-ONCOPANEL-2	Male	2020
GENIE Cohort v11.0-public	GENIE-MSK-P-0000423-T01-IM3	Bladder Cancer	Plasmacytoid/Signet Ring Cell Bladder Carcinoma	S262C	OncoKB: Unknown, level NA, resistance NA;CIViC: NA;MyCancerGenome: not present;CancerHotspot: no;3DHotspot: no	SIFT: impact: deleterious, score: 0.01;Polyphen-2: impact: probably_damaging, score: 0.922	Missense_Mutation	SNP	Diploid		SOMATIC	NA	MSK	6	117717422	117717422	G	C	6:g.117717422G>C	ENST00000368508.3:c.785C>G	0.18		129	593		262	18	1943-08-01					60	MSK	FALSE	Non-Spanish/non-Hispanic	0.2955	18632	Unknown	SRCBC	White	2	Primary	Primary tumor	MSK-IMPACT341	Male	2021	Unknown
GENIE Cohort v11.0-public	GENIE-DFCI-010547-11352	Colorectal Cancer	Colon Adenocarcinoma	S262C	OncoKB: Unknown, level NA, resistance NA;CIViC: NA;MyCancerGenome: not present;CancerHotspot: no;3DHotspot: no	SIFT: impact: deleterious, score: 0.01;Polyphen-2: impact: probably_damaging, score: 0.922	Missense_Mutation	SNP	Gain		Somatic	NA	DFCI	6	117717422	117717422	G	C	6:g.117717422G>C	ENST00000368508.3:c.785C>G	0.08		23	262			7	1943-08-01					42	DFCI	TRUE	Non-Spanish/non-Hispanic		15238	15894	COAD	White	1	Primary	Primary tumor	DFCI-ONCOPANEL-2	Female	2016	2017
GENIE Cohort v11.0-public	GENIE-MSK-P-0000461-T01-IM3	Germ Cell Tumor	Mixed Germ Cell Tumor	A410T	OncoKB: Unknown, level NA, resistance NA;CIViC: NA;MyCancerGenome: not present;CancerHotspot: no;3DHotspot: no	SIFT: impact: tolerated, score: 0.22;Polyphen-2: impact: benign, score: 0	Missense_Mutation	SNP	Diploid		SOMATIC	NA	MSK	6	117714421	117714421	C	T	6:g.117714421C>T	ENST00000368508.3:c.1228G>A	0.25		109	330		458	5	1943-11-01					32	MSK	FALSE	Non-Spanish/non-Hispanic	0.2038	18543	Unknown	MGCT	White	1	Primary	Primary tumor	MSK-IMPACT341	Male	2020	Unknown
GENIE Cohort v11.0-public	GENIE-DFCI-035490-36008	Cancer of Unknown Primary	Cancer of Unknown Primary	A410T	OncoKB: Unknown, level NA, resistance NA;CIViC: NA;MyCancerGenome: not present;CancerHotspot: no;3DHotspot: no	SIFT: impact: tolerated, score: 0.22;Polyphen-2: impact: benign, score: 0	Missense_Mutation	SNP	Diploid		Somatic	NA	DFCI	6	117714421	117714421	C	T	6:g.117714421C>T	ENST00000368508.3:c.1228G>A	0.25		95	279			19	1943-11-01					54	DFCI	TRUE	Non-Spanish/non-Hispanic		20549	20560	CUP	White	1	Metastasis	Metastasis site unspecified	DFCI-ONCOPANEL-2	Female	2018	2018
GENIE Cohort v11.0-public	GENIE-MSK-P-0000484-T01-IM3	Prostate Cancer	Prostate Adenocarcinoma	Q26R	OncoKB: Unknown, level NA, resistance NA;CIViC: NA;MyCancerGenome: not present;CancerHotspot: no;3DHotspot: no	SIFT: impact: tolerated_low_confidence, score: 0.32;Polyphen-2: impact: benign, score: 0	Missense_Mutation	SNP	Diploid		SOMATIC	NA	MSK	6	117746743	117746743	T	C	6:g.117746743T>C	ENST00000368508.3:c.77A>G	0.07		65	805		362	2	1943-01-01					60	MSK	FALSE	Non-Spanish/non-Hispanic	0.0022	17085	Unknown	PRAD	White	1	Primary	Primary tumor	MSK-IMPACT341	Male	2016	Unknown
GENIE Cohort v11.0-public	GENIE-MSK-P-0015570-T01-IM6	Prostate Cancer	Prostate Adenocarcinoma	Q26R	OncoKB: Unknown, level NA, resistance NA;CIViC: NA;MyCancerGenome: not present;CancerHotspot: no;3DHotspot: no	SIFT: impact: tolerated_low_confidence, score: 0.32;Polyphen-2: impact: benign, score: 0	Missense_Mutation	SNP	Diploid		SOMATIC	NA	MSK	6	117746743	117746743	T	C	6:g.117746743T>C	ENST00000368508.3:c.77A>G	0.21		111	418		572	60	1943-01-01					55	MSK	TRUE	Non-Spanish/non-Hispanic	0.0475	17745	17745	PRAD	White	1	Primary	Primary tumor	MSK-IMPACT468	Male	2018	2018
GENIE Cohort v11.0-public	GENIE-MSK-P-0000596-T01-IM3	Melanoma	Melanoma of Unknown Primary	P1154S	OncoKB: Unknown, level NA, resistance NA;CIViC: NA;MyCancerGenome: not present;CancerHotspot: no;3DHotspot: no	SIFT: impact: deleterious, score: 0;Polyphen-2: impact: probably_damaging, score: 0.994	Missense_Mutation	SNP	Diploid	1	SOMATIC	NA	MSK	6	117681160	117681160	G	A	6:g.117681160G>A	ENST00000368508.3:c.3460C>T	0.22		155	556		266	38	23/43					69	MSK	FALSE	Non-Spanish/non-Hispanic	0.2306	18410	Unknown	MUP	White	1	Metastasis	Metastasis site unspecified	MSK-IMPACT341	Male	2020	Unknown
GENIE Cohort v11.0-public	GENIE-DFCI-007083-5288	Melanoma	Cutaneous Melanoma	P1154S	OncoKB: Unknown, level NA, resistance NA;CIViC: NA;MyCancerGenome: not present;CancerHotspot: no;3DHotspot: no	SIFT: impact: deleterious, score: 0;Polyphen-2: impact: probably_damaging, score: 0.994	Missense_Mutation	SNP	Diploid	1	Somatic	NA	DFCI	6	117681160	117681160	G	A	6:g.117681160G>A	ENST00000368508.3:c.3460C>T	0.39		61	96			117	23/43					77	DFCI	FALSE	Non-Spanish/non-Hispanic		30613		SKCM	White	1	Primary	Primary tumor	DFCI-ONCOPANEL-2	Male	2021
GENIE Cohort v11.0-public	GENIE-MSK-P-0044468-T01-IM6	Melanoma	Conjunctival Melanoma	P1154S	OncoKB: Unknown, level NA, resistance NA;CIViC: NA;MyCancerGenome: not present;CancerHotspot: no;3DHotspot: no	SIFT: impact: deleterious, score: 0;Polyphen-2: impact: probably_damaging, score: 0.994	Missense_Mutation	SNP	Diploid	1	SOMATIC	NA	MSK	6	117681160	117681160	G	A	6:g.117681160G>A	ENST00000368508.3:c.3460C>T	0.19		79	346		237	19	23/43					84	MSK	FALSE	Non-Spanish/non-Hispanic	0.0465	18278	Unknown	CM	White	1	Primary	Primary tumor	MSK-IMPACT468	Male	2020	Unknown
GENIE Cohort v11.0-public	GENIE-UCSF-13400-3460T	Melanoma	Melanoma	P1154S	OncoKB: Unknown, level NA, resistance NA;CIViC: NA;MyCancerGenome: not present;CancerHotspot: no;3DHotspot: no	SIFT: impact: deleterious, score: 0;Polyphen-2: impact: probably_damaging, score: 0.994	Missense_Mutation	SNP		1	Somatic	NA	UCSF	6	117681160	117681160	G	A	6:g.117681160G>A	ENST00000368508.3:c.3460C>T	0.11		58	460			30	23/43					38	UCSF	FALSE	Non-Spanish/non-Hispanic	0.3138	14166		MEL	White	1	Not Collected	Not Collected	UCSF-IDTV5-TO	Male	2021
GENIE Cohort v11.0-public	GENIE-MSK-P-0000674-T01-IM3	Colorectal Cancer	Rectal Adenocarcinoma	F1085L	OncoKB: Unknown, level NA, resistance NA;CIViC: NA;MyCancerGenome: not present;CancerHotspot: no;3DHotspot: no	SIFT: impact: tolerated, score: 0.32;Polyphen-2: impact: benign, score: 0.011	Missense_Mutation	SNP	Diploid		SOMATIC	NA	MSK	6	117683892	117683892	G	C	6:g.117683892G>C	ENST00000368508.3:c.3255C>G	0.29		302	732		339	6	21/43					64	MSK	TRUE	Non-Spanish/non-Hispanic	0.2851	16880	16880	READ	White	1	Primary	Primary tumor	MSK-IMPACT341	Female	2016	2016
GENIE Cohort v11.0-public	GENIE-MSK-P-0013486-T01-IM5	Breast Cancer	Breast Invasive Ductal Carcinoma	F1085L	OncoKB: Unknown, level NA, resistance NA;CIViC: NA;MyCancerGenome: not present;CancerHotspot: no;3DHotspot: no	SIFT: impact: tolerated, score: 0.32;Polyphen-2: impact: benign, score: 0.011	Missense_Mutation	SNP	Diploid		SOMATIC	NA	MSK	6	117683892	117683892	G	C	6:g.117683892G>C	ENST00000368508.3:c.3255C>G	0.19		130	564		601	24	21/43					73	MSK	TRUE	Non-Spanish/non-Hispanic	0.3704	17835	17835	IDC	White	2	Metastasis	Metastasis site unspecified	MSK-IMPACT410	Female	2018	2018
GENIE Cohort v11.0-public	GENIE-MSK-P-0013486-T02-IM6	Breast Cancer	Invasive Breast Carcinoma	F1085L	OncoKB: Unknown, level NA, resistance NA;CIViC: NA;MyCancerGenome: not present;CancerHotspot: no;3DHotspot: no	SIFT: impact: tolerated, score: 0.32;Polyphen-2: impact: benign, score: 0.011	Missense_Mutation	SNP	Diploid		SOMATIC	NA	MSK	6	117683892	117683892	G	C	6:g.117683892G>C	ENST00000368508.3:c.3255C>G	0.21	0.002	133	504	1	507	26	21/43					76	MSK	TRUE	Non-Spanish/non-Hispanic	0.6948	17835	17835	BRCA	White	2	Metastasis	Metastasis site unspecified	MSK-IMPACT468	Female	2018	2018
GENIE Cohort v11.0-public	GENIE-MSK-P-0000679-T01-IM3	Glioma	Anaplastic Astrocytoma	G222C	OncoKB: Unknown, level NA, resistance NA;CIViC: NA;MyCancerGenome: not present;CancerHotspot: no;3DHotspot: no	SIFT: impact: deleterious, score: 0.02;Polyphen-2: impact: benign, score: 0.085	Missense_Mutation	SNP	Diploid		SOMATIC	NA	MSK	6	117718193	117718193	C	A	6:g.117718193C>A	ENST00000368508.3:c.664G>T	0.39		294	464		201	8	1943-07-01					59	MSK	TRUE	Non-Spanish/non-Hispanic	0.1567	16600	16600	AASTR	White	1	Primary	Primary tumor	MSK-IMPACT341	Female	2015	2015
GENIE Cohort v11.0-public	GENIE-MSK-P-0000684-T01-IM3	Non-Small Cell Lung Cancer	Lung Squamous Cell Carcinoma	R2072W	OncoKB: Unknown, level NA, resistance NA;CIViC: NA;MyCancerGenome: not present;CancerHotspot: no;3DHotspot: no	SIFT: impact: deleterious, score: 0;Polyphen-2: impact: benign, score: 0.417	Missense_Mutation	SNP	Diploid	1	SOMATIC	NA	MSK	6	117632202	117632202	G	A	6:g.117632202G>A	ENST00000368508.3:c.6214C>T	0.09		47	453		165	11	39/43				0.00017	73	MSK	FALSE	Spanish/Hispanic	0.0071	16353	Unknown	LUSC	White	1	Primary	Primary tumor	MSK-IMPACT341	Female	2014	Unknown
GENIE Cohort v11.0-public	GENIE-VICC-302932-unk-1	Hepatobiliary Cancer	Intrahepatic Cholangiocarcinoma	R2072W	OncoKB: Unknown, level NA, resistance NA;CIViC: NA;MyCancerGenome: not present;CancerHotspot: no;3DHotspot: no	SIFT: impact: deleterious, score: 0;Polyphen-2: impact: benign, score: 0.417	Missense_Mutation	SNP	Diploid	1	SOMATIC	NA	VICC	6	117632202	117632202	G	A	6:g.117632202G>A	ENST00000368508.3:c.6214C>T	0.45		370	456			4	39/43				0.00017	35	VICC	FALSE	Non-Spanish/non-Hispanic		14298	Unknown	IHCH	White	1	Primary	Primary tumor	VICC-01-T7	Male	2021
GENIE Cohort v11.0-public	GENIE-MSK-P-0030101-T01-IM6	Glioma	Glioblastoma Multiforme	R2072W	OncoKB: Unknown, level NA, resistance NA;CIViC: NA;MyCancerGenome: not present;CancerHotspot: no;3DHotspot: no	SIFT: impact: deleterious, score: 0;Polyphen-2: impact: benign, score: 0.417	Missense_Mutation	SNP	Diploid	1	SOMATIC	NA	MSK	6	117632202	117632202	G	A	6:g.117632202G>A	ENST00000368508.3:c.6214C>T	0.43		333	437		397	4	39/43				0.00017	77	MSK	TRUE	Non-Spanish/non-Hispanic	0.1519	18002	18002	GBM	Unknown	1	Primary	Primary tumor	MSK-IMPACT468	Male	2019	2019
GENIE Cohort v11.0-public	GENIE-DFCI-236250-3238946	Soft Tissue Sarcoma	Alveolar Rhabdomyosarcoma	R2072W	OncoKB: Unknown, level NA, resistance NA;CIViC: NA;MyCancerGenome: not present;CancerHotspot: no;3DHotspot: no	SIFT: impact: deleterious, score: 0;Polyphen-2: impact: benign, score: 0.417	Missense_Mutation	SNP	Diploid	1	Somatic	NA	DFCI	6	117632202	117632202	G	A	6:g.117632202G>A	ENST00000368508.3:c.6214C>T	0.36		77	137			6	39/43				0.00017	18	DFCI	TRUE	Non-Spanish/non-Hispanic		7290	7383	ARMS	White	1	Metastasis	Metastasis site unspecified	DFCI-ONCOPANEL-3.1	Male	2021	2021
GENIE Cohort v11.0-public	GENIE-MSK-P-0000686-T01-IM3	Melanoma	Cutaneous Melanoma	E1974K	OncoKB: Unknown, level NA, resistance NA;CIViC: NA;MyCancerGenome: not present;CancerHotspot: no;3DHotspot: no	SIFT: impact: tolerated, score: 0.09;Polyphen-2: impact: probably_damaging, score: 0.992	Missense_Mutation	SNP	Diploid	1	SOMATIC	NA	MSK	6	117641051	117641051	C	T	6:g.117641051C>T	ENST00000368508.3:c.5920G>A	0.81		550	128		350	160	36/43					76	MSK	FALSE	Non-Spanish/non-Hispanic	0.5299	18643	Unknown	SKCM	White	1	Metastasis	Metastasis site unspecified	MSK-IMPACT341	Male	2021	Unknown
GENIE Cohort v11.0-public	GENIE-MSK-P-0000686-T01-IM3	Melanoma	Cutaneous Melanoma	S1648N	OncoKB: Unknown, level NA, resistance NA;CIViC: NA;MyCancerGenome: not present;CancerHotspot: no;3DHotspot: no	SIFT: impact: deleterious, score: 0;Polyphen-2: impact: probably_damaging, score: 0.979	Missense_Mutation	SNP	Diploid		SOMATIC	NA	MSK	6	117662434	117662434	C	T	6:g.117662434C>T	ENST00000368508.3:c.4943G>A	0.79		497	130		281	160	30/43				5.8e-05	76	MSK	FALSE	Non-Spanish/non-Hispanic	0.5299	18643	Unknown	SKCM	White	1	Metastasis	Metastasis site unspecified	MSK-IMPACT341	Male	2021	Unknown
GENIE Cohort v11.0-public	GENIE-DFCI-154760-2271437	Non-Small Cell Lung Cancer	Lung Adenocarcinoma	S1648N	OncoKB: Unknown, level NA, resistance NA;CIViC: NA;MyCancerGenome: not present;CancerHotspot: no;3DHotspot: no	SIFT: impact: deleterious, score: 0;Polyphen-2: impact: probably_damaging, score: 0.979	Missense_Mutation	SNP	Diploid		Somatic	NA	DFCI	6	117662434	117662434	C	T	6:g.117662434C>T	ENST00000368508.3:c.4943G>A	0.59		204	141			14	30/43				5.8e-05	60	DFCI	FALSE	Non-Spanish/non-Hispanic		23051		LUAD	White	1	Not Applicable or Heme	Not applicable or hematologic malignancy	DFCI-ONCOPANEL-3.1	Female	2021
GENIE Cohort v11.0-public	GENIE-MSK-P-0000686-T01-IM3	Melanoma	Cutaneous Melanoma	P157S	OncoKB: Unknown, level NA, resistance NA;CIViC: NA;MyCancerGenome: not present;CancerHotspot: no;3DHotspot: no	SIFT: impact: tolerated, score: 0.38;Polyphen-2: impact: benign, score: 0.006	Missense_Mutation	SNP	Diploid		SOMATIC	NA	MSK	6	117724410	117724410	G	A	6:g.117724410G>A	ENST00000368508.3:c.469C>T	0.81		279	65		177	160	1943-06-01					76	MSK	FALSE	Non-Spanish/non-Hispanic	0.5299	18643	Unknown	SKCM	White	1	Metastasis	Metastasis site unspecified	MSK-IMPACT341	Male	2021	Unknown
GENIE Cohort v11.0-public	GENIE-MSK-P-0000704-T01-IM3	Breast Cancer	Breast Invasive Ductal Carcinoma	L574V	OncoKB: Unknown, level NA, resistance NA;CIViC: NA;MyCancerGenome: not present;CancerHotspot: no;3DHotspot: no	SIFT: impact: tolerated, score: 0.71;Polyphen-2: impact: benign, score: 0.006	Missense_Mutation	SNP	Amp		SOMATIC	NA	MSK	6	117710552	117710552	G	C	6:g.117710552G>C	ENST00000368508.3:c.1720C>G	0.12		91	688		192	9	1943-12-01					48	MSK	TRUE	Non-Spanish/non-Hispanic	0.4151	16824	16824	IDC	White	1	Metastasis	Metastasis site unspecified	MSK-IMPACT341	Female	2016	2016
GENIE Cohort v11.0-public	GENIE-MSK-P-0000705-T01-IM3	Skin Cancer, Non-Melanoma	Cutaneous Squamous Cell Carcinoma	Q1409*	OncoKB: Unknown, level NA, resistance NA;CIViC: NA;MyCancerGenome: not present;CancerHotspot: no;3DHotspot: no	SIFT: NA;Polyphen-2: NA	Nonsense_Mutation	SNP	Diploid		SOMATIC	NA	MSK	6	117674249	117674249	G	A	6:g.117674249G>A	ENST00000368508.3:c.4225C>T	0.12		94	676		513	61	26/43					72	MSK	TRUE	Non-Spanish/non-Hispanic	0.024	16688	16688	CSCC	White	1	Metastasis	Metastasis site unspecified	MSK-IMPACT341	Male	2015	2015
GENIE Cohort v11.0-public	GENIE-COLU-1260-1	Soft Tissue Sarcoma	Leiomyosarcoma	Q1409*	OncoKB: Unknown, level NA, resistance NA;CIViC: NA;MyCancerGenome: not present;CancerHotspot: no;3DHotspot: no	SIFT: NA;Polyphen-2: NA	Nonsense_Mutation	SNP			Somatic	NA	COLU	6	117674249	117674249	G	A	6:g.117674249G>A	ENST00000368508.3:c.4225C>T							14	26/43					65	COLU	FALSE	Non-Spanish/non-Hispanic		23767		LMS	White	1	Metastasis	Distant organ metastasis	COLU-CCCP-V1	Female	2019
GENIE Cohort v11.0-public	GENIE-MSK-P-0000726-T01-IM3	Non-Small Cell Lung Cancer	Lung Adenocarcinoma	G549D	OncoKB: Unknown, level NA, resistance NA;CIViC: NA;MyCancerGenome: not present;CancerHotspot: no;3DHotspot: no	SIFT: impact: tolerated, score: 0.07;Polyphen-2: impact: benign, score: 0.07	Missense_Mutation	SNP	Diploid		SOMATIC	NA	MSK	6	117710626	117710626	C	T	6:g.117710626C>T	ENST00000368508.3:c.1646G>A	0.18		66	294		218	28	1943-12-01					72	MSK	TRUE	Non-Spanish/non-Hispanic	0.1979	16520	16520	LUAD	White	1	Primary	Primary tumor	MSK-IMPACT341	Female	2015	2015
GENIE Cohort v11.0-public	GENIE-DFCI-008156-9660	Melanoma	Cutaneous Melanoma	G549D	OncoKB: Unknown, level NA, resistance NA;CIViC: NA;MyCancerGenome: not present;CancerHotspot: no;3DHotspot: no	SIFT: impact: tolerated, score: 0.07;Polyphen-2: impact: benign, score: 0.07	Missense_Mutation	SNP	ShallowDel		Somatic	NA	DFCI	6	117710626	117710626	C	T	6:g.117710626C>T	ENST00000368508.3:c.1646G>A	0.82		263	57			14	1943-12-01					56	DFCI	TRUE	Non-Spanish/non-Hispanic		20872	20906	SKCM	White	1	Metastasis	Metastasis site unspecified	DFCI-ONCOPANEL-2	Male	2016	2016
GENIE Cohort v11.0-public	GENIE-CRUK-MB3297-primary	Breast Cancer	Breast Invasive Ductal Carcinoma	G549D	OncoKB: Unknown, level NA, resistance NA;CIViC: NA;MyCancerGenome: not present;CancerHotspot: no;3DHotspot: no	SIFT: impact: tolerated, score: 0.07;Polyphen-2: impact: benign, score: 0.07	Missense_Mutation	SNP	Diploid		Somatic	NA	CRUK	6	117710626	117710626	C	T	6:g.117710626C>T	ENST00000368508.3:c.1646G>A	0.21		29	110			7	1943-12-01					42	CRUK	FALSE	Not Collected		7082	Unknown	IDC	Not collected	1	Primary	Primary tumor	CRUK-TS	Female	2013	Unknown
GENIE Cohort v11.0-public	GENIE-MSK-P-0000784-T01-IM3	Germ Cell Tumor	Yolk Sac Tumor	T1030R	OncoKB: Unknown, level NA, resistance NA;CIViC: NA;MyCancerGenome: not present;CancerHotspot: no;3DHotspot: no	SIFT: impact: deleterious, score: 0;Polyphen-2: impact: benign, score: 0.177	Missense_Mutation	SNP	Diploid	1	SOMATIC	NA	MSK	6	117686252	117686252	G	C	6:g.117686252G>C	ENST00000368508.3:c.3089C>G	0.11		44	368		208	5	20/43					21	MSK	TRUE	Spanish/Hispanic	0.2702	16428	16428	TYST	Black	1	Primary	Primary tumor	MSK-IMPACT341	Male	2014	2014
GENIE Cohort v11.0-public	GENIE-MSK-P-0000785-T01-IM3	Non-Small Cell Lung Cancer	Lung Adenocarcinoma	Y338F	OncoKB: Unknown, level NA, resistance NA;CIViC: NA;MyCancerGenome: not present;CancerHotspot: no;3DHotspot: no	SIFT: impact: tolerated, score: 0.3;Polyphen-2: impact: probably_damaging, score: 0.987	Missense_Mutation	SNP	Diploid		SOMATIC	NA	MSK	6	117715476	117715476	T	A	6:g.117715476T>A	ENST00000368508.3:c.1013A>T	0.2		101	412		199	14	1943-10-01					65	MSK	FALSE	Non-Spanish/non-Hispanic	0.593	16239	Unknown	LUAD	White	1	Primary	Primary tumor	MSK-IMPACT341	Female	2014	Unknown
GENIE Cohort v11.0-public	GENIE-DFCI-380528-4067204	Colorectal Cancer	Colon Adenocarcinoma	Y338F	OncoKB: Unknown, level NA, resistance NA;CIViC: NA;MyCancerGenome: not present;CancerHotspot: no;3DHotspot: no	SIFT: impact: tolerated, score: 0.3;Polyphen-2: impact: probably_damaging, score: 0.987	Missense_Mutation	SNP			Somatic	NA	DFCI	6	117715476	117715476	T	A	6:g.117715476T>A	ENST00000368508.3:c.1013A>T	0.38		88	146			15	1943-10-01					68	DFCI	FALSE	Non-Spanish/non-Hispanic		24832		COAD	White	2	Primary	Primary tumor	DFCI-ONCOPANEL-3.1	Female	2020
GENIE Cohort v11.0-public	GENIE-DFCI-380528-4067389	Colorectal Cancer	Colon Adenocarcinoma	Y338F	OncoKB: Unknown, level NA, resistance NA;CIViC: NA;MyCancerGenome: not present;CancerHotspot: no;3DHotspot: no	SIFT: impact: tolerated, score: 0.3;Polyphen-2: impact: probably_damaging, score: 0.987	Missense_Mutation	SNP	Diploid		Somatic	NA	DFCI	6	117715476	117715476	T	A	6:g.117715476T>A	ENST00000368508.3:c.1013A>T	0.38		88	146			15	1943-10-01					68	DFCI	FALSE	Non-Spanish/non-Hispanic		24832		COAD	White	2	Primary	Primary tumor	DFCI-ONCOPANEL-3.1	Female	2020
GENIE Cohort v11.0-public	GENIE-MSK-P-0000818-T01-IM3	Glioma	Glioblastoma Multiforme	V2089M	OncoKB: Unknown, level NA, resistance NA;CIViC: NA;MyCancerGenome: not present;CancerHotspot: no;3DHotspot: no	SIFT: impact: tolerated, score: 0.07;Polyphen-2: impact: benign, score: 0.122	Missense_Mutation	SNP	Diploid		SOMATIC	NA	MSK	6	117631413	117631413	C	T	6:g.117631413C>T	ENST00000368508.3:c.6265G>A	0.52	0.0027	402	377	1	365	5	40/43				5.8e-05	32	MSK	TRUE	Non-Spanish/non-Hispanic	0.6348	17530	17530	GBM	White	2	Primary	Primary tumor	MSK-IMPACT341	Male	2017	2017
GENIE Cohort v11.0-public	GENIE-DFCI-002474-5659	Breast Cancer	Breast Invasive Ductal Carcinoma	V2089M	OncoKB: Unknown, level NA, resistance NA;CIViC: NA;MyCancerGenome: not present;CancerHotspot: no;3DHotspot: no	SIFT: impact: tolerated, score: 0.07;Polyphen-2: impact: benign, score: 0.122	Missense_Mutation	SNP	ShallowDel		Somatic	NA	DFCI	6	117631413	117631413	C	T	6:g.117631413C>T	ENST00000368508.3:c.6265G>A	0.7		59	25			4	40/43				5.8e-05	31	DFCI	FALSE	Non-Spanish/non-Hispanic		13711		IDC	White	1	Primary	Primary tumor	DFCI-ONCOPANEL-2	Female	2021
GENIE Cohort v11.0-public	GENIE-DFCI-010282-9301	Ovarian Cancer	Serous Ovarian Cancer	V2089M	OncoKB: Unknown, level NA, resistance NA;CIViC: NA;MyCancerGenome: not present;CancerHotspot: no;3DHotspot: no	SIFT: impact: tolerated, score: 0.07;Polyphen-2: impact: benign, score: 0.122	Missense_Mutation	SNP	Diploid		Somatic	NA	DFCI	6	117631413	117631413	C	T	6:g.117631413C>T	ENST00000368508.3:c.6265G>A	0.32		75	157			3	40/43				5.8e-05	53	DFCI	TRUE	Non-Spanish/non-Hispanic		20644	20683	SOC	White	1	Metastasis	Metastasis site unspecified	DFCI-ONCOPANEL-2	Female	2018	2018
GENIE Cohort v11.0-public	GENIE-DFCI-022065-23731	Glioma	Ganglioglioma	V2089M	OncoKB: Unknown, level NA, resistance NA;CIViC: NA;MyCancerGenome: not present;CancerHotspot: no;3DHotspot: no	SIFT: impact: tolerated, score: 0.07;Polyphen-2: impact: benign, score: 0.122	Missense_Mutation	SNP	Diploid		Somatic	NA	DFCI	6	117631413	117631413	C	T	6:g.117631413C>T	ENST00000368508.3:c.6265G>A	0.48		181	198			6	40/43				5.8e-05	<18	DFCI	FALSE	Non-Spanish/non-Hispanic		<6570		GNG	White	1	Unspecified	Not otherwise specified	DFCI-ONCOPANEL-2	Male	<18
GENIE Cohort v11.0-public	GENIE-MSK-P-0050509-T01-IM6	Pancreatic Cancer	Pancreatic Adenocarcinoma	V2089M	OncoKB: Unknown, level NA, resistance NA;CIViC: NA;MyCancerGenome: not present;CancerHotspot: no;3DHotspot: no	SIFT: impact: tolerated, score: 0.07;Polyphen-2: impact: benign, score: 0.122	Missense_Mutation	SNP	Diploid		SOMATIC	NA	MSK	6	117631413	117631413	C	T	6:g.117631413C>T	ENST00000368508.3:c.6265G>A	0.16	0.0063	50	271	2	314	59	40/43				5.8e-05	81	MSK	TRUE	Non-Spanish/non-Hispanic	0.0004	18393	18393	PAAD	White	1	Metastasis	Metastasis site unspecified	MSK-IMPACT468	Female	2020	2020
GENIE Cohort v11.0-public	GENIE-DFCI-298032-3764209	Colorectal Cancer	Colon Adenocarcinoma	V2089M	OncoKB: Unknown, level NA, resistance NA;CIViC: NA;MyCancerGenome: not present;CancerHotspot: no;3DHotspot: no	SIFT: impact: tolerated, score: 0.07;Polyphen-2: impact: benign, score: 0.122	Missense_Mutation	SNP			Somatic	NA	DFCI	6	117631413	117631413	C	T	6:g.117631413C>T	ENST00000368508.3:c.6265G>A	0.34		92	182			7	40/43				5.8e-05	24	DFCI	FALSE	Spanish/Hispanic		9273		COAD	Other	2	Primary	Primary tumor	DFCI-ONCOPANEL-3.1	Male	2021
GENIE Cohort v11.0-public	GENIE-DFCI-298032-3765003	Colorectal Cancer	Colon Adenocarcinoma	V2089M	OncoKB: Unknown, level NA, resistance NA;CIViC: NA;MyCancerGenome: not present;CancerHotspot: no;3DHotspot: no	SIFT: impact: tolerated, score: 0.07;Polyphen-2: impact: benign, score: 0.122	Missense_Mutation	SNP	Diploid		Somatic	NA	DFCI	6	117631413	117631413	C	T	6:g.117631413C>T	ENST00000368508.3:c.6265G>A	0.34		92	182			7	40/43				5.8e-05	24	DFCI	FALSE	Spanish/Hispanic		9273		COAD	Other	2	Primary	Primary tumor	DFCI-ONCOPANEL-3.1	Male	2021
GENIE Cohort v11.0-public	GENIE-MSK-P-0000826-T01-IM3	Skin Cancer, Non-Melanoma	Cutaneous Squamous Cell Carcinoma	A1998T	OncoKB: Unknown, level NA, resistance NA;CIViC: NA;MyCancerGenome: not present;CancerHotspot: no;3DHotspot: no	SIFT: impact: deleterious, score: 0;Polyphen-2: impact: probably_damaging, score: 0.995	Missense_Mutation	SNP	Diploid		SOMATIC	NA	MSK	6	117639364	117639364	C	T	6:g.117639364C>T	ENST00000368508.3:c.5992G>A	0.1		57	501		388	4	37/43				5.8e-05	64	MSK	TRUE	Non-Spanish/non-Hispanic	0.049	16325	16325	CSCC	White	1	Metastasis	Metastasis site unspecified	MSK-IMPACT341	Male	2014	2014
GENIE Cohort v11.0-public	GENIE-DFCI-008490-5432	Soft Tissue Sarcoma	Angiosarcoma	A1998T	OncoKB: Unknown, level NA, resistance NA;CIViC: NA;MyCancerGenome: not present;CancerHotspot: no;3DHotspot: no	SIFT: impact: deleterious, score: 0;Polyphen-2: impact: probably_damaging, score: 0.995	Missense_Mutation	SNP	Diploid		Somatic	NA	DFCI	6	117639364	117639364	C	T	6:g.117639364C>T	ENST00000368508.3:c.5992G>A	0.08		10	119			14	37/43				5.8e-05	75	DFCI	TRUE	Non-Spanish/non-Hispanic		Unknown	27421	ANGS	White	1	Metastasis	Metastasis site unspecified	DFCI-ONCOPANEL-2	Male	Unknown	2015
GENIE Cohort v11.0-public	GENIE-DFCI-025099-266110	Non-Small Cell Lung Cancer	Lung Adenocarcinoma	A1998T	OncoKB: Unknown, level NA, resistance NA;CIViC: NA;MyCancerGenome: not present;CancerHotspot: no;3DHotspot: no	SIFT: impact: deleterious, score: 0;Polyphen-2: impact: probably_damaging, score: 0.995	Missense_Mutation	SNP	Diploid		Somatic	NA	DFCI	6	117639364	117639364	C	T	6:g.117639364C>T	ENST00000368508.3:c.5992G>A	0.47		97	109			10	37/43				5.8e-05	74	DFCI	TRUE	Non-Spanish/non-Hispanic		28088	28090	LUAD	Black	2	Primary	Primary tumor	DFCI-ONCOPANEL-3	Female	2020	2020
GENIE Cohort v11.0-public	GENIE-DFCI-025099-159081	Mature B-Cell Neoplasms	Plasma Cell Myeloma	A1998T	OncoKB: Unknown, level NA, resistance NA;CIViC: NA;MyCancerGenome: not present;CancerHotspot: no;3DHotspot: no	SIFT: impact: deleterious, score: 0;Polyphen-2: impact: probably_damaging, score: 0.995	Missense_Mutation	SNP	Diploid		Somatic	NA	DFCI	6	117639364	117639364	C	T	6:g.117639364C>T	ENST00000368508.3:c.5992G>A	0.39		67	104			8	37/43				5.8e-05	74	DFCI	TRUE	Non-Spanish/non-Hispanic		28088	28090	PCM	Black	2	Primary	Primary tumor	DFCI-ONCOPANEL-3	Female	2020	2020
GENIE Cohort v11.0-public	GENIE-COLU-00099-01	Cancer of Unknown Primary	Poorly Differentiated Carcinoma, NOS	A1998T	OncoKB: Unknown, level NA, resistance NA;CIViC: NA;MyCancerGenome: not present;CancerHotspot: no;3DHotspot: no	SIFT: impact: deleterious, score: 0;Polyphen-2: impact: probably_damaging, score: 0.995	Missense_Mutation	SNP			Somatic	NA	COLU	6	117639364	117639364	C	T	6:g.117639364C>T	ENST00000368508.3:c.5992G>A							37	37/43				5.8e-05	63	COLU	FALSE	Non-Spanish/non-Hispanic		23473		PDC	White	2	Unspecified	Not otherwise specified	COLU-CCCP-V1	Female	2018
GENIE Cohort v11.0-public	GENIE-MSK-P-0000862-T01-IM3	Colorectal Cancer	Colon Adenocarcinoma	V1002A	OncoKB: Unknown, level NA, resistance NA;CIViC: NA;MyCancerGenome: not present;CancerHotspot: no;3DHotspot: no	SIFT: impact: tolerated, score: 0.29;Polyphen-2: impact: benign, score: 0	Missense_Mutation	SNP	Diploid	1	SOMATIC	NA	MSK	6	117686336	117686336	A	G	6:g.117686336A>G	ENST00000368508.3:c.3005T>C	0.44		145	181		356	48	20/43				0.00012	73	MSK	TRUE	Non-Spanish/non-Hispanic	0.1389	17213	17213	COAD	White	1	Primary	Primary tumor	MSK-IMPACT341	Female	2017	2017
GENIE Cohort v11.0-public	GENIE-MSK-P-0000867-T01-IM3	Non-Small Cell Lung Cancer	Lung Adenocarcinoma	R167L	OncoKB: Unknown, level NA, resistance NA;CIViC: NA;MyCancerGenome: not present;CancerHotspot: no;3DHotspot: no	SIFT: impact: deleterious, score: 0;Polyphen-2: impact: probably_damaging, score: 0.921	Missense_Mutation	SNP	Diploid		SOMATIC	NA	MSK	6	117724379	117724379	C	A	6:g.117724379C>A	ENST00000368508.3:c.500G>T	0.07		27	338		470	6	1943-06-01					64	MSK	TRUE	Non-Spanish/non-Hispanic	0.3039	16904	16904	LUAD	Unknown	1	Primary	Primary tumor	MSK-IMPACT341	Male	2016	2016
GENIE Cohort v11.0-public	GENIE-MSK-P-0000893-T01-IM3	Melanoma	Cutaneous Melanoma	S141R	OncoKB: Unknown, level NA, resistance NA;CIViC: NA;MyCancerGenome: not present;CancerHotspot: no;3DHotspot: no	SIFT: impact: tolerated, score: 0.07;Polyphen-2: impact: probably_damaging, score: 0.917	Missense_Mutation	SNP	Diploid		UNKNOWN	NA	MSK	6	117725458	117725458	G	T	6:g.117725458G>T	ENST00000368508.3:c.423C>A	0.07		11	151		402	4	1943-05-01					>89	MSK	TRUE	Non-Spanish/non-Hispanic	0.1319	16690	16690	SKCM	White	1	Metastasis	Metastasis site unspecified	MSK-IMPACT341	Male	2015	2015
GENIE Cohort v11.0-public	GENIE-MSK-P-0000919-T01-IM3	Skin Cancer, Non-Melanoma	Cutaneous Squamous Cell Carcinoma	G2119E	OncoKB: Unknown, level NA, resistance NA;CIViC: NA;MyCancerGenome: not present;CancerHotspot: no;3DHotspot: no	SIFT: impact: deleterious, score: 0;Polyphen-2: impact: probably_damaging, score: 0.999	Missense_Mutation	SNP	Diploid		SOMATIC	NA	MSK	6	117631322	117631322	C	T	6:g.117631322C>T	ENST00000368508.3:c.6356G>A	0.14		161	953		629	43	40/43					58	MSK	TRUE	Non-Spanish/non-Hispanic	0.0375	16732	16732	CSCC	White	1	Primary	Primary tumor	MSK-IMPACT341	Male	2015	2015
GENIE Cohort v11.0-public	GENIE-DFCI-007660-3993	Endometrial Cancer	Uterine Endometrioid Carcinoma	G2119E	OncoKB: Unknown, level NA, resistance NA;CIViC: NA;MyCancerGenome: not present;CancerHotspot: no;3DHotspot: no	SIFT: impact: deleterious, score: 0;Polyphen-2: impact: probably_damaging, score: 0.999	Missense_Mutation	SNP	Diploid		Somatic	NA	DFCI	6	117631322	117631322	C	T	6:g.117631322C>T	ENST00000368508.3:c.6356G>A	0.04		5	111			288	40/43					64	DFCI	FALSE	Non-Spanish/non-Hispanic		24278		UEC	White	1	Primary	Primary tumor	DFCI-ONCOPANEL-2	Female	2016
GENIE Cohort v11.0-public	GENIE-MSK-P-0057135-T01-IM6	Melanoma	Melanoma	G2119E	OncoKB: Unknown, level NA, resistance NA;CIViC: NA;MyCancerGenome: not present;CancerHotspot: no;3DHotspot: no	SIFT: impact: deleterious, score: 0;Polyphen-2: impact: probably_damaging, score: 0.999	Missense_Mutation	SNP	Diploid		SOMATIC	NA	MSK	6	117631322	117631322	C	T	6:g.117631322C>T	ENST00000368508.3:c.6356G>A	0.53		167	149		302	32	40/43					67	MSK	FALSE	Non-Spanish/non-Hispanic		18646	Unknown	MEL	White	1	Metastasis	Metastasis site unspecified	MSK-IMPACT468	Female	2021	Unknown
GENIE Cohort v11.0-public	GENIE-MSK-P-0000919-T01-IM3	Skin Cancer, Non-Melanoma	Cutaneous Squamous Cell Carcinoma	F1613L	OncoKB: Unknown, level NA, resistance NA;CIViC: NA;MyCancerGenome: not present;CancerHotspot: no;3DHotspot: no	SIFT: impact: tolerated, score: 0.1;Polyphen-2: impact: benign, score: 0.001	Missense_Mutation	SNP	Diploid		SOMATIC	NA	MSK	6	117662626	117662626	A	T	6:g.117662626A>T	ENST00000368508.3:c.4839T>A	0.14		129	821		386	43	29/43					58	MSK	TRUE	Non-Spanish/non-Hispanic	0.0375	16732	16732	CSCC	White	1	Primary	Primary tumor	MSK-IMPACT341	Male	2015	2015
GENIE Cohort v11.0-public	GENIE-MSK-P-0000944-T01-IM3	Glioma	Glioblastoma Multiforme	V1970I	OncoKB: Unknown, level NA, resistance NA;CIViC: NA;MyCancerGenome: not present;CancerHotspot: no;3DHotspot: no	SIFT: impact: tolerated, score: 0.18;Polyphen-2: impact: benign, score: 0.054	Missense_Mutation	SNP	Diploid		SOMATIC	NA	MSK	6	117641063	117641063	C	T	6:g.117641063C>T	ENST00000368508.3:c.5908G>A	0.28		205	534		391	111	36/43					55	MSK	TRUE	Non-Spanish/non-Hispanic	0.1407	16748	16748	GBM	Black	1	Primary	Primary tumor	MSK-IMPACT341	Female	2015	2015
GENIE Cohort v11.0-public	GENIE-MSK-P-0018390-T01-IM6	Pancreatic Cancer	Pancreatic Adenocarcinoma	V1970I	OncoKB: Unknown, level NA, resistance NA;CIViC: NA;MyCancerGenome: not present;CancerHotspot: no;3DHotspot: no	SIFT: impact: tolerated, score: 0.18;Polyphen-2: impact: benign, score: 0.054	Missense_Mutation	SNP	Diploid		SOMATIC	NA	MSK	6	117641063	117641063	C	T	6:g.117641063C>T	ENST00000368508.3:c.5908G>A	0.06		18	286		742	8	36/43					62	MSK	TRUE	Unknown	0.0216	17830	17830	PAAD	Unknown	1	Metastasis	Metastasis site unspecified	MSK-IMPACT468	Male	2018	2018
GENIE Cohort v11.0-public	GENIE-MSK-P-0000950-T01-IM3	Small Bowel Cancer	Small Bowel Cancer	D725N	OncoKB: Unknown, level NA, resistance NA;CIViC: NA;MyCancerGenome: not present;CancerHotspot: no;3DHotspot: no	SIFT: impact: tolerated, score: 0.37;Polyphen-2: impact: benign, score: 0.001	Missense_Mutation	SNP	Diploid	2	SOMATIC	NA	MSK	6	117706977	117706977	C	T	6:g.117706977C>T	ENST00000368508.3:c.2173G>A	0.38		311	499		331	12	15/43					58	MSK	TRUE	Spanish/Hispanic	0.5859	16644	16644	SBC	Other	2	Primary	Primary tumor	MSK-IMPACT341	Male	2015	2015
GENIE Cohort v11.0-public	GENIE-MSK-P-0005824-T01-IM5	Colorectal Cancer	Rectal Adenocarcinoma	D725N	OncoKB: Unknown, level NA, resistance NA;CIViC: NA;MyCancerGenome: not present;CancerHotspot: no;3DHotspot: no	SIFT: impact: tolerated, score: 0.37;Polyphen-2: impact: benign, score: 0.001	Missense_Mutation	SNP	Diploid	2	SOMATIC	NA	MSK	6	117706977	117706977	C	T	6:g.117706977C>T	ENST00000368508.3:c.2173G>A	0.21	0.002	212	783	1	510	339	15/43					23	MSK	FALSE	Spanish/Hispanic	0.0516	18318	Unknown	READ	Unknown	1	Primary	Primary tumor	MSK-IMPACT410	Male	2020	Unknown
GENIE Cohort v11.0-public	GENIE-DFCI-091546-350438	Colorectal Cancer	Colorectal Adenocarcinoma	D725N	OncoKB: Unknown, level NA, resistance NA;CIViC: NA;MyCancerGenome: not present;CancerHotspot: no;3DHotspot: no	SIFT: impact: tolerated, score: 0.37;Polyphen-2: impact: benign, score: 0.001	Missense_Mutation	SNP	Diploid	2	Somatic	NA	DFCI	6	117706977	117706977	C	T	6:g.117706977C>T	ENST00000368508.3:c.2173G>A	0.19		87	383			235	15/43					36	DFCI	FALSE	Non-Spanish/non-Hispanic		14595		COADREAD	White	1	Primary	Primary tumor	DFCI-ONCOPANEL-3	Male	2020
GENIE Cohort v11.0-public	GENIE-MSK-P-0028895-T01-IM6	Soft Tissue Sarcoma	Epithelioid Sarcoma	D725N	OncoKB: Unknown, level NA, resistance NA;CIViC: NA;MyCancerGenome: not present;CancerHotspot: no;3DHotspot: no	SIFT: impact: tolerated, score: 0.37;Polyphen-2: impact: benign, score: 0.001	Missense_Mutation	SNP	Diploid	2	SOMATIC	NA	MSK	6	117706977	117706977	C	T	6:g.117706977C>T	ENST00000368508.3:c.2173G>A	0.1		63	588		604	1	15/43					31	MSK	FALSE	Non-Spanish/non-Hispanic	0.0044	18204	Unknown	EPIS	White	2	Primary	Primary tumor	MSK-IMPACT468	Male	2019	Unknown
GENIE Cohort v11.0-public	GENIE-MSK-P-0043596-T01-IM6	Endometrial Cancer	Uterine Endometrioid Carcinoma	D725N	OncoKB: Unknown, level NA, resistance NA;CIViC: NA;MyCancerGenome: not present;CancerHotspot: no;3DHotspot: no	SIFT: impact: tolerated, score: 0.37;Polyphen-2: impact: benign, score: 0.001	Missense_Mutation	SNP	Diploid	2	SOMATIC	NA	MSK	6	117706977	117706977	C	T	6:g.117706977C>T	ENST00000368508.3:c.2173G>A	0.12		105	744		607	734	15/43					64	MSK	FALSE	Non-Spanish/non-Hispanic	0.0131	18647	Unknown	UEC	White	1	Primary	Primary tumor	MSK-IMPACT468	Female	2021	Unknown
GENIE Cohort v11.0-public	GENIE-MSK-P-0001042-T01-IM3	Skin Cancer, Non-Melanoma	Cutaneous Squamous Cell Carcinoma	G42S	OncoKB: Unknown, level NA, resistance NA;CIViC: NA;MyCancerGenome: not present;CancerHotspot: no;3DHotspot: no	SIFT: impact: tolerated_low_confidence, score: 0.17;Polyphen-2: impact: benign, score: 0.221	Missense_Mutation	SNP	Diploid		UNKNOWN	NA	MSK	6	117739669	117739669	C	T	6:g.117739669C>T	ENST00000368508.3:c.124G>A	0.25		204	603		330	248	1943-02-01					72	MSK	TRUE	Non-Spanish/non-Hispanic	0.026	16492	16492	CSCC	Black	1	Metastasis	Metastasis site unspecified	MSK-IMPACT341	Male	2015	2015
GENIE Cohort v11.0-public	GENIE-MSK-P-0014646-T01-IM6	Breast Cancer	Breast Invasive Carcinoma, NOS	G42S	OncoKB: Unknown, level NA, resistance NA;CIViC: NA;MyCancerGenome: not present;CancerHotspot: no;3DHotspot: no	SIFT: impact: tolerated_low_confidence, score: 0.17;Polyphen-2: impact: benign, score: 0.221	Missense_Mutation	SNP	Diploid		SOMATIC	NA	MSK	6	117739669	117739669	C	T	6:g.117739669C>T	ENST00000368508.3:c.124G>A	0.26		267	765		485	8	1943-02-01					54	MSK	FALSE	Non-Spanish/non-Hispanic	0.5959	17043	Unknown	BRCNOS	White	1	Metastasis	Metastasis site unspecified	MSK-IMPACT468	Female	2016	Unknown
GENIE Cohort v11.0-public	GENIE-MSK-P-0052339-T01-IM6	Skin Cancer, Non-Melanoma	Basal Cell Carcinoma	G42S	OncoKB: Unknown, level NA, resistance NA;CIViC: NA;MyCancerGenome: not present;CancerHotspot: no;3DHotspot: no	SIFT: impact: tolerated_low_confidence, score: 0.17;Polyphen-2: impact: benign, score: 0.221	Missense_Mutation	SNP	Diploid		SOMATIC	NA	MSK	6	117739669	117739669	C	T	6:g.117739669C>T	ENST00000368508.3:c.124G>A	0.27		149	411		532	78	1943-02-01					76	MSK	FALSE	Non-Spanish/non-Hispanic	0.1484	18640	Unknown	BCC	White	2	Primary	Primary tumor	MSK-IMPACT468	Male	2021	Unknown
GENIE Cohort v11.0-public	GENIE-MSK-P-0057033-T01-IM6	Non-Small Cell Lung Cancer	Lung Adenocarcinoma	G42S	OncoKB: Unknown, level NA, resistance NA;CIViC: NA;MyCancerGenome: not present;CancerHotspot: no;3DHotspot: no	SIFT: impact: tolerated_low_confidence, score: 0.17;Polyphen-2: impact: benign, score: 0.221	Missense_Mutation	SNP	Diploid		SOMATIC	NA	MSK	6	117739669	117739669	C	T	6:g.117739669C>T	ENST00000368508.3:c.124G>A	0.19		68	298		284	16	1943-02-01					68	MSK	FALSE	Non-Spanish/non-Hispanic		18651	Unknown	LUAD	White	1	Primary	Primary tumor	MSK-IMPACT468	Male	2021	Unknown
GENIE Cohort v11.0-public	GENIE-MSK-P-0001112-T01-IM3	Skin Cancer, Non-Melanoma	Merkel Cell Carcinoma	R863W	OncoKB: Unknown, level NA, resistance NA;CIViC: NA;MyCancerGenome: not present;CancerHotspot: no;3DHotspot: no	SIFT: impact: tolerated, score: 0.09;Polyphen-2: impact: probably_damaging, score: 0.948	Missense_Mutation	SNP	Diploid	2	SOMATIC	NA	MSK	6	117700232	117700232	G	A	6:g.117700232G>A	ENST00000368508.3:c.2587C>T	0.35		292	547		526	17	17/43				5.8e-05	84	MSK	TRUE	Non-Spanish/non-Hispanic	0.2483	16815	16815	MCC	White	1	Primary	Primary tumor	MSK-IMPACT341	Female	2016	2016
GENIE Cohort v11.0-public	GENIE-MSK-P-0006363-T01-IM5	Glioma	Glioblastoma Multiforme	R863W	OncoKB: Unknown, level NA, resistance NA;CIViC: NA;MyCancerGenome: not present;CancerHotspot: no;3DHotspot: no	SIFT: impact: tolerated, score: 0.09;Polyphen-2: impact: probably_damaging, score: 0.948	Missense_Mutation	SNP	Diploid	2	SOMATIC	NA	MSK	6	117700232	117700232	G	A	6:g.117700232G>A	ENST00000368508.3:c.2587C>T	0.26	0.0027	111	314	1	373	6	17/43				5.8e-05	62	MSK	TRUE	Non-Spanish/non-Hispanic	0.5144	16972	16972	GBM	White	1	Primary	Primary tumor	MSK-IMPACT410	Female	2016	2016
GENIE Cohort v11.0-public	GENIE-VICC-588138-unk-1	Gastrointestinal Neuroendocrine Tumor	Well-Differentiated Neuroendocrine Tumor of the Rectum	R863W	OncoKB: Unknown, level NA, resistance NA;CIViC: NA;MyCancerGenome: not present;CancerHotspot: no;3DHotspot: no	SIFT: impact: tolerated, score: 0.09;Polyphen-2: impact: probably_damaging, score: 0.948	Missense_Mutation	SNP	Diploid	2	SOMATIC	NA	VICC	6	117700232	117700232	G	A	6:g.117700232G>A	ENST00000368508.3:c.2587C>T	0.44		482	614			2	17/43				5.8e-05	50	VICC	FALSE	Non-Spanish/non-Hispanic		18436	Unknown	RWDNET	White	1	Primary	Primary tumor	VICC-01-T7	Female	2016
GENIE Cohort v11.0-public	GENIE-MSK-P-0017856-T01-IM6	Glioma	Glioblastoma Multiforme	R863W	OncoKB: Unknown, level NA, resistance NA;CIViC: NA;MyCancerGenome: not present;CancerHotspot: no;3DHotspot: no	SIFT: impact: tolerated, score: 0.09;Polyphen-2: impact: probably_damaging, score: 0.948	Missense_Mutation	SNP	Diploid	2	SOMATIC	NA	MSK	6	117700232	117700232	G	A	6:g.117700232G>A	ENST00000368508.3:c.2587C>T	0.44		223	281		578	10	17/43				5.8e-05	87	MSK	FALSE	Non-Spanish/non-Hispanic	0.1762	17226	Unknown	GBM	Other	1	Primary	Primary tumor	MSK-IMPACT468	Male	2017	Unknown
GENIE Cohort v11.0-public	GENIE-CRUK-MTST0286-primary	Breast Cancer	Breast Invasive Ductal Carcinoma	R863W	OncoKB: Unknown, level NA, resistance NA;CIViC: NA;MyCancerGenome: not present;CancerHotspot: no;3DHotspot: no	SIFT: impact: tolerated, score: 0.09;Polyphen-2: impact: probably_damaging, score: 0.948	Missense_Mutation	SNP		2	Somatic	NA	CRUK	6	117700232	117700232	G	A	6:g.117700232G>A	ENST00000368508.3:c.2587C>T	0.48		31	33			7	17/43				5.8e-05	61	CRUK	TRUE	Not Collected		<6570	<6570	IDC	Not collected	1	Primary	Primary tumor	CRUK-TS	Female	2012	2012
GENIE Cohort v11.0-public	GENIE-MSK-P-0001136-T01-IM3	Esophagogastric Cancer	Stomach Adenocarcinoma	L1600M	OncoKB: Unknown, level NA, resistance NA;CIViC: NA;MyCancerGenome: not present;CancerHotspot: no;3DHotspot: no	SIFT: impact: deleterious, score: 0.02;Polyphen-2: impact: probably_damaging, score: 0.996	Missense_Mutation	SNP	Diploid		SOMATIC	NA	MSK	6	117662667	117662667	G	T	6:g.117662667G>T	ENST00000368508.3:c.4798C>A	0.14		152	918		449	6	29/43					50	MSK	TRUE	Spanish/Hispanic	0.0537	16572	16572	STAD	White	1	Metastasis	Metastasis site unspecified	MSK-IMPACT341	Male	2015	2015
GENIE Cohort v11.0-public	GENIE-MSK-P-0001171-T01-IM3	Non-Small Cell Lung Cancer	Lung Adenocarcinoma	V785L	OncoKB: Unknown, level NA, resistance NA;CIViC: NA;MyCancerGenome: not present;CancerHotspot: no;3DHotspot: no	SIFT: impact: deleterious, score: 0.03;Polyphen-2: impact: possibly_damaging, score: 0.58	Missense_Mutation	SNP	Diploid		SOMATIC	NA	MSK	6	117704623	117704623	C	A	6:g.117704623C>A	ENST00000368508.3:c.2353G>T	0.41	0.0024	574	820	1	424	88	16/43					52	MSK	TRUE	Non-Spanish/non-Hispanic	0.5235	18101	18101	LUAD	White	1	Metastasis	Metastasis site unspecified	MSK-IMPACT341	Male	2019	2019
GENIE Cohort v11.0-public	GENIE-MSK-P-0001192-T01-IM3	Colorectal Cancer	Colon Adenocarcinoma	Q1173H	OncoKB: Unknown, level NA, resistance NA;CIViC: NA;MyCancerGenome: not present;CancerHotspot: no;3DHotspot: no	SIFT: impact: tolerated, score: 0.31;Polyphen-2: impact: benign, score: 0	Missense_Mutation	SNP	Diploid		SOMATIC	NA	MSK	6	117681101	117681101	T	G	6:g.117681101T>G	ENST00000368508.3:c.3519A>C	0.42		147	205		1003	14	23/43					60	MSK	TRUE	Non-Spanish/non-Hispanic	0.6275	16459	16459	COAD	White	1	Metastasis	Metastasis site unspecified	MSK-IMPACT341	Male	2015	2015
GENIE Cohort v11.0-public	GENIE-MSK-P-0001198-T01-IM3	Skin Cancer, Non-Melanoma	Cutaneous Squamous Cell Carcinoma	Q2160*	OncoKB: Unknown, level NA, resistance NA;CIViC: NA;MyCancerGenome: not present;CancerHotspot: no;3DHotspot: no	SIFT: NA;Polyphen-2: NA	Nonsense_Mutation	SNP	Diploid		SOMATIC	NA	MSK	6	117630048	117630048	G	A	6:g.117630048G>A	ENST00000368508.3:c.6478C>T	0.21		142	548		475	52	41/43					71	MSK	TRUE	Non-Spanish/non-Hispanic	0.1533	16442	16442	CSCC	White	1	Metastasis	Metastasis site unspecified	MSK-IMPACT341	Male	2015	2015
GENIE Cohort v11.0-public	GENIE-MSK-P-0001488-T01-IM3	Breast Cancer	Breast Invasive Cancer, NOS	Q2160*	OncoKB: Unknown, level NA, resistance NA;CIViC: NA;MyCancerGenome: not present;CancerHotspot: no;3DHotspot: no	SIFT: NA;Polyphen-2: NA	Nonsense_Mutation	SNP	Diploid		SOMATIC	NA	MSK	6	117630048	117630048	G	A	6:g.117630048G>A	ENST00000368508.3:c.6478C>T	0.29		196	475		452	24	41/43					47	MSK	FALSE	Non-Spanish/non-Hispanic	0.3637	16777	Unknown	BRCANOS	Unknown	1	Metastasis	Metastasis site unspecified	MSK-IMPACT341	Female	2015	Unknown
GENIE Cohort v11.0-public	GENIE-MSK-P-0005832-T01-IM5	Breast Cancer	Invasive Breast Carcinoma	Q2160*	OncoKB: Unknown, level NA, resistance NA;CIViC: NA;MyCancerGenome: not present;CancerHotspot: no;3DHotspot: no	SIFT: NA;Polyphen-2: NA	Nonsense_Mutation	SNP	Diploid		SOMATIC	NA	MSK	6	117630048	117630048	G	A	6:g.117630048G>A	ENST00000368508.3:c.6478C>T	0.16		26	132		598	12	41/43					39	MSK	FALSE	Spanish/Hispanic	0.5665	18643	Unknown	BRCA	White	2	Primary	Primary tumor	MSK-IMPACT410	Female	2021	Unknown
GENIE Cohort v11.0-public	GENIE-MSK-P-0005832-T02-IM6	Breast Cancer	Invasive Breast Carcinoma	Q2160*	OncoKB: Unknown, level NA, resistance NA;CIViC: NA;MyCancerGenome: not present;CancerHotspot: no;3DHotspot: no	SIFT: NA;Polyphen-2: NA	Nonsense_Mutation	SNP	Diploid		SOMATIC	NA	MSK	6	117630048	117630048	G	A	6:g.117630048G>A	ENST00000368508.3:c.6478C>T	0.27	0.0014	131	361	1	694	16	41/43					42	MSK	FALSE	Spanish/Hispanic	0.5442	18643	Unknown	BRCA	White	2	Metastasis	Metastasis site unspecified	MSK-IMPACT468	Female	2021	Unknown
GENIE Cohort v11.0-public	GENIE-MSK-P-0001215-T01-IM3	Colorectal Cancer	Mucinous Adenocarcinoma of the Colon and Rectum	N31T	OncoKB: Unknown, level NA, resistance NA;CIViC: NA;MyCancerGenome: not present;CancerHotspot: no;3DHotspot: no	SIFT: impact: tolerated_low_confidence, score: 0.11;Polyphen-2: impact: benign, score: 0.055	Missense_Mutation	SNP	Diploid		SOMATIC	NA	MSK	6	117746728	117746728	T	G	6:g.117746728T>G	ENST00000368508.3:c.92A>C	0.15		76	430		467	248	1943-01-01					48	MSK	TRUE	Non-Spanish/non-Hispanic	0	16745	16745	MACR	White	1	Metastasis	Metastasis site unspecified	MSK-IMPACT341	Male	2015	2015
GENIE Cohort v11.0-public	GENIE-MSK-P-0001229-T01-IM3	Skin Cancer, Non-Melanoma	Cutaneous Squamous Cell Carcinoma	L820F	OncoKB: Unknown, level NA, resistance NA;CIViC: NA;MyCancerGenome: not present;CancerHotspot: no;3DHotspot: no	SIFT: impact: tolerated, score: 0.1;Polyphen-2: impact: benign, score: 0.029	Missense_Mutation	SNP	Diploid		SOMATIC	NA	MSK	6	117704518	117704518	G	A	6:g.117704518G>A	ENST00000368508.3:c.2458C>T	0.38		102	169		729	62	16/43					69	MSK	TRUE	Non-Spanish/non-Hispanic	0.3703	16572	16572	CSCC	White	1	Primary	Primary tumor	MSK-IMPACT341	Male	2015	2015
GENIE Cohort v11.0-public	GENIE-MSK-P-0001276-T01-IM3	Glioma	Glioblastoma Multiforme	R1286H	OncoKB: Unknown, level NA, resistance NA;CIViC: NA;MyCancerGenome: not present;CancerHotspot: no;3DHotspot: no	SIFT: impact: deleterious, score: 0;Polyphen-2: impact: probably_damaging, score: 0.994	Missense_Mutation	SNP	Diploid		SOMATIC	NA	MSK	6	117678076	117678076	C	T	6:g.117678076C>T	ENST00000368508.3:c.3857G>A	0.36		135	245		246	3	25/43					64	MSK	TRUE	Non-Spanish/non-Hispanic	0.1522	17031	17031	GBM	White	1	Primary	Primary tumor	MSK-IMPACT341	Male	2016	2016
GENIE Cohort v11.0-public	GENIE-MSK-P-0007024-T01-IM5	Glioma	Anaplastic Astrocytoma	R1286H	OncoKB: Unknown, level NA, resistance NA;CIViC: NA;MyCancerGenome: not present;CancerHotspot: no;3DHotspot: no	SIFT: impact: deleterious, score: 0;Polyphen-2: impact: probably_damaging, score: 0.994	Missense_Mutation	SNP	Diploid		SOMATIC	NA	MSK	6	117678076	117678076	C	T	6:g.117678076C>T	ENST00000368508.3:c.3857G>A	0.19		91	385		279	8	25/43					69	MSK	FALSE	Non-Spanish/non-Hispanic	0.121	16931	Unknown	AASTR	White	1	Primary	Primary tumor	MSK-IMPACT410	Female	2016	Unknown
GENIE Cohort v11.0-public	GENIE-DFCI-002414-722	Endometrial Cancer	Uterine Endometrioid Carcinoma	R1286H	OncoKB: Unknown, level NA, resistance NA;CIViC: NA;MyCancerGenome: not present;CancerHotspot: no;3DHotspot: no	SIFT: impact: deleterious, score: 0;Polyphen-2: impact: probably_damaging, score: 0.994	Missense_Mutation	SNP	Diploid		Somatic	NA	DFCI	6	117678076	117678076	C	T	6:g.117678076C>T	ENST00000368508.3:c.3857G>A	0.11		11	87			160	25/43					34	DFCI	FALSE	Non-Spanish/non-Hispanic		15335		UEC	White	1	Metastasis	Local recurrence	DFCI-ONCOPANEL-1	Female	2020
GENIE Cohort v11.0-public	GENIE-DFCI-006193-4888	Bladder Cancer	Bladder Urothelial Carcinoma	R1286H	OncoKB: Unknown, level NA, resistance NA;CIViC: NA;MyCancerGenome: not present;CancerHotspot: no;3DHotspot: no	SIFT: impact: deleterious, score: 0;Polyphen-2: impact: probably_damaging, score: 0.994	Missense_Mutation	SNP	Diploid		Somatic	NA	DFCI	6	117678076	117678076	C	T	6:g.117678076C>T	ENST00000368508.3:c.3857G>A	0.51		61	58			18	25/43					68	DFCI	TRUE	Non-Spanish/non-Hispanic		25092	25598	BLCA	White	1	Primary	Primary tumor	DFCI-ONCOPANEL-2	Male	2014	2016
GENIE Cohort v11.0-public	GENIE-MSK-P-0013648-T01-IM5	Colorectal Cancer	Rectal Adenocarcinoma	R1286H	OncoKB: Unknown, level NA, resistance NA;CIViC: NA;MyCancerGenome: not present;CancerHotspot: no;3DHotspot: no	SIFT: impact: deleterious, score: 0;Polyphen-2: impact: probably_damaging, score: 0.994	Missense_Mutation	SNP	Diploid		SOMATIC	NA	MSK	6	117678076	117678076	C	T	6:g.117678076C>T	ENST00000368508.3:c.3857G>A	0.55		274	224		380	5	25/43					40	MSK	FALSE	Non-Spanish/non-Hispanic	0.6505	17122	Unknown	READ	White	1	Primary	Primary tumor	MSK-IMPACT410	Male	2016	Unknown
GENIE Cohort v11.0-public	GENIE-MSK-P-0033242-T01-IM6	Skin Cancer, Non-Melanoma	Skin Adnexal Carcinoma	R1286H	OncoKB: Unknown, level NA, resistance NA;CIViC: NA;MyCancerGenome: not present;CancerHotspot: no;3DHotspot: no	SIFT: impact: deleterious, score: 0;Polyphen-2: impact: probably_damaging, score: 0.994	Missense_Mutation	SNP	Diploid		SOMATIC	NA	MSK	6	117678076	117678076	C	T	6:g.117678076C>T	ENST00000368508.3:c.3857G>A	0.4		95	145		255	7	25/43					60	MSK	FALSE	Non-Spanish/non-Hispanic	0.0176	17835	Unknown	SKAC	White	1	Metastasis	Metastasis site unspecified	MSK-IMPACT468	Female	2018	Unknown
GENIE Cohort v11.0-public	GENIE-MSK-P-0040023-T01-IM6	Endometrial Cancer	Uterine Endometrioid Carcinoma	R1286H	OncoKB: Unknown, level NA, resistance NA;CIViC: NA;MyCancerGenome: not present;CancerHotspot: no;3DHotspot: no	SIFT: impact: deleterious, score: 0;Polyphen-2: impact: probably_damaging, score: 0.994	Missense_Mutation	SNP	Diploid		SOMATIC	NA	MSK	6	117678076	117678076	C	T	6:g.117678076C>T	ENST00000368508.3:c.3857G>A	0.13		34	234		283	498	25/43					60	MSK	FALSE	Non-Spanish/non-Hispanic	0.0003	18600	Unknown	UEC	Asian	1	Primary	Primary tumor	MSK-IMPACT468	Female	2020	Unknown
GENIE Cohort v11.0-public	GENIE-UCSF-3564-2741T	Glioma	Glioblastoma Multiforme	R1286H	OncoKB: Unknown, level NA, resistance NA;CIViC: NA;MyCancerGenome: not present;CancerHotspot: no;3DHotspot: no	SIFT: impact: deleterious, score: 0;Polyphen-2: impact: probably_damaging, score: 0.994	Missense_Mutation	SNP			Somatic	NA	UCSF	6	117678076	117678076	C	T	6:g.117678076C>T	ENST00000368508.3:c.3857G>A	0.1	0.0018	36	336	1	553	546	25/43					26	UCSF	FALSE	Non-Spanish/non-Hispanic	0.116	10545		GBM	Asian	1	Not Collected	Not Collected	UCSF-NIMV4-TN	Female	2021
GENIE Cohort v11.0-public	GENIE-UCSF-12710-2643T	Esophagogastric Cancer	Esophageal Squamous Cell Carcinoma	R1286H	OncoKB: Unknown, level NA, resistance NA;CIViC: NA;MyCancerGenome: not present;CancerHotspot: no;3DHotspot: no	SIFT: impact: deleterious, score: 0;Polyphen-2: impact: probably_damaging, score: 0.994	Missense_Mutation	SNP			Somatic	NA	UCSF	6	117678076	117678076	C	T	6:g.117678076C>T	ENST00000368508.3:c.3857G>A	0.61		605	391			11	25/43					68	UCSF	FALSE	Non-Spanish/non-Hispanic	0.5351	25409		ESCC	Asian	2	Not Collected	Not Collected	UCSF-IDTV5-TO	Male	2021
GENIE Cohort v11.0-public	GENIE-UCSF-12710-5385T	Esophagogastric Cancer	Esophageal Squamous Cell Carcinoma	R1286H	OncoKB: Unknown, level NA, resistance NA;CIViC: NA;MyCancerGenome: not present;CancerHotspot: no;3DHotspot: no	SIFT: impact: deleterious, score: 0;Polyphen-2: impact: probably_damaging, score: 0.994	Missense_Mutation	SNP			Somatic	NA	UCSF	6	117678076	117678076	C	T	6:g.117678076C>T	ENST00000368508.3:c.3857G>A	0.5		372	370			13	25/43					68	UCSF	FALSE	Non-Spanish/non-Hispanic	0.6497	25409		ESCC	Asian	2	Not Collected	Not Collected	UCSF-IDTV5-TO	Male	2021
GENIE Cohort v11.0-public	GENIE-MSK-P-0057016-T01-IM6	Glioma	Glioblastoma Multiforme	R1286H	OncoKB: Unknown, level NA, resistance NA;CIViC: NA;MyCancerGenome: not present;CancerHotspot: no;3DHotspot: no	SIFT: impact: deleterious, score: 0;Polyphen-2: impact: probably_damaging, score: 0.994	Missense_Mutation	SNP	Diploid		SOMATIC	NA	MSK	6	117678076	117678076	C	T	6:g.117678076C>T	ENST00000368508.3:c.3857G>A	0.34		102	198		279	480	25/43					25	MSK	FALSE	Non-Spanish/non-Hispanic		18648	Unknown	GBM	Black	1	Primary	Primary tumor	MSK-IMPACT468	Female	2021	Unknown
GENIE Cohort v11.0-public	GENIE-MSK-P-0001284-T01-IM3	Ovarian Cancer	High-Grade Serous Ovarian Cancer	K238Nfs*2	OncoKB: Unknown, level NA, resistance NA;CIViC: NA;MyCancerGenome: not present;CancerHotspot: no;3DHotspot: no	SIFT: NA;Polyphen-2: NA	Frame_Shift_Del	DEL	Diploid		SOMATIC	NA	MSK	6	117718143	117718143	T	-	6:g.117718143del	ENST00000368508.3:c.714del	0.2		88	362		447	4	1943-07-01					56	MSK	FALSE	Non-Spanish/non-Hispanic	0.1986	18641	Unknown	HGSOC	Black	1	Metastasis	Metastasis site unspecified	MSK-IMPACT341	Female	2021	Unknown
GENIE Cohort v11.0-public	GENIE-MSK-P-0001374-T01-IM3	Vaginal Cancer	Squamous Cell Carcinoma of the Vulva/Vagina	Q1091E	OncoKB: Unknown, level NA, resistance NA;CIViC: NA;MyCancerGenome: not present;CancerHotspot: no;3DHotspot: no	SIFT: impact: tolerated, score: 0.19;Polyphen-2: impact: benign, score: 0.005	Missense_Mutation	SNP	Diploid	1	SOMATIC	NA	MSK	6	117683876	117683876	G	C	6:g.117683876G>C	ENST00000368508.3:c.3271C>G	0.2		144	561		552	12	21/43					64	MSK	TRUE	Non-Spanish/non-Hispanic	0.0806	16577	16577	VSC	White	1	Metastasis	Metastasis site unspecified	MSK-IMPACT341	Female	2015	2015
GENIE Cohort v11.0-public	GENIE-DFCI-036556-130652	Breast Cancer	Invasive Breast Carcinoma	Q1091E	OncoKB: Unknown, level NA, resistance NA;CIViC: NA;MyCancerGenome: not present;CancerHotspot: no;3DHotspot: no	SIFT: impact: tolerated, score: 0.19;Polyphen-2: impact: benign, score: 0.005	Missense_Mutation	SNP	Diploid	1	Somatic	NA	DFCI	6	117683876	117683876	G	C	6:g.117683876G>C	ENST00000368508.3:c.3271C>G	0.57		166	123			17	21/43					58	DFCI	TRUE	Non-Spanish/non-Hispanic		21860	21888	BRCA	White	1	Primary	Primary tumor	DFCI-ONCOPANEL-3	Female	2018	2018
GENIE Cohort v11.0-public	GENIE-CRUK-MB4708-primary	Breast Cancer	Breast Invasive Lobular Carcinoma	Q1091E	OncoKB: Unknown, level NA, resistance NA;CIViC: NA;MyCancerGenome: not present;CancerHotspot: no;3DHotspot: no	SIFT: impact: tolerated, score: 0.19;Polyphen-2: impact: benign, score: 0.005	Missense_Mutation	SNP	ShallowDel	1	Somatic	NA	CRUK	6	117683876	117683876	G	C	6:g.117683876G>C	ENST00000368508.3:c.3271C>G	0.1		16	143			10	21/43					62	CRUK	TRUE	Not Collected		6837	6837	ILC	Not collected	1	Primary	Primary tumor	CRUK-TS	Female	2005	2005
GENIE Cohort v11.0-public	GENIE-MSK-P-0001428-T01-IM3	Colorectal Cancer	Colon Adenocarcinoma	S932P	OncoKB: Unknown, level NA, resistance NA;CIViC: NA;MyCancerGenome: not present;CancerHotspot: no;3DHotspot: no	SIFT: impact: deleterious, score: 0;Polyphen-2: impact: possibly_damaging, score: 0.879	Missense_Mutation	SNP	Diploid	1	UNKNOWN	NA	MSK	6	117687257	117687257	A	G	6:g.117687257A>G	ENST00000368508.3:c.2794T>C	0.13		91	627		281	13	18/43					79	MSK	TRUE	Non-Spanish/non-Hispanic	0.3862	16443	16443	COAD	White	1	Metastasis	Metastasis site unspecified	MSK-IMPACT341	Male	2015	2015
GENIE Cohort v11.0-public	GENIE-MSK-P-0001491-T01-IM3	Breast Cancer	Breast Invasive Ductal Carcinoma	T837A	OncoKB: Unknown, level NA, resistance NA;CIViC: NA;MyCancerGenome: not present;CancerHotspot: no;3DHotspot: no	SIFT: impact: tolerated, score: 0.08;Polyphen-2: impact: benign, score: 0.108	Missense_Mutation	SNP	Diploid		SOMATIC	NA	MSK	6	117700310	117700310	T	C	6:g.117700310T>C	ENST00000368508.3:c.2509A>G	0.38		101	168		387	9	17/43					46	MSK	TRUE	Non-Spanish/non-Hispanic	0.1952	16332	16332	IDC	White	1	Metastasis	Metastasis site unspecified	MSK-IMPACT341	Female	2014	2014
GENIE Cohort v11.0-public	GENIE-MSK-P-0001601-T01-IM3	Skin Cancer, Non-Melanoma	Merkel Cell Carcinoma	S262F	OncoKB: Unknown, level NA, resistance NA;CIViC: NA;MyCancerGenome: not present;CancerHotspot: no;3DHotspot: no	SIFT: impact: tolerated, score: 0.08;Polyphen-2: impact: benign, score: 0.045	Missense_Mutation	SNP	Diploid		SOMATIC	NA	MSK	6	117717422	117717422	G	A	6:g.117717422G>A	ENST00000368508.3:c.785C>T	0.46		699	828		525	43	1943-08-01					>89	MSK	TRUE	Non-Spanish/non-Hispanic	0.1056	17096	17096	MCC	White	1	Metastasis	Metastasis site unspecified	MSK-IMPACT341	Male	2016	2016
GENIE Cohort v11.0-public	GENIE-MSK-P-0026350-T01-IM6	Cancer of Unknown Primary	Undifferentiated Malignant Neoplasm	S262F	OncoKB: Unknown, level NA, resistance NA;CIViC: NA;MyCancerGenome: not present;CancerHotspot: no;3DHotspot: no	SIFT: impact: tolerated, score: 0.08;Polyphen-2: impact: benign, score: 0.045	Missense_Mutation	SNP	Diploid		SOMATIC	NA	MSK	6	117717422	117717422	G	A	6:g.117717422G>A	ENST00000368508.3:c.785C>T	0.35	0.0044	178	326	1	224	66	1943-08-01					77	MSK	FALSE	Non-Spanish/non-Hispanic	0.4536	18632	Unknown	UDMN	White	1	Metastasis	Metastasis site unspecified	MSK-IMPACT468	Male	2021	Unknown
GENIE Cohort v11.0-public	GENIE-MSK-P-0001614-T01-IM3	Head and Neck Cancer	Oral Cavity Squamous Cell Carcinoma	W1069R	OncoKB: Unknown, level NA, resistance NA;CIViC: NA;MyCancerGenome: not present;CancerHotspot: no;3DHotspot: no	SIFT: impact: deleterious, score: 0;Polyphen-2: impact: probably_damaging, score: 1	Missense_Mutation	SNP	Diploid		SOMATIC	NA	MSK	6	117683942	117683942	A	G	6:g.117683942A>G	ENST00000368508.3:c.3205T>C	0.09		25	257		515	29	21/43					>89	MSK	TRUE	Spanish/Hispanic	0.1232	17860	17860	OCSC	White	1	Primary	Primary tumor	MSK-IMPACT341	Female	2018	2018
GENIE Cohort v11.0-public	GENIE-MSK-P-0001664-T01-IM3	Non-Small Cell Lung Cancer	Lung Squamous Cell Carcinoma	V1557L	OncoKB: Unknown, level NA, resistance NA;CIViC: NA;MyCancerGenome: not present;CancerHotspot: no;3DHotspot: no	SIFT: impact: deleterious, score: 0.01;Polyphen-2: impact: probably_damaging, score: 0.967	Missense_Mutation	SNP	Diploid	1	SOMATIC	NA	MSK	6	117663563	117663563	C	A	6:g.117663563C>A	ENST00000368508.3:c.4669G>T	0.32		313	674		541	7	28/43					73	MSK	TRUE	Non-Spanish/non-Hispanic	0.4694	16639	16639	LUSC	White	1	Primary	Primary tumor	MSK-IMPACT341	Female	2015	2015
GENIE Cohort v11.0-public	GENIE-MSK-P-0001685-T02-IM3	Colorectal Cancer	Colon Adenocarcinoma	R560C	OncoKB: Unknown, level NA, resistance NA;CIViC: NA;MyCancerGenome: not present;CancerHotspot: no;3DHotspot: no	SIFT: impact: tolerated, score: 0.07;Polyphen-2: impact: benign, score: 0	Missense_Mutation	SNP	Diploid	1	SOMATIC	NA	MSK	6	117710594	117710594	G	A	6:g.117710594G>A	ENST00000368508.3:c.1678C>T	0.24		197	608		358	53	1943-12-01				5.8e-05	40	MSK	FALSE	Non-Spanish/non-Hispanic	0.0055	18108	Unknown	COAD	Unknown	2	Primary	Primary tumor	MSK-IMPACT341	Male	2019	Unknown
GENIE Cohort v11.0-public	GENIE-DFCI-005506-5505	Ovarian Cancer	High-Grade Serous Ovarian Cancer	R560C	OncoKB: Unknown, level NA, resistance NA;CIViC: NA;MyCancerGenome: not present;CancerHotspot: no;3DHotspot: no	SIFT: impact: tolerated, score: 0.07;Polyphen-2: impact: benign, score: 0	Missense_Mutation	SNP	Gain	1	Somatic	NA	DFCI	6	117710594	117710594	G	A	6:g.117710594G>A	ENST00000368508.3:c.1678C>T	0.38		61	98			8	1943-12-01				5.8e-05	65	DFCI	TRUE	Non-Spanish/non-Hispanic		23791	23925	HGSOC	White	1	Metastasis	Metastasis site unspecified	DFCI-ONCOPANEL-2	Female	2015	2015
GENIE Cohort v11.0-public	GENIE-DFCI-037397-48884	Esophagogastric Cancer	Esophagogastric Adenocarcinoma	R560C	OncoKB: Unknown, level NA, resistance NA;CIViC: NA;MyCancerGenome: not present;CancerHotspot: no;3DHotspot: no	SIFT: impact: tolerated, score: 0.07;Polyphen-2: impact: benign, score: 0	Missense_Mutation	SNP	Diploid	1	Somatic	NA	DFCI	6	117710594	117710594	G	A	6:g.117710594G>A	ENST00000368508.3:c.1678C>T	0.53		176	154			6	1943-12-01				5.8e-05	77	DFCI	TRUE	Non-Spanish/non-Hispanic		28254	28290	EGC	White	1	Primary	Primary tumor	DFCI-ONCOPANEL-2	Female	2017	2017
GENIE Cohort v11.0-public	GENIE-MSK-P-0018143-T01-IM6	Esophagogastric Cancer	Esophageal Squamous Cell Carcinoma	R560C	OncoKB: Unknown, level NA, resistance NA;CIViC: NA;MyCancerGenome: not present;CancerHotspot: no;3DHotspot: no	SIFT: impact: tolerated, score: 0.07;Polyphen-2: impact: benign, score: 0	Missense_Mutation	SNP	Diploid	1	SOMATIC	NA	MSK	6	117710594	117710594	G	A	6:g.117710594G>A	ENST00000368508.3:c.1678C>T	0.32	0.0028	124	262	1	355	6	1943-12-01				5.8e-05	68	MSK	TRUE	Non-Spanish/non-Hispanic	0.2745	17300	17300	ESCC	White	1	Primary	Primary tumor	MSK-IMPACT468	Female	2017	2017
GENIE Cohort v11.0-public	GENIE-MSK-P-0034594-T01-IM6	Glioma	Glioblastoma Multiforme	R560C	OncoKB: Unknown, level NA, resistance NA;CIViC: NA;MyCancerGenome: not present;CancerHotspot: no;3DHotspot: no	SIFT: impact: tolerated, score: 0.07;Polyphen-2: impact: benign, score: 0	Missense_Mutation	SNP	Diploid	1	SOMATIC	NA	MSK	6	117710594	117710594	G	A	6:g.117710594G>A	ENST00000368508.3:c.1678C>T	0.6		94	63		250	6	1943-12-01				5.8e-05	Unknown	MSK	Unknown	Unknown	0.3303	Unknown	Unknown	GBM	Unknown	1	Primary	Primary tumor	MSK-IMPACT468	Unknown	Unknown	Unknown
GENIE Cohort v11.0-public	GENIE-MSK-P-0047056-T01-IM6	Colorectal Cancer	Colon Adenocarcinoma	R560C	OncoKB: Unknown, level NA, resistance NA;CIViC: NA;MyCancerGenome: not present;CancerHotspot: no;3DHotspot: no	SIFT: impact: tolerated, score: 0.07;Polyphen-2: impact: benign, score: 0	Missense_Mutation	SNP	Diploid	1	SOMATIC	NA	MSK	6	117710594	117710594	G	A	6:g.117710594G>A	ENST00000368508.3:c.1678C>T	0.32		94	203		334	119	1943-12-01				5.8e-05	44	MSK	FALSE	Non-Spanish/non-Hispanic	0.1485	18632	Unknown	COAD	White	1	Metastasis	Metastasis site unspecified	MSK-IMPACT468	Male	2021	Unknown
GENIE Cohort v11.0-public	GENIE-CHOP-C1199004-BSPZ1N2XK1	Glioma	Low-Grade Glioma, NOS	R560C	OncoKB: Unknown, level NA, resistance NA;CIViC: NA;MyCancerGenome: not present;CancerHotspot: no;3DHotspot: no	SIFT: impact: tolerated, score: 0.07;Polyphen-2: impact: benign, score: 0	Missense_Mutation	SNP		1	Somatic	NA	CHOP	6	117710594	117710594	G	A	6:g.117710594G>A	ENST00000368508.3:c.1678C>T	0.52		464	429			4	1943-12-01				5.8e-05	<18	CHOP	FALSE	Spanish/Hispanic		<6570		LGGNOS	White	1	Primary	Primary tumor	CHOP-STNGS	Male	2020
GENIE Cohort v11.0-public	GENIE-MSK-P-0001701-T01-IM3	Uterine Sarcoma	Uterine Leiomyosarcoma	L2263S	OncoKB: Unknown, level NA, resistance NA;CIViC: NA;MyCancerGenome: not present;CancerHotspot: no;3DHotspot: no	SIFT: impact: deleterious_low_confidence, score: 0;Polyphen-2: impact: possibly_damaging, score: 0.785	Missense_Mutation	SNP	Diploid		SOMATIC	NA	MSK	6	117609911	117609911	A	G	6:g.117609911A>G	ENST00000368508.3:c.6788T>C	0.71		107	43		560	3	43/43					46	MSK	TRUE	Non-Spanish/non-Hispanic	0.6257	16407	16407	ULMS	White	1	Metastasis	Metastasis site unspecified	MSK-IMPACT341	Female	2014	2014
GENIE Cohort v11.0-public	GENIE-MSK-P-0035703-T01-IM6	Cancer of Unknown Primary	Small Cell Carcinoma of Unknown Primary	L2263S	OncoKB: Unknown, level NA, resistance NA;CIViC: NA;MyCancerGenome: not present;CancerHotspot: no;3DHotspot: no	SIFT: impact: deleterious_low_confidence, score: 0;Polyphen-2: impact: possibly_damaging, score: 0.785	Missense_Mutation	SNP	Diploid		SOMATIC	NA	MSK	6	117609911	117609911	A	G	6:g.117609911A>G	ENST00000368508.3:c.6788T>C	0.1		51	485		507	2	43/43					34	MSK	TRUE	Non-Spanish/non-Hispanic	0.6193	18007	18007	SCUP	White	1	Metastasis	Metastasis site unspecified	MSK-IMPACT468	Male	2019	2019
GENIE Cohort v11.0-public	GENIE-MSK-P-0001744-T01-IM3	Skin Cancer, Non-Melanoma	Cutaneous Squamous Cell Carcinoma	E1846V	OncoKB: Unknown, level NA, resistance NA;CIViC: NA;MyCancerGenome: not present;CancerHotspot: no;3DHotspot: no	SIFT: impact: deleterious, score: 0.02;Polyphen-2: impact: benign, score: 0.313	Missense_Mutation	SNP	Diploid		SOMATIC	NA	MSK	6	117647407	117647407	T	A	6:g.117647407T>A	ENST00000368508.3:c.5537A>T	0.19		87	370		590	70	33/43					71	MSK	TRUE	Non-Spanish/non-Hispanic	0.0834	16518	16518	CSCC	White	1	Primary	Primary tumor	MSK-IMPACT341	Male	2015	2015
GENIE Cohort v11.0-public	GENIE-MSK-P-0001790-T01-IM3	Small Cell Lung Cancer	Small Cell Lung Cancer	Y713N	OncoKB: Unknown, level NA, resistance NA;CIViC: NA;MyCancerGenome: not present;CancerHotspot: no;3DHotspot: no	SIFT: impact: deleterious, score: 0;Polyphen-2: impact: probably_damaging, score: 0.998	Missense_Mutation	SNP	Diploid	1	SOMATIC	NA	MSK	6	117707013	117707013	A	T	6:g.117707013A>T	ENST00000368508.3:c.2137T>A	0.48		606	644		538	23	15/43					68	MSK	TRUE	Non-Spanish/non-Hispanic	0.3402	18314	18314	SCLC	White	1	Metastasis	Metastasis site unspecified	MSK-IMPACT341	Female	2020	2020
GENIE Cohort v11.0-public	GENIE-MSK-P-0001808-T01-IM3	Colorectal Cancer	Colon Adenocarcinoma	R2184I	OncoKB: Unknown, level NA, resistance NA;CIViC: NA;MyCancerGenome: not present;CancerHotspot: no;3DHotspot: no	SIFT: impact: tolerated, score: 0.05;Polyphen-2: impact: possibly_damaging, score: 0.602	Missense_Mutation	SNP	Diploid	3	SOMATIC	NA	MSK	6	117629975	117629975	C	A	6:g.117629975C>A	ENST00000368508.3:c.6551G>T	0.09		90	942		275	156	41/43					56	MSK	FALSE	Non-Spanish/non-Hispanic	0.0259	18597	Unknown	COAD	Black	1	Metastasis	Metastasis site unspecified	MSK-IMPACT341	Male	2020	Unknown
GENIE Cohort v11.0-public	GENIE-MSK-P-0006960-T01-IM5	Colorectal Cancer	Colon Adenocarcinoma	R2184I	OncoKB: Unknown, level NA, resistance NA;CIViC: NA;MyCancerGenome: not present;CancerHotspot: no;3DHotspot: no	SIFT: impact: tolerated, score: 0.05;Polyphen-2: impact: possibly_damaging, score: 0.602	Missense_Mutation	SNP	Diploid	3	SOMATIC	NA	MSK	6	117629975	117629975	C	A	6:g.117629975C>A	ENST00000368508.3:c.6551G>T	0.35		209	390		498	345	41/43					62	MSK	FALSE	Non-Spanish/non-Hispanic	0.1037	18305	Unknown	COAD	White	1	Primary	Primary tumor	MSK-IMPACT410	Male	2020	Unknown
GENIE Cohort v11.0-public	GENIE-DFCI-008659-7272	Endometrial Cancer	Uterine Endometrioid Carcinoma	R2184I	OncoKB: Unknown, level NA, resistance NA;CIViC: NA;MyCancerGenome: not present;CancerHotspot: no;3DHotspot: no	SIFT: impact: tolerated, score: 0.05;Polyphen-2: impact: possibly_damaging, score: 0.602	Missense_Mutation	SNP	Diploid	3	Somatic	NA	DFCI	6	117629975	117629975	C	A	6:g.117629975C>A	ENST00000368508.3:c.6551G>T	0.05		14	293			72	41/43					58	DFCI	FALSE	Non-Spanish/non-Hispanic		22989		UEC	White	1	Primary	Primary tumor	DFCI-ONCOPANEL-2	Female	2019
GENIE Cohort v11.0-public	GENIE-DFCI-008107-5907	Colorectal Cancer	Colon Adenocarcinoma	R2184I	OncoKB: Unknown, level NA, resistance NA;CIViC: NA;MyCancerGenome: not present;CancerHotspot: no;3DHotspot: no	SIFT: impact: tolerated, score: 0.05;Polyphen-2: impact: possibly_damaging, score: 0.602	Missense_Mutation	SNP	Diploid	3	Somatic	NA	DFCI	6	117629975	117629975	C	A	6:g.117629975C>A	ENST00000368508.3:c.6551G>T	0.27		29	79			163	41/43					52	DFCI	FALSE	Non-Spanish/non-Hispanic		21339		COAD	White	1	Primary	Primary tumor	DFCI-ONCOPANEL-2	Male	2021
GENIE Cohort v11.0-public	GENIE-MSK-P-0013537-T01-IM5	Endometrial Cancer	Uterine Endometrioid Carcinoma	R2184I	OncoKB: Unknown, level NA, resistance NA;CIViC: NA;MyCancerGenome: not present;CancerHotspot: no;3DHotspot: no	SIFT: impact: tolerated, score: 0.05;Polyphen-2: impact: possibly_damaging, score: 0.602	Missense_Mutation	SNP	Diploid	3	SOMATIC	NA	MSK	6	117629975	117629975	C	A	6:g.117629975C>A	ENST00000368508.3:c.6551G>T	0.17		131	635		480	185	41/43					50	MSK	TRUE	Non-Spanish/non-Hispanic	0.0018	17744	17744	UEC	White	1	Primary	Primary tumor	MSK-IMPACT410	Female	2018	2018
GENIE Cohort v11.0-public	GENIE-MSK-P-0011357-T01-IM5	Colorectal Cancer	Colon Adenocarcinoma	R2184I	OncoKB: Unknown, level NA, resistance NA;CIViC: NA;MyCancerGenome: not present;CancerHotspot: no;3DHotspot: no	SIFT: impact: tolerated, score: 0.05;Polyphen-2: impact: possibly_damaging, score: 0.602	Missense_Mutation	SNP	Diploid	3	SOMATIC	NA	MSK	6	117629975	117629975	C	A	6:g.117629975C>A	ENST00000368508.3:c.6551G>T	0.09		59	613		406	202	41/43					52	MSK	FALSE	Non-Spanish/non-Hispanic	0.0168	18642	Unknown	COAD	Asian	1	Primary	Primary tumor	MSK-IMPACT410	Male	2021	Unknown
GENIE Cohort v11.0-public	GENIE-UCSF-1975-2185T	Cancer of Unknown Primary	Adenocarcinoma, NOS	R2184I	OncoKB: Unknown, level NA, resistance NA;CIViC: NA;MyCancerGenome: not present;CancerHotspot: no;3DHotspot: no	SIFT: impact: tolerated, score: 0.05;Polyphen-2: impact: possibly_damaging, score: 0.602	Missense_Mutation	SNP		3	Somatic	NA	UCSF	6	117629975	117629975	C	A	6:g.117629975C>A	ENST00000368508.3:c.6551G>T	0.36	0.0014	142	253	1	705	575	41/43					39	UCSF	FALSE	Non-Spanish/non-Hispanic	0.2517	15518		ADNOS	White	1	Not Collected	Not Collected	UCSF-NIMV4-TN	Female	2021
GENIE Cohort v11.0-public	GENIE-MSK-P-0035770-T01-IM6	Endometrial Cancer	Uterine Endometrioid Carcinoma	R2184I	OncoKB: Unknown, level NA, resistance NA;CIViC: NA;MyCancerGenome: not present;CancerHotspot: no;3DHotspot: no	SIFT: impact: tolerated, score: 0.05;Polyphen-2: impact: possibly_damaging, score: 0.602	Missense_Mutation	SNP	Diploid	3	SOMATIC	NA	MSK	6	117629975	117629975	C	A	6:g.117629975C>A	ENST00000368508.3:c.6551G>T	0.16		66	339		454	351	41/43					44	MSK	FALSE	Spanish/Hispanic	0	18639	Unknown	UEC	White	1	Primary	Primary tumor	MSK-IMPACT468	Female	2021	Unknown
GENIE Cohort v11.0-public	GENIE-DFCI-172701-2089992	Ovarian Cancer	Endometrioid Ovarian Cancer	R2184I	OncoKB: Unknown, level NA, resistance NA;CIViC: NA;MyCancerGenome: not present;CancerHotspot: no;3DHotspot: no	SIFT: impact: tolerated, score: 0.05;Polyphen-2: impact: possibly_damaging, score: 0.602	Missense_Mutation	SNP	Diploid	3	Somatic	NA	DFCI	6	117629975	117629975	C	A	6:g.117629975C>A	ENST00000368508.3:c.6551G>T	0.36		83	145			95	41/43					37	DFCI	FALSE	Non-Spanish/non-Hispanic		14448		EOV	Asian	1	Primary	Primary tumor	DFCI-ONCOPANEL-3.1	Female	2021
GENIE Cohort v11.0-public	GENIE-MSK-P-0001808-T01-IM3	Colorectal Cancer	Colon Adenocarcinoma	E1974*	OncoKB: Unknown, level NA, resistance NA;CIViC: NA;MyCancerGenome: not present;CancerHotspot: no;3DHotspot: no	SIFT: NA;Polyphen-2: NA	Nonsense_Mutation	SNP	Diploid		SOMATIC	NA	MSK	6	117641051	117641051	C	A	6:g.117641051C>A	ENST00000368508.3:c.5920G>T	0.15		201	1139		414	156	36/43					56	MSK	FALSE	Non-Spanish/non-Hispanic	0.0259	18597	Unknown	COAD	Black	1	Metastasis	Metastasis site unspecified	MSK-IMPACT341	Male	2020	Unknown
GENIE Cohort v11.0-public	GENIE-DFCI-000769-10643	Endometrial Cancer	Uterine Endometrioid Carcinoma	E1974*	OncoKB: Unknown, level NA, resistance NA;CIViC: NA;MyCancerGenome: not present;CancerHotspot: no;3DHotspot: no	SIFT: NA;Polyphen-2: NA	Nonsense_Mutation	SNP	Diploid		Somatic	NA	DFCI	6	117641051	117641051	C	A	6:g.117641051C>A	ENST00000368508.3:c.5920G>T	0.07		30	400			63	36/43					55	DFCI	FALSE	Non-Spanish/non-Hispanic		20677		UEC	White	2	Primary	Primary tumor	DFCI-ONCOPANEL-2	Female	2017
GENIE Cohort v11.0-public	GENIE-DFCI-236292-3474405	Endometrial Cancer	Endometrial Carcinoma	E1974*	OncoKB: Unknown, level NA, resistance NA;CIViC: NA;MyCancerGenome: not present;CancerHotspot: no;3DHotspot: no	SIFT: NA;Polyphen-2: NA	Nonsense_Mutation	SNP	Diploid		Somatic	NA	DFCI	6	117641051	117641051	C	A	6:g.117641051C>A	ENST00000368508.3:c.5920G>T	0.04		13	305			193	36/43					48	DFCI	FALSE	Non-Spanish/non-Hispanic		18080		UCEC	White	4	Not Applicable or Heme	Not applicable or hematologic malignancy	DFCI-ONCOPANEL-3.1	Female	2021
GENIE Cohort v11.0-public	GENIE-MSK-P-0001808-T01-IM3	Colorectal Cancer	Colon Adenocarcinoma	N1090K	OncoKB: Unknown, level NA, resistance NA;CIViC: NA;MyCancerGenome: not present;CancerHotspot: no;3DHotspot: no	SIFT: impact: tolerated, score: 0.11;Polyphen-2: impact: benign, score: 0.001	Missense_Mutation	SNP	Diploid		SOMATIC	NA	MSK	6	117683877	117683877	A	T	6:g.117683877A>T	ENST00000368508.3:c.3270T>A	0.08		108	1329		407	156	21/43					56	MSK	FALSE	Non-Spanish/non-Hispanic	0.0259	18597	Unknown	COAD	Black	1	Metastasis	Metastasis site unspecified	MSK-IMPACT341	Male	2020	Unknown
GENIE Cohort v11.0-public	GENIE-DFCI-135622-1000067	Soft Tissue Sarcoma	Leiomyosarcoma	N1090K	OncoKB: Unknown, level NA, resistance NA;CIViC: NA;MyCancerGenome: not present;CancerHotspot: no;3DHotspot: no	SIFT: impact: tolerated, score: 0.11;Polyphen-2: impact: benign, score: 0.001	Missense_Mutation	SNP	Diploid		Somatic	NA	DFCI	6	117683877	117683877	A	T	6:g.117683877A>T	ENST00000368508.3:c.3270T>A	0.46		87	103			12	21/43					74	DFCI	FALSE	Non-Spanish/non-Hispanic		28512		LMS	White	1	Primary	Primary tumor	DFCI-ONCOPANEL-3.1	Female	2021
GENIE Cohort v11.0-public	GENIE-MSK-P-0001808-T01-IM3	Colorectal Cancer	Colon Adenocarcinoma	E738D	OncoKB: Unknown, level NA, resistance NA;CIViC: NA;MyCancerGenome: not present;CancerHotspot: no;3DHotspot: no	SIFT: impact: tolerated, score: 0.07;Polyphen-2: impact: possibly_damaging, score: 0.53	Missense_Mutation	SNP	Diploid	2	SOMATIC	NA	MSK	6	117706936	117706936	C	A	6:g.117706936C>A	ENST00000368508.3:c.2214G>T	0.08		112	1315		340	156	15/43					56	MSK	FALSE	Non-Spanish/non-Hispanic	0.0259	18597	Unknown	COAD	Black	1	Metastasis	Metastasis site unspecified	MSK-IMPACT341	Male	2020	Unknown
GENIE Cohort v11.0-public	GENIE-MSK-P-0007319-T01-IM5	Penile Cancer	Basaloid Penile Squamous Cell Carcinoma	E738D	OncoKB: Unknown, level NA, resistance NA;CIViC: NA;MyCancerGenome: not present;CancerHotspot: no;3DHotspot: no	SIFT: impact: tolerated, score: 0.07;Polyphen-2: impact: possibly_damaging, score: 0.53	Missense_Mutation	SNP	Diploid	2	SOMATIC	NA	MSK	6	117706936	117706936	C	A	6:g.117706936C>A	ENST00000368508.3:c.2214G>T	0.15	0.0018	146	850	1	545	408	15/43					68	MSK	FALSE	Non-Spanish/non-Hispanic	0.0043	16653	Unknown	BPSCC	White	1	Primary	Primary tumor	MSK-IMPACT410	Male	2015	Unknown
GENIE Cohort v11.0-public	GENIE-MSK-P-0026278-T01-IM6	Endometrial Cancer	Poorly Differentiated Carcinoma of the Uterus	E738D	OncoKB: Unknown, level NA, resistance NA;CIViC: NA;MyCancerGenome: not present;CancerHotspot: no;3DHotspot: no	SIFT: impact: tolerated, score: 0.07;Polyphen-2: impact: possibly_damaging, score: 0.53	Missense_Mutation	SNP	Diploid	2	SOMATIC	NA	MSK	6	117706936	117706936	C	A	6:g.117706936C>A	ENST00000368508.3:c.2214G>T	0.27		205	567		562	319	15/43					48	MSK	FALSE	Non-Spanish/non-Hispanic	0	17584	Unknown	UPDC	White	1	Primary	Primary tumor	MSK-IMPACT468	Female	2018	Unknown
GENIE Cohort v11.0-public	GENIE-MSK-P-0035426-T01-IM6	Prostate Cancer	Prostate Adenocarcinoma	E738D	OncoKB: Unknown, level NA, resistance NA;CIViC: NA;MyCancerGenome: not present;CancerHotspot: no;3DHotspot: no	SIFT: impact: tolerated, score: 0.07;Polyphen-2: impact: possibly_damaging, score: 0.53	Missense_Mutation	SNP	Diploid	2	SOMATIC	NA	MSK	6	117706936	117706936	C	A	6:g.117706936C>A	ENST00000368508.3:c.2214G>T	0.34		167	318		494	204	15/43					60	MSK	FALSE	Non-Spanish/non-Hispanic	0.2004	18584	Unknown	PRAD	White	1	Primary	Primary tumor	MSK-IMPACT468	Male	2020	Unknown
GENIE Cohort v11.0-public	GENIE-MSK-P-0001808-T01-IM3	Colorectal Cancer	Colon Adenocarcinoma	Q562H	OncoKB: Unknown, level NA, resistance NA;CIViC: NA;MyCancerGenome: not present;CancerHotspot: no;3DHotspot: no	SIFT: impact: tolerated, score: 0.17;Polyphen-2: impact: benign, score: 0.28	Missense_Mutation	SNP	Diploid		SOMATIC	NA	MSK	6	117710586	117710586	C	A	6:g.117710586C>A	ENST00000368508.3:c.1686G>T	0.09		96	932		281	156	1943-12-01					56	MSK	FALSE	Non-Spanish/non-Hispanic	0.0259	18597	Unknown	COAD	Black	1	Metastasis	Metastasis site unspecified	MSK-IMPACT341	Male	2020	Unknown
GENIE Cohort v11.0-public	GENIE-MSK-P-0001808-T01-IM3	Colorectal Cancer	Colon Adenocarcinoma	E395D	OncoKB: Unknown, level NA, resistance NA;CIViC: NA;MyCancerGenome: not present;CancerHotspot: no;3DHotspot: no	SIFT: impact: tolerated, score: 0.36;Polyphen-2: impact: benign, score: 0.023	Missense_Mutation	SNP	Diploid	1	SOMATIC	NA	MSK	6	117714464	117714464	C	A	6:g.117714464C>A	ENST00000368508.3:c.1185G>T	0.08		76	918		281	156	1943-11-01					56	MSK	FALSE	Non-Spanish/non-Hispanic	0.0259	18597	Unknown	COAD	Black	1	Metastasis	Metastasis site unspecified	MSK-IMPACT341	Male	2020	Unknown
GENIE Cohort v11.0-public	GENIE-DFCI-137867-1358899	Endometrial Cancer	Uterine Mixed Endometrial Carcinoma	E395D	OncoKB: Unknown, level NA, resistance NA;CIViC: NA;MyCancerGenome: not present;CancerHotspot: no;3DHotspot: no	SIFT: impact: tolerated, score: 0.36;Polyphen-2: impact: benign, score: 0.023	Missense_Mutation	SNP	Diploid	1	Somatic	NA	DFCI	6	117714464	117714464	C	A	6:g.117714464C>A	ENST00000368508.3:c.1185G>T	0.28		36	94			326	1943-11-01					49	DFCI	FALSE	Non-Spanish/non-Hispanic		18987		UMEC	White	1	Primary	Primary tumor	DFCI-ONCOPANEL-3.1	Female	2021
GENIE Cohort v11.0-public	GENIE-MSK-P-0049202-T01-IM6	Colorectal Cancer	Colon Adenocarcinoma	E395D	OncoKB: Unknown, level NA, resistance NA;CIViC: NA;MyCancerGenome: not present;CancerHotspot: no;3DHotspot: no	SIFT: impact: tolerated, score: 0.36;Polyphen-2: impact: benign, score: 0.023	Missense_Mutation	SNP	Diploid	1	SOMATIC	NA	MSK	6	117714464	117714464	C	A	6:g.117714464C>A	ENST00000368508.3:c.1185G>T	0.2	0.0039	76	304	1	256	170	1943-11-01					71	MSK	FALSE	Non-Spanish/non-Hispanic	0.0002	18403	Unknown	COAD	White	1	Primary	Primary tumor	MSK-IMPACT468	Male	2020	Unknown
GENIE Cohort v11.0-public	GENIE-MSK-P-0001808-T01-IM3	Colorectal Cancer	Colon Adenocarcinoma	S370Y	OncoKB: Unknown, level NA, resistance NA;CIViC: NA;MyCancerGenome: not present;CancerHotspot: no;3DHotspot: no	SIFT: impact: deleterious, score: 0.01;Polyphen-2: impact: possibly_damaging, score: 0.641	Missense_Mutation	SNP	Diploid	2	SOMATIC	NA	MSK	6	117715380	117715380	G	T	6:g.117715380G>T	ENST00000368508.3:c.1109C>A	0.08		87	1062		371	156	1943-10-01				5.8e-05	56	MSK	FALSE	Non-Spanish/non-Hispanic	0.0259	18597	Unknown	COAD	Black	1	Metastasis	Metastasis site unspecified	MSK-IMPACT341	Male	2020	Unknown
GENIE Cohort v11.0-public	GENIE-MSK-P-0001821-T01-IM3	Uterine Sarcoma	Uterine Epithelioid Leiomyosarcoma	F518L	OncoKB: Unknown, level NA, resistance NA;CIViC: NA;MyCancerGenome: not present;CancerHotspot: no;3DHotspot: no	SIFT: impact: tolerated, score: 0.19;Polyphen-2: impact: possibly_damaging, score: 0.714	Missense_Mutation	SNP	Diploid		SOMATIC	NA	MSK	6	117710720	117710720	A	G	6:g.117710720A>G	ENST00000368508.3:c.1552T>C	0.07	0.0045	44	617	2	441	64	1943-12-01					59	MSK	FALSE	Non-Spanish/non-Hispanic	0.1493	18473	Unknown	UELMS	White	1	Metastasis	Metastasis site unspecified	MSK-IMPACT341	Female	2020	Unknown
GENIE Cohort v11.0-public	GENIE-MSK-P-0001859-T01-IM3	Prostate Cancer	Prostate Adenocarcinoma	P579L	OncoKB: Unknown, level NA, resistance NA;CIViC: NA;MyCancerGenome: not present;CancerHotspot: no;3DHotspot: no	SIFT: impact: deleterious, score: 0;Polyphen-2: impact: benign, score: 0.188	Missense_Mutation	SNP	Diploid		UNKNOWN	NA	MSK	6	117710536	117710536	G	A	6:g.117710536G>A	ENST00000368508.3:c.1736C>T	0.23		225	749		324	5	1943-12-01					80	MSK	TRUE	Non-Spanish/non-Hispanic	0.2058	16520	16520	PRAD	White	2	Metastasis	Metastasis site unspecified	MSK-IMPACT341	Male	2015	2015
GENIE Cohort v11.0-public	GENIE-MSK-P-0001859-T02-IM3	Prostate Cancer	Prostate Adenocarcinoma	P579L	OncoKB: Unknown, level NA, resistance NA;CIViC: NA;MyCancerGenome: not present;CancerHotspot: no;3DHotspot: no	SIFT: impact: deleterious, score: 0;Polyphen-2: impact: benign, score: 0.188	Missense_Mutation	SNP	Diploid		UNKNOWN	NA	MSK	6	117710536	117710536	G	A	6:g.117710536G>A	ENST00000368508.3:c.1736C>T	0.19		133	551		275	4	1943-12-01					80	MSK	TRUE	Non-Spanish/non-Hispanic	0.1985	16520	16520	PRAD	White	2	Primary	Primary tumor	MSK-IMPACT341	Male	2015	2015
GENIE Cohort v11.0-public	GENIE-DFCI-215901-3170248	Melanoma	Melanoma	P579L	OncoKB: Unknown, level NA, resistance NA;CIViC: NA;MyCancerGenome: not present;CancerHotspot: no;3DHotspot: no	SIFT: impact: deleterious, score: 0;Polyphen-2: impact: benign, score: 0.188	Missense_Mutation	SNP	Diploid		Somatic	NA	DFCI	6	117710536	117710536	G	A	6:g.117710536G>A	ENST00000368508.3:c.1736C>T	0.55		24	20			89	1943-12-01					60	DFCI	FALSE	Non-Spanish/non-Hispanic		22177		MEL	White	1	Metastasis	Metastasis site unspecified	DFCI-ONCOPANEL-3.1	Male	2019
GENIE Cohort v11.0-public	GENIE-MSK-P-0001915-T01-IM3	Breast Cancer	Breast Invasive Ductal Carcinoma	D1192G	OncoKB: Unknown, level NA, resistance NA;CIViC: NA;MyCancerGenome: not present;CancerHotspot: no;3DHotspot: no	SIFT: impact: deleterious, score: 0.01;Polyphen-2: impact: possibly_damaging, score: 0.646	Missense_Mutation	SNP	Diploid	1	SOMATIC	NA	MSK	6	117681045	117681045	T	C	6:g.117681045T>C	ENST00000368508.3:c.3575A>G	0.17		247	1218		580	5	23/43					52	MSK	TRUE	Non-Spanish/non-Hispanic	0.2937	17264	17264	IDC	White	1	Metastasis	Metastasis site unspecified	MSK-IMPACT341	Female	2017	2017
GENIE Cohort v11.0-public	GENIE-MSK-P-0001937-T01-IM3	Small Cell Lung Cancer	Small Cell Lung Cancer	G2066C	OncoKB: Unknown, level NA, resistance NA;CIViC: NA;MyCancerGenome: not present;CancerHotspot: no;3DHotspot: no	SIFT: impact: deleterious, score: 0;Polyphen-2: impact: probably_damaging, score: 1	Missense_Mutation	SNP	Diploid	1	SOMATIC	NA	MSK	6	117632220	117632220	C	A	6:g.117632220C>A	ENST00000368508.3:c.6196G>T	0.44		298	373		308	14	39/43					52	MSK	TRUE	Spanish/Hispanic	0.447	16847	16847	SCLC	Unknown	1	Primary	Primary tumor	MSK-IMPACT341	Male	2016	2016
GENIE Cohort v11.0-public	GENIE-MSK-P-0001949-T01-IM3	Colorectal Cancer	Rectal Adenocarcinoma	Q59H	OncoKB: Unknown, level NA, resistance NA;CIViC: NA;MyCancerGenome: not present;CancerHotspot: no;3DHotspot: no	SIFT: impact: deleterious, score: 0.04;Polyphen-2: impact: benign, score: 0	Missense_Mutation	SNP	Diploid		SOMATIC	NA	MSK	6	117737472	117737472	T	A	6:g.117737472T>A	ENST00000368508.3:c.177A>T	0.08		73	860		338	11	1943-03-01					46	MSK	TRUE	Non-Spanish/non-Hispanic	0.3515	17087	17087	READ	Asian	1	Metastasis	Metastasis site unspecified	MSK-IMPACT341	Male	2016	2016
GENIE Cohort v11.0-public	GENIE-MSK-P-0002731-T03-IM6	Non-Small Cell Lung Cancer	Poorly Differentiated Non-Small Cell Lung Cancer	Q59H	OncoKB: Unknown, level NA, resistance NA;CIViC: NA;MyCancerGenome: not present;CancerHotspot: no;3DHotspot: no	SIFT: impact: deleterious, score: 0.04;Polyphen-2: impact: benign, score: 0	Missense_Mutation	SNP	Diploid		SOMATIC	NA	MSK	6	117737472	117737472	T	A	6:g.117737472T>A	ENST00000368508.3:c.177A>T	0.18		97	431		458	17	1943-03-01					65	MSK	FALSE	Non-Spanish/non-Hispanic	0.6022	18650	Unknown	NSCLCPD	White	2	Metastasis	Metastasis site unspecified	MSK-IMPACT468	Female	2021	Unknown
GENIE Cohort v11.0-public	GENIE-MSK-P-0002177-T01-IM3	Breast Cancer	Breast Invasive Ductal Carcinoma	D2143Vfs*25	OncoKB: Unknown, level NA, resistance NA;CIViC: NA;MyCancerGenome: not present;CancerHotspot: no;3DHotspot: no	SIFT: NA;Polyphen-2: NA	Frame_Shift_Del	DEL	Diploid		SOMATIC	NA	MSK	6	117631246	117631250	TACAT	-	6:g.117631246_117631250del	ENST00000368508.3:c.6428_6432del	0.17		202	957		452	5	40/43					68	MSK	TRUE	Spanish/Hispanic	0.3457	17510	17510	IDC	White	2	Metastasis	Metastasis site unspecified	MSK-IMPACT341	Female	2017	2017
GENIE Cohort v11.0-public	GENIE-MSK-P-0002177-T02-IM6	Breast Cancer	Invasive Breast Carcinoma	D2143Vfs*25	OncoKB: Unknown, level NA, resistance NA;CIViC: NA;MyCancerGenome: not present;CancerHotspot: no;3DHotspot: no	SIFT: NA;Polyphen-2: NA	Frame_Shift_Del	DEL	Diploid		SOMATIC	NA	MSK	6	117631246	117631250	TACAT	-	6:g.117631246_117631250del	ENST00000368508.3:c.6428_6432del	0.34		124	238		458	6	40/43					72	MSK	TRUE	Spanish/Hispanic	0.6751	17510	17510	BRCA	White	2	Metastasis	Metastasis site unspecified	MSK-IMPACT468	Female	2017	2017
GENIE Cohort v11.0-public	GENIE-MSK-P-0002190-T01-IM3	Bone Cancer	Osteoblastic Osteosarcoma	S283C	OncoKB: Unknown, level NA, resistance NA;CIViC: NA;MyCancerGenome: not present;CancerHotspot: no;3DHotspot: no	SIFT: impact: deleterious, score: 0.04;Polyphen-2: impact: possibly_damaging, score: 0.707	Missense_Mutation	SNP	Diploid		SOMATIC	NA	MSK	6	117717359	117717359	G	C	6:g.117717359G>C	ENST00000368508.3:c.848C>G	0.15		168	926		348	2	1943-08-01					26	MSK	TRUE	Non-Spanish/non-Hispanic	0.1339	16941	16941	OSOS	White	2	Metastasis	Metastasis site unspecified	MSK-IMPACT341	Female	2016	2016
GENIE Cohort v11.0-public	GENIE-MSK-P-0002190-T02-IM5	Bone Cancer	Osteosarcoma	S283C	OncoKB: Unknown, level NA, resistance NA;CIViC: NA;MyCancerGenome: not present;CancerHotspot: no;3DHotspot: no	SIFT: impact: deleterious, score: 0.04;Polyphen-2: impact: possibly_damaging, score: 0.707	Missense_Mutation	SNP	Diploid		SOMATIC	NA	MSK	6	117717359	117717359	G	C	6:g.117717359G>C	ENST00000368508.3:c.848C>G	0.33		234	467		324	1	1943-08-01					27	MSK	TRUE	Non-Spanish/non-Hispanic	0.3749	16941	16941	OS	White	2	Primary	Primary tumor	MSK-IMPACT410	Female	2016	2016
GENIE Cohort v11.0-public	GENIE-MSK-P-0002207-T01-IM3	Non-Small Cell Lung Cancer	Lung Adenocarcinoma	R493L	OncoKB: Unknown, level NA, resistance NA;CIViC: NA;MyCancerGenome: not present;CancerHotspot: no;3DHotspot: no	SIFT: impact: tolerated, score: 0.17;Polyphen-2: impact: benign, score: 0.007	Missense_Mutation	SNP	Diploid	1	SOMATIC	NA	MSK	6	117710794	117710794	C	A	6:g.117710794C>A	ENST00000368508.3:c.1478G>T	0.19		166	704		539	7	1943-12-01					76	MSK	TRUE	Non-Spanish/non-Hispanic	0.3255	16432	16432	LUAD	White	1	Primary	Primary tumor	MSK-IMPACT341	Male	2014	2014
GENIE Cohort v11.0-public	GENIE-MSK-P-0002226-T01-IM3	Uterine Sarcoma	Uterine Sarcoma, Other	E2296G	OncoKB: Unknown, level NA, resistance NA;CIViC: NA;MyCancerGenome: not present;CancerHotspot: no;3DHotspot: no	SIFT: impact: deleterious_low_confidence, score: 0;Polyphen-2: impact: benign, score: 0	Missense_Mutation	SNP	Diploid	2	SOMATIC	NA	MSK	6	117609812	117609812	T	C	6:g.117609812T>C	ENST00000368508.3:c.6887A>G	0.41		567	805		609	6	43/43					64	MSK	TRUE	Non-Spanish/non-Hispanic	0.2199	17808	17808	OUSARC	White	2	Metastasis	Metastasis site unspecified	MSK-IMPACT341	Female	2018	2018
GENIE Cohort v11.0-public	GENIE-MSK-P-0002226-T02-IM5	Uterine Sarcoma	Uterine Sarcoma, Other	E2296G	OncoKB: Unknown, level NA, resistance NA;CIViC: NA;MyCancerGenome: not present;CancerHotspot: no;3DHotspot: no	SIFT: impact: deleterious_low_confidence, score: 0;Polyphen-2: impact: benign, score: 0	Missense_Mutation	SNP	Diploid	2	SOMATIC	NA	MSK	6	117609812	117609812	T	C	6:g.117609812T>C	ENST00000368508.3:c.6887A>G	0.35		415	757		648	4	43/43					65	MSK	TRUE	Non-Spanish/non-Hispanic	0.2056	17808	17808	OUSARC	White	2	Metastasis	Metastasis site unspecified	MSK-IMPACT410	Female	2018	2018
GENIE Cohort v11.0-public	GENIE-MSK-P-0002418-T01-IM3	Melanoma	Melanoma of Unknown Primary	S884F	OncoKB: Unknown, level NA, resistance NA;CIViC: NA;MyCancerGenome: not present;CancerHotspot: no;3DHotspot: no	SIFT: impact: deleterious, score: 0;Polyphen-2: impact: probably_damaging, score: 0.994	Missense_Mutation	SNP	Diploid	1	SOMATIC	NA	MSK	6	117687400	117687400	G	A	6:g.117687400G>A	ENST00000368508.3:c.2651C>T	0.31		181	411		567	3	18/43					29	MSK	TRUE	Non-Spanish/non-Hispanic	0.2904	18090	18090	MUP	White	1	Metastasis	Metastasis site unspecified	MSK-IMPACT341	Female	2019	2019
GENIE Cohort v11.0-public	GENIE-VICC-595159-unk-1	Melanoma	Melanoma	S884F	OncoKB: Unknown, level NA, resistance NA;CIViC: NA;MyCancerGenome: not present;CancerHotspot: no;3DHotspot: no	SIFT: impact: deleterious, score: 0;Polyphen-2: impact: probably_damaging, score: 0.994	Missense_Mutation	SNP	Diploid	1	SOMATIC	NA	VICC	6	117687400	117687400	G	A	6:g.117687400G>A	ENST00000368508.3:c.2651C>T	0.53		303	269			25	18/43					20	VICC	FALSE	Non-Spanish/non-Hispanic		9232	Unknown	MEL	White	1	Unspecified	Not otherwise specified	VICC-01-T7	Female	2021
GENIE Cohort v11.0-public	GENIE-DFCI-091190-350445	Melanoma	Melanoma	S884F	OncoKB: Unknown, level NA, resistance NA;CIViC: NA;MyCancerGenome: not present;CancerHotspot: no;3DHotspot: no	SIFT: impact: deleterious, score: 0;Polyphen-2: impact: probably_damaging, score: 0.994	Missense_Mutation	SNP	Diploid	1	Somatic	NA	DFCI	6	117687400	117687400	G	A	6:g.117687400G>A	ENST00000368508.3:c.2651C>T	0.42		116	157			120	18/43					60	DFCI	FALSE	Non-Spanish/non-Hispanic		23490		MEL	White	1	Metastasis	Metastasis site unspecified	DFCI-ONCOPANEL-3	Female	2021
GENIE Cohort v11.0-public	GENIE-DFCI-122417-1200749	Melanoma	Melanoma	S884F	OncoKB: Unknown, level NA, resistance NA;CIViC: NA;MyCancerGenome: not present;CancerHotspot: no;3DHotspot: no	SIFT: impact: deleterious, score: 0;Polyphen-2: impact: probably_damaging, score: 0.994	Missense_Mutation	SNP	ShallowDel	1	Somatic	NA	DFCI	6	117687400	117687400	G	A	6:g.117687400G>A	ENST00000368508.3:c.2651C>T	0.22		52	180			22	18/43					63	DFCI	FALSE	Non-Spanish/non-Hispanic		24252		MEL	White	1	Metastasis	Metastasis site unspecified	DFCI-ONCOPANEL-3.1	Female	2021
GENIE Cohort v11.0-public	GENIE-MSK-P-0033654-T01-IM6	Melanoma	Melanoma of Unknown Primary	S884F	OncoKB: Unknown, level NA, resistance NA;CIViC: NA;MyCancerGenome: not present;CancerHotspot: no;3DHotspot: no	SIFT: impact: deleterious, score: 0;Polyphen-2: impact: probably_damaging, score: 0.994	Missense_Mutation	SNP	Diploid	1	SOMATIC	NA	MSK	6	117687400	117687400	G	A	6:g.117687400G>A	ENST00000368508.3:c.2651C>T	0.36		155	276		351	59	18/43					76	MSK	FALSE	Non-Spanish/non-Hispanic	0.1327	18612	Unknown	MUP	White	1	Metastasis	Metastasis site unspecified	MSK-IMPACT468	Female	2020	Unknown
GENIE Cohort v11.0-public	GENIE-MSK-P-0055288-T03-IM6	Non-Small Cell Lung Cancer	Lung Adenocarcinoma	S884F	OncoKB: Unknown, level NA, resistance NA;CIViC: NA;MyCancerGenome: not present;CancerHotspot: no;3DHotspot: no	SIFT: impact: deleterious, score: 0;Polyphen-2: impact: probably_damaging, score: 0.994	Missense_Mutation	SNP	Diploid	1	SOMATIC	NA	MSK	6	117687400	117687400	G	A	6:g.117687400G>A	ENST00000368508.3:c.2651C>T	0.07		37	516		391	5	18/43					59	MSK	TRUE	Non-Spanish/non-Hispanic		18482	18482	LUAD	Asian	2	Primary	Primary tumor	MSK-IMPACT468	Female	2020	2020
GENIE Cohort v11.0-public	GENIE-DFCI-379003-4036292	Colorectal Cancer	Colon Adenocarcinoma	S884F	OncoKB: Unknown, level NA, resistance NA;CIViC: NA;MyCancerGenome: not present;CancerHotspot: no;3DHotspot: no	SIFT: impact: deleterious, score: 0;Polyphen-2: impact: probably_damaging, score: 0.994	Missense_Mutation	SNP		1	Somatic	NA	DFCI	6	117687400	117687400	G	A	6:g.117687400G>A	ENST00000368508.3:c.2651C>T	0.2		70	278			10	18/43					40	DFCI	FALSE	Non-Spanish/non-Hispanic		14987		COAD	White	2	Primary	Primary tumor	DFCI-ONCOPANEL-3.1	Male	2021
GENIE Cohort v11.0-public	GENIE-DFCI-379003-4036428	Colorectal Cancer	Colon Adenocarcinoma	S884F	OncoKB: Unknown, level NA, resistance NA;CIViC: NA;MyCancerGenome: not present;CancerHotspot: no;3DHotspot: no	SIFT: impact: deleterious, score: 0;Polyphen-2: impact: probably_damaging, score: 0.994	Missense_Mutation	SNP	Gain	1	Somatic	NA	DFCI	6	117687400	117687400	G	A	6:g.117687400G>A	ENST00000368508.3:c.2651C>T	0.2		70	278			10	18/43					40	DFCI	FALSE	Non-Spanish/non-Hispanic		14987		COAD	White	2	Primary	Primary tumor	DFCI-ONCOPANEL-3.1	Male	2021
GENIE Cohort v11.0-public	GENIE-MSK-P-0002440-T01-IM3	Melanoma	Cutaneous Melanoma	G541R	OncoKB: Unknown, level NA, resistance NA;CIViC: NA;MyCancerGenome: not present;CancerHotspot: no;3DHotspot: no	SIFT: impact: deleterious, score: 0;Polyphen-2: impact: possibly_damaging, score: 0.539	Missense_Mutation	SNP	Diploid		SOMATIC	NA	MSK	6	117710651	117710651	C	T	6:g.117710651C>T	ENST00000368508.3:c.1621G>A	0.28		198	519		316	21	1943-12-01					64	MSK	FALSE	Non-Spanish/non-Hispanic	0.759	18620	Unknown	SKCM	White	1	Metastasis	Metastasis site unspecified	MSK-IMPACT341	Female	2020	Unknown
GENIE Cohort v11.0-public	GENIE-MSK-P-0002440-T01-IM3	Melanoma	Cutaneous Melanoma	P255L	OncoKB: Unknown, level NA, resistance NA;CIViC: NA;MyCancerGenome: not present;CancerHotspot: no;3DHotspot: no	SIFT: impact: deleterious, score: 0;Polyphen-2: impact: possibly_damaging, score: 0.842	Missense_Mutation	SNP	Diploid		SOMATIC	NA	MSK	6	117718093	117718093	G	A	6:g.117718093G>A	ENST00000368508.3:c.764C>T	0.3		139	330		367	21	1943-07-01					64	MSK	FALSE	Non-Spanish/non-Hispanic	0.759	18620	Unknown	SKCM	White	1	Metastasis	Metastasis site unspecified	MSK-IMPACT341	Female	2020	Unknown
GENIE Cohort v11.0-public	GENIE-MSK-P-0002455-T01-IM3	Colorectal Cancer	Mucinous Adenocarcinoma of the Colon and Rectum	Q1114R	OncoKB: Unknown, level NA, resistance NA;CIViC: NA;MyCancerGenome: not present;CancerHotspot: no;3DHotspot: no	SIFT: impact: tolerated, score: 0.24;Polyphen-2: impact: benign, score: 0.019	Missense_Mutation	SNP	Diploid		SOMATIC	NA	MSK	6	117683806	117683806	T	C	6:g.117683806T>C	ENST00000368508.3:c.3341A>G	0.38		198	322		371	81	21/43					69	MSK	TRUE	Non-Spanish/non-Hispanic	0.1877	16508	16508	MACR	White	1	Metastasis	Metastasis site unspecified	MSK-IMPACT341	Female	2015	2015
GENIE Cohort v11.0-public	GENIE-MSK-P-0002490-T01-IM3	Melanoma	Melanoma of Unknown Primary	E1943K	OncoKB: Unknown, level NA, resistance NA;CIViC: NA;MyCancerGenome: not present;CancerHotspot: no;3DHotspot: no	SIFT: impact: deleterious, score: 0.01;Polyphen-2: impact: benign, score: 0.015	Missense_Mutation	SNP	Diploid	1	SOMATIC	NA	MSK	6	117641144	117641144	C	T	6:g.117641144C>T	ENST00000368508.3:c.5827G>A	0.55		201	162		470	111	36/43					71	MSK	TRUE	Non-Spanish/non-Hispanic	0.1584	17255	17255	MUP	White	1	Metastasis	Metastasis site unspecified	MSK-IMPACT341	Male	2017	2017
GENIE Cohort v11.0-public	GENIE-DFCI-007582-3990	Head and Neck Cancer	Oropharynx Squamous Cell Carcinoma	E1943K	OncoKB: Unknown, level NA, resistance NA;CIViC: NA;MyCancerGenome: not present;CancerHotspot: no;3DHotspot: no	SIFT: impact: deleterious, score: 0.01;Polyphen-2: impact: benign, score: 0.015	Missense_Mutation	SNP	Diploid	1	Somatic	NA	DFCI	6	117641144	117641144	C	T	6:g.117641144C>T	ENST00000368508.3:c.5827G>A	0.13		42	276			38	36/43					83	DFCI	FALSE	Non-Spanish/non-Hispanic		31415		OPHSC	White	1	Primary	Primary tumor	DFCI-ONCOPANEL-2	Male	2017
GENIE Cohort v11.0-public	GENIE-MSK-P-0008942-T01-IM5	Melanoma	Cutaneous Melanoma	E1943K	OncoKB: Unknown, level NA, resistance NA;CIViC: NA;MyCancerGenome: not present;CancerHotspot: no;3DHotspot: no	SIFT: impact: deleterious, score: 0.01;Polyphen-2: impact: benign, score: 0.015	Missense_Mutation	SNP	Diploid	1	SOMATIC	NA	MSK	6	117641144	117641144	C	T	6:g.117641144C>T	ENST00000368508.3:c.5827G>A	0.44	0.0013	415	522	1	750	36	36/43					67	MSK	FALSE	Non-Spanish/non-Hispanic	0.436	18584	Unknown	SKCM	White	1	Metastasis	Metastasis site unspecified	MSK-IMPACT410	Male	2020	Unknown
GENIE Cohort v11.0-public	GENIE-VICC-267153-unk-1	Melanoma	Cutaneous Melanoma	E1943K	OncoKB: Unknown, level NA, resistance NA;CIViC: NA;MyCancerGenome: not present;CancerHotspot: no;3DHotspot: no	SIFT: impact: deleterious, score: 0.01;Polyphen-2: impact: benign, score: 0.015	Missense_Mutation	SNP	Diploid	1	SOMATIC	NA	VICC	6	117641144	117641144	C	T	6:g.117641144C>T	ENST00000368508.3:c.5827G>A	0.25		254	763			59	36/43					73	VICC	TRUE	Non-Spanish/non-Hispanic		26747	26800	SKCM	White	1	Metastasis	Local recurrence	VICC-01-T7	Female	2016	2016
GENIE Cohort v11.0-public	GENIE-DFCI-077292-349167	Cancer of Unknown Primary	Poorly Differentiated Carcinoma, NOS	E1943K	OncoKB: Unknown, level NA, resistance NA;CIViC: NA;MyCancerGenome: not present;CancerHotspot: no;3DHotspot: no	SIFT: impact: deleterious, score: 0.01;Polyphen-2: impact: benign, score: 0.015	Missense_Mutation	SNP	Diploid	1	Somatic	NA	DFCI	6	117641144	117641144	C	T	6:g.117641144C>T	ENST00000368508.3:c.5827G>A	0.2		70	275			89	36/43					61	DFCI	FALSE	Non-Spanish/non-Hispanic		23648		PDC	White	1	Metastasis	Metastasis site unspecified	DFCI-ONCOPANEL-3	Male	2021
GENIE Cohort v11.0-public	GENIE-DFCI-111105-571768	Melanoma	Melanoma	E1943K	OncoKB: Unknown, level NA, resistance NA;CIViC: NA;MyCancerGenome: not present;CancerHotspot: no;3DHotspot: no	SIFT: impact: deleterious, score: 0.01;Polyphen-2: impact: benign, score: 0.015	Missense_Mutation	SNP	Diploid	1	Somatic	NA	DFCI	6	117641144	117641144	C	T	6:g.117641144C>T	ENST00000368508.3:c.5827G>A	0.29		39	95			67	36/43					61	DFCI	FALSE	Non-Spanish/non-Hispanic		23681		MEL	White	1	Metastasis	Metastasis site unspecified	DFCI-ONCOPANEL-3	Female	2021
GENIE Cohort v11.0-public	GENIE-MSK-P-0023765-T01-IM6	Melanoma	Cutaneous Melanoma	E1943K	OncoKB: Unknown, level NA, resistance NA;CIViC: NA;MyCancerGenome: not present;CancerHotspot: no;3DHotspot: no	SIFT: impact: deleterious, score: 0.01;Polyphen-2: impact: benign, score: 0.015	Missense_Mutation	SNP	Diploid	1	SOMATIC	NA	MSK	6	117641144	117641144	C	T	6:g.117641144C>T	ENST00000368508.3:c.5827G>A	0.18	0.0048	58	273	2	413	146	36/43					73	MSK	FALSE	Non-Spanish/non-Hispanic	0.0918	18136	Unknown	SKCM	White	1	Metastasis	Metastasis site unspecified	MSK-IMPACT468	Male	2019	Unknown
GENIE Cohort v11.0-public	GENIE-MSK-P-0024305-T01-IM6	Melanoma	Cutaneous Melanoma	E1943K	OncoKB: Unknown, level NA, resistance NA;CIViC: NA;MyCancerGenome: not present;CancerHotspot: no;3DHotspot: no	SIFT: impact: deleterious, score: 0.01;Polyphen-2: impact: benign, score: 0.015	Missense_Mutation	SNP	Diploid	1	SOMATIC	NA	MSK	6	117641144	117641144	C	T	6:g.117641144C>T	ENST00000368508.3:c.5827G>A	0.41		290	416		674	18	36/43					50	MSK	TRUE	Non-Spanish/non-Hispanic	0.5009	18563	18563	SKCM	White	2	Metastasis	Metastasis site unspecified	MSK-IMPACT468	Male	2020	2020
GENIE Cohort v11.0-public	GENIE-MSK-P-0024305-T02-IM6	Melanoma	Cutaneous Melanoma	E1943K	OncoKB: Unknown, level NA, resistance NA;CIViC: NA;MyCancerGenome: not present;CancerHotspot: no;3DHotspot: no	SIFT: impact: deleterious, score: 0.01;Polyphen-2: impact: benign, score: 0.015	Missense_Mutation	SNP	Diploid	1	SOMATIC	NA	MSK	6	117641144	117641144	C	T	6:g.117641144C>T	ENST00000368508.3:c.5827G>A	0.3		222	507		718	17	36/43					52	MSK	TRUE	Non-Spanish/non-Hispanic	0.433	18563	18563	SKCM	White	2	Metastasis	Metastasis site unspecified	MSK-IMPACT468	Male	2020	2020
GENIE Cohort v11.0-public	GENIE-UCSF-351-504T	Melanoma	Melanoma	E1943K	OncoKB: Unknown, level NA, resistance NA;CIViC: NA;MyCancerGenome: not present;CancerHotspot: no;3DHotspot: no	SIFT: impact: deleterious, score: 0.01;Polyphen-2: impact: benign, score: 0.015	Missense_Mutation	SNP		1	Somatic	NA	UCSF	6	117641144	117641144	C	T	6:g.117641144C>T	ENST00000368508.3:c.5827G>A	0.69		283	126			122	36/43					69	UCSF	TRUE	Non-Spanish/non-Hispanic	0.9552	25507	25644	MEL	White	1	Not Collected	Not Collected	UCSF-NIMV4-TO	Male	2016	2016
GENIE Cohort v11.0-public	GENIE-MSK-P-0038482-T01-IM6	Melanoma	Melanoma	E1943K	OncoKB: Unknown, level NA, resistance NA;CIViC: NA;MyCancerGenome: not present;CancerHotspot: no;3DHotspot: no	SIFT: impact: deleterious, score: 0.01;Polyphen-2: impact: benign, score: 0.015	Missense_Mutation	SNP	Diploid	1	SOMATIC	NA	MSK	6	117641144	117641144	C	T	6:g.117641144C>T	ENST00000368508.3:c.5827G>A	0.14		124	778		783	18	36/43					72	MSK	FALSE	Non-Spanish/non-Hispanic	0.0383	18646	Unknown	MEL	White	1	Metastasis	Metastasis site unspecified	MSK-IMPACT468	Male	2021	Unknown
GENIE Cohort v11.0-public	GENIE-MSK-P-0038722-T01-IM6	Melanoma	Melanoma of Unknown Primary	E1943K	OncoKB: Unknown, level NA, resistance NA;CIViC: NA;MyCancerGenome: not present;CancerHotspot: no;3DHotspot: no	SIFT: impact: deleterious, score: 0.01;Polyphen-2: impact: benign, score: 0.015	Missense_Mutation	SNP	Diploid	1	SOMATIC	NA	MSK	6	117641144	117641144	C	T	6:g.117641144C>T	ENST00000368508.3:c.5827G>A	0.38	0.0016	391	641	1	625	83	36/43					56	MSK	FALSE	Non-Spanish/non-Hispanic	0.1818	18646	Unknown	MUP	White	1	Metastasis	Metastasis site unspecified	MSK-IMPACT468	Male	2021	Unknown
GENIE Cohort v11.0-public	GENIE-MSK-P-0046236-T01-IM6	Melanoma	Cutaneous Melanoma	E1943K	OncoKB: Unknown, level NA, resistance NA;CIViC: NA;MyCancerGenome: not present;CancerHotspot: no;3DHotspot: no	SIFT: impact: deleterious, score: 0.01;Polyphen-2: impact: benign, score: 0.015	Missense_Mutation	SNP	Diploid	1	SOMATIC	NA	MSK	6	117641144	117641144	C	T	6:g.117641144C>T	ENST00000368508.3:c.5827G>A	0.73		257	97		526	41	36/43					54	MSK	TRUE	Non-Spanish/non-Hispanic	0.3379	18193	18193	SKCM	White	1	Primary	Primary tumor	MSK-IMPACT468	Male	2019	2019
GENIE Cohort v11.0-public	GENIE-MSK-P-0045878-T01-IM6	Skin Cancer, Non-Melanoma	Cutaneous Squamous Cell Carcinoma	E1943K	OncoKB: Unknown, level NA, resistance NA;CIViC: NA;MyCancerGenome: not present;CancerHotspot: no;3DHotspot: no	SIFT: impact: deleterious, score: 0.01;Polyphen-2: impact: benign, score: 0.015	Missense_Mutation	SNP	Diploid	1	SOMATIC	NA	MSK	6	117641144	117641144	C	T	6:g.117641144C>T	ENST00000368508.3:c.5827G>A	0.39		238	376		637	44	36/43					73	MSK	FALSE	Non-Spanish/non-Hispanic	0.4458	18649	Unknown	CSCC	White	2	Metastasis	Metastasis site unspecified	MSK-IMPACT468	Male	2021	Unknown
GENIE Cohort v11.0-public	GENIE-MSK-P-0045878-T02-IM6	Skin Cancer, Non-Melanoma	Cutaneous Squamous Cell Carcinoma	E1943K	OncoKB: Unknown, level NA, resistance NA;CIViC: NA;MyCancerGenome: not present;CancerHotspot: no;3DHotspot: no	SIFT: impact: deleterious, score: 0.01;Polyphen-2: impact: benign, score: 0.015	Missense_Mutation	SNP	Diploid	1	SOMATIC	NA	MSK	6	117641144	117641144	C	T	6:g.117641144C>T	ENST00000368508.3:c.5827G>A	0.17		110	535		663	39	36/43					73	MSK	FALSE	Non-Spanish/non-Hispanic	0.0645	18649	Unknown	CSCC	White	2	Metastasis	Metastasis site unspecified	MSK-IMPACT468	Male	2021	Unknown
GENIE Cohort v11.0-public	GENIE-DFCI-262618-3559417	Soft Tissue Sarcoma	Sarcoma, NOS	E1943K	OncoKB: Unknown, level NA, resistance NA;CIViC: NA;MyCancerGenome: not present;CancerHotspot: no;3DHotspot: no	SIFT: impact: deleterious, score: 0.01;Polyphen-2: impact: benign, score: 0.015	Missense_Mutation	SNP	Diploid	1	Somatic	NA	DFCI	6	117641144	117641144	C	T	6:g.117641144C>T	ENST00000368508.3:c.5827G>A	0.34		30	58			54	36/43					74	DFCI	FALSE	Non-Spanish/non-Hispanic		27597		SARCNOS	White	1	Primary	Primary tumor	DFCI-ONCOPANEL-3.1	Male	2021
GENIE Cohort v11.0-public	GENIE-DFCI-269117-3616887	Glioma	Anaplastic Oligodendroglioma	E1943K	OncoKB: Unknown, level NA, resistance NA;CIViC: NA;MyCancerGenome: not present;CancerHotspot: no;3DHotspot: no	SIFT: impact: deleterious, score: 0.01;Polyphen-2: impact: benign, score: 0.015	Missense_Mutation	SNP	Diploid	1	Somatic	NA	DFCI	6	117641144	117641144	C	T	6:g.117641144C>T	ENST00000368508.3:c.5827G>A	0.08		21	236			501	36/43					57	DFCI	FALSE	Non-Spanish/non-Hispanic		20935		AODG	White	1	Metastasis	Local recurrence	DFCI-ONCOPANEL-3.1	Male	2020
GENIE Cohort v11.0-public	GENIE-UCSF-12910-7551T	Melanoma	Melanoma	E1943K	OncoKB: Unknown, level NA, resistance NA;CIViC: NA;MyCancerGenome: not present;CancerHotspot: no;3DHotspot: no	SIFT: impact: deleterious, score: 0.01;Polyphen-2: impact: benign, score: 0.015	Missense_Mutation	SNP		1	Somatic	NA	UCSF	6	117641144	117641144	C	T	6:g.117641144C>T	ENST00000368508.3:c.5827G>A	0.22		202	721			43	36/43					65	UCSF	FALSE	Non-Spanish/non-Hispanic	0.3164	25040		MEL	White	1	Not Collected	Not Collected	UCSF-IDTV5-TO	Male	2021
GENIE Cohort v11.0-public	GENIE-MSK-P-0058531-T01-IM6	Melanoma	Melanoma	E1943K	OncoKB: Unknown, level NA, resistance NA;CIViC: NA;MyCancerGenome: not present;CancerHotspot: no;3DHotspot: no	SIFT: impact: deleterious, score: 0.01;Polyphen-2: impact: benign, score: 0.015	Missense_Mutation	SNP	Diploid	1	SOMATIC	NA	MSK	6	117641144	117641144	C	T	6:g.117641144C>T	ENST00000368508.3:c.5827G>A	0.29		197	474		642	90	36/43					67	MSK	FALSE	Non-Spanish/non-Hispanic		18501	Unknown	MEL	White	1	Metastasis	Metastasis site unspecified	MSK-IMPACT468	Male	2020	Unknown
GENIE Cohort v11.0-public	GENIE-MSK-P-0060014-T01-IM7	Melanoma	Melanoma	E1943K	OncoKB: Unknown, level NA, resistance NA;CIViC: NA;MyCancerGenome: not present;CancerHotspot: no;3DHotspot: no	SIFT: impact: deleterious, score: 0.01;Polyphen-2: impact: benign, score: 0.015	Missense_Mutation	SNP	Diploid	1	SOMATIC	NA	MSK	6	117641144	117641144	C	T	6:g.117641144C>T	ENST00000368508.3:c.5827G>A	0.37		189	321		805	40	36/43					64	MSK	FALSE	Non-Spanish/non-Hispanic		18641	Unknown	MEL	White	1	Primary	Primary tumor	MSK-IMPACT505	Female	2021	Unknown
GENIE Cohort v11.0-public	GENIE-MSK-P-0002552-T01-IM3	Gastrointestinal Stromal Tumor	Gastrointestinal Stromal Tumor	R1467*	OncoKB: Unknown, level NA, resistance NA;CIViC: NA;MyCancerGenome: not present;CancerHotspot: no;3DHotspot: no	SIFT: NA;Polyphen-2: NA	Nonsense_Mutation	SNP	Diploid		SOMATIC	NA	MSK	6	117665348	117665348	T	A	6:g.117665348T>A	ENST00000368508.3:c.4399A>T	0.1		122	1057		287	4	27/43					67	MSK	FALSE	Non-Spanish/non-Hispanic	0.1507	18579	Unknown	GIST	White	1	Primary	Primary tumor	MSK-IMPACT341	Female	2020	Unknown
GENIE Cohort v11.0-public	GENIE-MSK-P-0002571-T01-IM3	Non-Small Cell Lung Cancer	Lung Adenocarcinoma	T1670I	OncoKB: Unknown, level NA, resistance NA;CIViC: NA;MyCancerGenome: not present;CancerHotspot: no;3DHotspot: no	SIFT: impact: deleterious, score: 0.03;Polyphen-2: impact: possibly_damaging, score: 0.876	Missense_Mutation	SNP	Diploid		SOMATIC	NA	MSK	6	117662368	117662368	G	A	6:g.117662368G>A	ENST00000368508.3:c.5009C>T	0.38		279	453		531	9	30/43					80	MSK	TRUE	Non-Spanish/non-Hispanic	0.3123	16429	16429	LUAD	Asian	1	Primary	Primary tumor	MSK-IMPACT341	Male	2014	2014
GENIE Cohort v11.0-public	GENIE-MSK-P-0002593-T01-IM3	Breast Cancer	Breast Invasive Ductal Carcinoma	A877S	OncoKB: Unknown, level NA, resistance NA;CIViC: NA;MyCancerGenome: not present;CancerHotspot: no;3DHotspot: no	SIFT: impact: tolerated, score: 0.43;Polyphen-2: impact: possibly_damaging, score: 0.508	Missense_Mutation	SNP	Diploid		SOMATIC	NA	MSK	6	117687422	117687422	C	A	6:g.117687422C>A	ENST00000368508.3:c.2629G>T	0.38		337	544		428	7	18/43					60	MSK	TRUE	Non-Spanish/non-Hispanic	0.5169	16453	16453	IDC	White	1	Metastasis	Metastasis site unspecified	MSK-IMPACT341	Female	2015	2015
GENIE Cohort v11.0-public	GENIE-MSK-P-0002695-T01-IM3	Glioma	Glioblastoma Multiforme	D839N	OncoKB: Unknown, level NA, resistance NA;CIViC: NA;MyCancerGenome: not present;CancerHotspot: no;3DHotspot: no	SIFT: impact: tolerated, score: 0.06;Polyphen-2: impact: probably_damaging, score: 0.994	Missense_Mutation	SNP	Diploid		SOMATIC	NA	MSK	6	117700304	117700304	C	T	6:g.117700304C>T	ENST00000368508.3:c.2515G>A	0.19		151	662		468	93	17/43					31	MSK	TRUE	Non-Spanish/non-Hispanic	0.3812	16444	16444	GBM	White	1	Primary	Primary tumor	MSK-IMPACT341	Female	2015	2015
GENIE Cohort v11.0-public	GENIE-MSK-P-0002695-T01-IM3	Glioma	Glioblastoma Multiforme	A347T	OncoKB: Unknown, level NA, resistance NA;CIViC: NA;MyCancerGenome: not present;CancerHotspot: no;3DHotspot: no	SIFT: impact: tolerated, score: 0.1;Polyphen-2: impact: benign, score: 0.007	Missense_Mutation	SNP	Diploid		SOMATIC	NA	MSK	6	117715450	117715450	C	T	6:g.117715450C>T	ENST00000368508.3:c.1039G>A	0.25		179	532		448	93	1943-10-01					31	MSK	TRUE	Non-Spanish/non-Hispanic	0.3812	16444	16444	GBM	White	1	Primary	Primary tumor	MSK-IMPACT341	Female	2015	2015
GENIE Cohort v11.0-public	GENIE-MSK-P-0002715-T01-IM3	Bladder Cancer	Upper Tract Urothelial Carcinoma	H189D	OncoKB: Unknown, level NA, resistance NA;CIViC: NA;MyCancerGenome: not present;CancerHotspot: no;3DHotspot: no	SIFT: impact: tolerated, score: 0.09;Polyphen-2: impact: possibly_damaging, score: 0.829	Missense_Mutation	SNP	Diploid	1	SOMATIC	NA	MSK	6	117724314	117724314	G	C	6:g.117724314G>C	ENST00000368508.3:c.565C>G	0.13		104	698		469	15	1943-06-01					65	MSK	FALSE	Non-Spanish/non-Hispanic	0.018	18500	Unknown	UTUC	White	1	Primary	Primary tumor	MSK-IMPACT341	Male	2020	Unknown
GENIE Cohort v11.0-public	GENIE-MSK-P-0002775-T01-IM3	Breast Cancer	Breast Invasive Ductal Carcinoma	L2292V	OncoKB: Unknown, level NA, resistance NA;CIViC: NA;MyCancerGenome: not present;CancerHotspot: no;3DHotspot: no	SIFT: impact: tolerated_low_confidence, score: 0.14;Polyphen-2: impact: benign, score: 0.003	Missense_Mutation	SNP	Diploid		SOMATIC	NA	MSK	6	117609825	117609825	G	C	6:g.117609825G>C	ENST00000368508.3:c.6874C>G	0.23		117	395		479	9	43/43					59	MSK	FALSE	Unknown	0.2037	18648	Unknown	IDC	White	1	Metastasis	Metastasis site unspecified	MSK-IMPACT341	Female	2021	Unknown
GENIE Cohort v11.0-public	GENIE-MSK-P-0002777-T01-IM3	Bladder Cancer	Bladder Urothelial Carcinoma	Q132E	OncoKB: Unknown, level NA, resistance NA;CIViC: NA;MyCancerGenome: not present;CancerHotspot: no;3DHotspot: no	SIFT: impact: deleterious, score: 0;Polyphen-2: impact: probably_damaging, score: 0.989	Missense_Mutation	SNP	Diploid		SOMATIC	NA	MSK	6	117725487	117725487	G	C	6:g.117725487G>C	ENST00000368508.3:c.394C>G	0.07		36	459		396	16	1943-05-01					69	MSK	TRUE	Non-Spanish/non-Hispanic	0.3278	16891	16891	BLCA	White	1	Primary	Primary tumor	MSK-IMPACT341	Male	2016	2016
GENIE Cohort v11.0-public	GENIE-MSK-P-0002835-T01-IM3	Colorectal Cancer	Colon Adenocarcinoma	R902K	OncoKB: Unknown, level NA, resistance NA;CIViC: NA;MyCancerGenome: not present;CancerHotspot: no;3DHotspot: no	SIFT: impact: tolerated, score: 0.52;Polyphen-2: impact: benign, score: 0	Missense_Mutation	SNP	Diploid		SOMATIC	NA	MSK	6	117687346	117687346	C	T	6:g.117687346C>T	ENST00000368508.3:c.2705G>A	0.27		396	1069		513	9	18/43					65	MSK	TRUE	Non-Spanish/non-Hispanic	0.5824	16779	16779	COAD	White	1	Metastasis	Metastasis site unspecified	MSK-IMPACT341	Male	2015	2015
GENIE Cohort v11.0-public	GENIE-MSK-P-0002851-T01-IM3	Bone Cancer	Chondrosarcoma	T2266M	OncoKB: Unknown, level NA, resistance NA;CIViC: NA;MyCancerGenome: not present;CancerHotspot: no;3DHotspot: no	SIFT: impact: deleterious_low_confidence, score: 0;Polyphen-2: impact: possibly_damaging, score: 0.893	Missense_Mutation	SNP	Diploid	1	SOMATIC	NA	MSK	6	117609902	117609902	G	A	6:g.117609902G>A	ENST00000368508.3:c.6797C>T	0.2	0.0021	148	605	1	469	3	43/43					40	MSK	TRUE	Non-Spanish/non-Hispanic	0.2447	17566	17566	CHS	White	1	Metastasis	Metastasis site unspecified	MSK-IMPACT341	Female	2018	2018
GENIE Cohort v11.0-public	GENIE-DFCI-006816-1469798	Glioma	Glioblastoma	T2266M	OncoKB: Unknown, level NA, resistance NA;CIViC: NA;MyCancerGenome: not present;CancerHotspot: no;3DHotspot: no	SIFT: impact: deleterious_low_confidence, score: 0;Polyphen-2: impact: possibly_damaging, score: 0.893	Missense_Mutation	SNP	Diploid	1	Somatic	NA	DFCI	6	117609902	117609902	G	A	6:g.117609902G>A	ENST00000368508.3:c.6797C>T	0.24		78	249			7	43/43					62	DFCI	TRUE	Non-Spanish/non-Hispanic		23167	23196	GB	White	2	Metastasis	Local recurrence	DFCI-ONCOPANEL-3.1	Male	2020	2020
GENIE Cohort v11.0-public	GENIE-VICC-596155-unk-1	Glioma	Anaplastic Oligodendroglioma	T2266M	OncoKB: Unknown, level NA, resistance NA;CIViC: NA;MyCancerGenome: not present;CancerHotspot: no;3DHotspot: no	SIFT: impact: deleterious_low_confidence, score: 0;Polyphen-2: impact: possibly_damaging, score: 0.893	Missense_Mutation	SNP	Diploid	1	SOMATIC	NA	VICC	6	117609902	117609902	G	A	6:g.117609902G>A	ENST00000368508.3:c.6797C>T	0.14		103	633			12	43/43					34	VICC	TRUE	Non-Spanish/non-Hispanic		12774	12819	AODG	White	1	Metastasis	Local recurrence	VICC-01-T7	Male	2016	2016
GENIE Cohort v11.0-public	GENIE-DFCI-027017-130454	Small Cell Lung Cancer	Small Cell Lung Cancer	T2266M	OncoKB: Unknown, level NA, resistance NA;CIViC: NA;MyCancerGenome: not present;CancerHotspot: no;3DHotspot: no	SIFT: impact: deleterious_low_confidence, score: 0;Polyphen-2: impact: possibly_damaging, score: 0.893	Missense_Mutation	SNP	Diploid	1	Somatic	NA	DFCI	6	117609902	117609902	G	A	6:g.117609902G>A	ENST00000368508.3:c.6797C>T	0.31		87	196			19	43/43					70	DFCI	TRUE	Non-Spanish/non-Hispanic		25574	25885	SCLC	White	1	Metastasis	Metastasis site unspecified	DFCI-ONCOPANEL-3	Male	2016	2017
GENIE Cohort v11.0-public	GENIE-DFCI-037476-130345	Cancer of Unknown Primary	Adenocarcinoma, NOS	T2266M	OncoKB: Unknown, level NA, resistance NA;CIViC: NA;MyCancerGenome: not present;CancerHotspot: no;3DHotspot: no	SIFT: impact: deleterious_low_confidence, score: 0;Polyphen-2: impact: possibly_damaging, score: 0.893	Missense_Mutation	SNP	Diploid	1	Somatic	NA	DFCI	6	117609902	117609902	G	A	6:g.117609902G>A	ENST00000368508.3:c.6797C>T	0.3		131	305			6	43/43					64	DFCI	TRUE	Non-Spanish/non-Hispanic		23625	23704	ADNOS	White	1	Metastasis	Metastasis site unspecified	DFCI-ONCOPANEL-3	Male	2016	2017
GENIE Cohort v11.0-public	GENIE-MSK-P-0024069-T01-IM6	Colorectal Cancer	Colon Adenocarcinoma	T2266M	OncoKB: Unknown, level NA, resistance NA;CIViC: NA;MyCancerGenome: not present;CancerHotspot: no;3DHotspot: no	SIFT: impact: deleterious_low_confidence, score: 0;Polyphen-2: impact: possibly_damaging, score: 0.893	Missense_Mutation	SNP	Diploid	1	SOMATIC	NA	MSK	6	117609902	117609902	G	A	6:g.117609902G>A	ENST00000368508.3:c.6797C>T	0.27		79	214		693	10	43/43					51	MSK	FALSE	Non-Spanish/non-Hispanic	0.2857	17408	Unknown	COAD	White	1	Primary	Primary tumor	MSK-IMPACT468	Female	2017	Unknown
GENIE Cohort v11.0-public	GENIE-MSK-P-0026139-T01-IM6	Prostate Cancer	Prostate Adenocarcinoma	T2266M	OncoKB: Unknown, level NA, resistance NA;CIViC: NA;MyCancerGenome: not present;CancerHotspot: no;3DHotspot: no	SIFT: impact: deleterious_low_confidence, score: 0;Polyphen-2: impact: possibly_damaging, score: 0.893	Missense_Mutation	SNP	Diploid	1	SOMATIC	NA	MSK	6	117609902	117609902	G	A	6:g.117609902G>A	ENST00000368508.3:c.6797C>T	0.48		201	217		494	1	43/43					64	MSK	FALSE	Non-Spanish/non-Hispanic	0.2811	18449	Unknown	PRAD	White	1	Primary	Primary tumor	MSK-IMPACT468	Male	2020	Unknown
GENIE Cohort v11.0-public	GENIE-DFCI-168014-1615437	Glioma	Glioblastoma	T2266M	OncoKB: Unknown, level NA, resistance NA;CIViC: NA;MyCancerGenome: not present;CancerHotspot: no;3DHotspot: no	SIFT: impact: deleterious_low_confidence, score: 0;Polyphen-2: impact: possibly_damaging, score: 0.893	Missense_Mutation	SNP	Diploid	1	Somatic	NA	DFCI	6	117609902	117609902	G	A	6:g.117609902G>A	ENST00000368508.3:c.6797C>T	0.42		122	166			12	43/43					58	DFCI	FALSE	Non-Spanish/non-Hispanic		21461		GB	White	1	Primary	Primary tumor	DFCI-ONCOPANEL-3.1	Female	2019
GENIE Cohort v11.0-public	GENIE-MSK-P-0058188-T01-IM6	Bladder Cancer	Bladder Urothelial Carcinoma	T2266M	OncoKB: Unknown, level NA, resistance NA;CIViC: NA;MyCancerGenome: not present;CancerHotspot: no;3DHotspot: no	SIFT: impact: deleterious_low_confidence, score: 0;Polyphen-2: impact: possibly_damaging, score: 0.893	Missense_Mutation	SNP	Diploid	1	SOMATIC	NA	MSK	6	117609902	117609902	G	A	6:g.117609902G>A	ENST00000368508.3:c.6797C>T	0.22	0.0021	120	432	1	471	8	43/43					56	MSK	FALSE	Spanish/Hispanic		18611	Unknown	BLCA	Other	1	Primary	Primary tumor	MSK-IMPACT468	Male	2020	Unknown
GENIE Cohort v11.0-public	GENIE-MSK-P-0003024-T01-IM3	Bladder Cancer	Bladder Urothelial Carcinoma	E1647K	OncoKB: Unknown, level NA, resistance NA;CIViC: NA;MyCancerGenome: not present;CancerHotspot: no;3DHotspot: no	SIFT: impact: deleterious, score: 0.02;Polyphen-2: impact: probably_damaging, score: 0.978	Missense_Mutation	SNP	Diploid		SOMATIC	NA	MSK	6	117662438	117662438	C	T	6:g.117662438C>T	ENST00000368508.3:c.4939G>A	0.3		134	316		536	31	30/43					72	MSK	TRUE	Non-Spanish/non-Hispanic	0.002	16807	16807	BLCA	White	1	Metastasis	Metastasis site unspecified	MSK-IMPACT341	Male	2016	2016
GENIE Cohort v11.0-public	GENIE-MSK-P-0006714-T01-IM5	Bladder Cancer	Bladder Urothelial Carcinoma	E1647K	OncoKB: Unknown, level NA, resistance NA;CIViC: NA;MyCancerGenome: not present;CancerHotspot: no;3DHotspot: no	SIFT: impact: deleterious, score: 0.02;Polyphen-2: impact: probably_damaging, score: 0.978	Missense_Mutation	SNP	Diploid		SOMATIC	NA	MSK	6	117662438	117662438	C	T	6:g.117662438C>T	ENST00000368508.3:c.4939G>A	0.34		179	345		594	62	30/43					71	MSK	FALSE	Non-Spanish/non-Hispanic	0.017	18643	Unknown	BLCA	White	1	Primary	Primary tumor	MSK-IMPACT410	Male	2021	Unknown
GENIE Cohort v11.0-public	GENIE-MSK-P-0003152-T01-IM5	Non-Small Cell Lung Cancer	Lung Squamous Cell Carcinoma	A87V	OncoKB: Unknown, level NA, resistance NA;CIViC: NA;MyCancerGenome: not present;CancerHotspot: no;3DHotspot: no	SIFT: impact: deleterious, score: 0.02;Polyphen-2: impact: benign, score: 0.123	Missense_Mutation	SNP	Diploid		SOMATIC	NA	MSK	6	117730774	117730774	G	A	6:g.117730774G>A	ENST00000368508.3:c.260C>T	0.32	0.008	188	401	3	374	10	1943-04-01				0.00017	65	MSK	TRUE	Non-Spanish/non-Hispanic	0.3815	16572	16572	LUSC	White	1	Primary	Primary tumor	MSK-IMPACT410	Female	2015	2015
GENIE Cohort v11.0-public	GENIE-DFCI-051212-250303	Pancreatic Cancer	Pancreatic Adenocarcinoma	A87V	OncoKB: Unknown, level NA, resistance NA;CIViC: NA;MyCancerGenome: not present;CancerHotspot: no;3DHotspot: no	SIFT: impact: deleterious, score: 0.02;Polyphen-2: impact: benign, score: 0.123	Missense_Mutation	SNP	ShallowDel		Somatic	NA	DFCI	6	117730774	117730774	G	A	6:g.117730774G>A	ENST00000368508.3:c.260C>T	0.31		78	173			10	1943-04-01				0.00017	60	DFCI	TRUE	Non-Spanish/non-Hispanic		22197	22389	PAAD	White	1	Metastasis	Metastasis site unspecified	DFCI-ONCOPANEL-3	Female	2017	2017
GENIE Cohort v11.0-public	GENIE-UCSF-1000-1166T	Embryonal Tumor	Medulloblastoma	A87V	OncoKB: Unknown, level NA, resistance NA;CIViC: NA;MyCancerGenome: not present;CancerHotspot: no;3DHotspot: no	SIFT: impact: deleterious, score: 0.02;Polyphen-2: impact: benign, score: 0.123	Missense_Mutation	SNP			Somatic	NA	UCSF	6	117730774	117730774	G	A	6:g.117730774G>A	ENST00000368508.3:c.260C>T	0.47		110	124			11	1943-04-01				0.00017	37	UCSF	FALSE	Spanish/Hispanic	0.2684	14987		MBL	Other	1	Not Collected	Not Collected	UCSF-NIMV4-TO	Female	2021
GENIE Cohort v11.0-public	GENIE-DFCI-269251-3676180	Colorectal Cancer	Colon Adenocarcinoma	A87V	OncoKB: Unknown, level NA, resistance NA;CIViC: NA;MyCancerGenome: not present;CancerHotspot: no;3DHotspot: no	SIFT: impact: deleterious, score: 0.02;Polyphen-2: impact: benign, score: 0.123	Missense_Mutation	SNP	Diploid		Somatic	NA	DFCI	6	117730774	117730774	G	A	6:g.117730774G>A	ENST00000368508.3:c.260C>T	0.5		125	123			20	1943-04-01				0.00017	82	DFCI	FALSE	Non-Spanish/non-Hispanic		30274		COAD	Black	1	Primary	Primary tumor	DFCI-ONCOPANEL-3.1	Female	2020
GENIE Cohort v11.0-public	GENIE-UCSF-12462-9916T	Skin Cancer, Non-Melanoma	Atypical Nevus	A87V	OncoKB: Unknown, level NA, resistance NA;CIViC: NA;MyCancerGenome: not present;CancerHotspot: no;3DHotspot: no	SIFT: impact: deleterious, score: 0.02;Polyphen-2: impact: benign, score: 0.123	Missense_Mutation	SNP			Somatic	NA	UCSF	6	117730774	117730774	G	A	6:g.117730774G>A	ENST00000368508.3:c.260C>T	0.47		322	359			8	1943-04-01				0.00017	<18	UCSF	FALSE	Unknown	0.0611	<6570		AN	Unknown	1	Not Collected	Not Collected	UCSF-IDTV5-TO	Male	2020
GENIE Cohort v11.0-public	GENIE-MSK-P-0003182-T01-IM5	Skin Cancer, Non-Melanoma	Basal Cell Carcinoma	G1809E	OncoKB: Unknown, level NA, resistance NA;CIViC: NA;MyCancerGenome: not present;CancerHotspot: no;3DHotspot: no	SIFT: impact: deleterious, score: 0;Polyphen-2: impact: probably_damaging, score: 0.999	Missense_Mutation	SNP	Diploid		SOMATIC	NA	MSK	6	117647518	117647518	C	T	6:g.117647518C>T	ENST00000368508.3:c.5426G>A	0.4		217	323		432	105	33/43					76	MSK	TRUE	Non-Spanish/non-Hispanic	0.0991	17481	17481	BCC	White	1	Metastasis	Metastasis site unspecified	MSK-IMPACT410	Male	2017	2017
GENIE Cohort v11.0-public	GENIE-DFCI-002112-308	Glioma	Anaplastic Oligodendroglioma	G1809E	OncoKB: Unknown, level NA, resistance NA;CIViC: NA;MyCancerGenome: not present;CancerHotspot: no;3DHotspot: no	SIFT: impact: deleterious, score: 0;Polyphen-2: impact: probably_damaging, score: 0.999	Missense_Mutation	SNP	Diploid		Somatic	NA	DFCI	6	117647518	117647518	C	T	6:g.117647518C>T	ENST00000368508.3:c.5426G>A	0.4		114	173			48	33/43					47	DFCI	FALSE	Non-Spanish/non-Hispanic		20177		AODG	White	1	Primary	Primary tumor	DFCI-ONCOPANEL-1	Female	2021
GENIE Cohort v11.0-public	GENIE-MSK-P-0041670-T01-IM6	Melanoma	Melanoma	G1809E	OncoKB: Unknown, level NA, resistance NA;CIViC: NA;MyCancerGenome: not present;CancerHotspot: no;3DHotspot: no	SIFT: impact: deleterious, score: 0;Polyphen-2: impact: probably_damaging, score: 0.999	Missense_Mutation	SNP	Diploid		SOMATIC	NA	MSK	6	117647518	117647518	C	T	6:g.117647518C>T	ENST00000368508.3:c.5426G>A	0.35		194	367		471	22	33/43					>89	MSK	TRUE	Non-Spanish/non-Hispanic	0.1162	18039	18039	MEL	White	1	Primary	Primary tumor	MSK-IMPACT468	Male	2019	2019
GENIE Cohort v11.0-public	GENIE-MSK-P-0003182-T01-IM5	Skin Cancer, Non-Melanoma	Basal Cell Carcinoma	G1628E	OncoKB: Unknown, level NA, resistance NA;CIViC: NA;MyCancerGenome: not present;CancerHotspot: no;3DHotspot: no	SIFT: impact: tolerated, score: 0.07;Polyphen-2: impact: possibly_damaging, score: 0.762	Missense_Mutation	SNP	Diploid		SOMATIC	NA	MSK	6	117662582	117662582	C	T	6:g.117662582C>T	ENST00000368508.3:c.4883G>A	0.34		122	237		278	105	29/43					76	MSK	TRUE	Non-Spanish/non-Hispanic	0.0991	17481	17481	BCC	White	1	Metastasis	Metastasis site unspecified	MSK-IMPACT410	Male	2017	2017
GENIE Cohort v11.0-public	GENIE-MSK-P-0005021-T01-IM5	Bladder Cancer	Upper Tract Urothelial Carcinoma	G1628E	OncoKB: Unknown, level NA, resistance NA;CIViC: NA;MyCancerGenome: not present;CancerHotspot: no;3DHotspot: no	SIFT: impact: tolerated, score: 0.07;Polyphen-2: impact: possibly_damaging, score: 0.762	Missense_Mutation	SNP	Diploid		SOMATIC	NA	MSK	6	117662582	117662582	C	T	6:g.117662582C>T	ENST00000368508.3:c.4883G>A	0.35		245	455		468	209	29/43					67	MSK	FALSE	Spanish/Hispanic	0.0001	18443	Unknown	UTUC	White	1	Primary	Primary tumor	MSK-IMPACT410	Male	2020	Unknown
GENIE Cohort v11.0-public	GENIE-MSK-P-0009950-T01-IM5	Melanoma	Melanoma of Unknown Primary	G1628E	OncoKB: Unknown, level NA, resistance NA;CIViC: NA;MyCancerGenome: not present;CancerHotspot: no;3DHotspot: no	SIFT: impact: tolerated, score: 0.07;Polyphen-2: impact: possibly_damaging, score: 0.762	Missense_Mutation	SNP	Diploid		SOMATIC	NA	MSK	6	117662582	117662582	C	T	6:g.117662582C>T	ENST00000368508.3:c.4883G>A	0.13		98	670		398	68	29/43					56	MSK	FALSE	Unknown	0.0506	18185	Unknown	MUP	Unknown	1	Metastasis	Metastasis site unspecified	MSK-IMPACT410	Male	2019	Unknown
GENIE Cohort v11.0-public	GENIE-MSK-P-0008857-T01-IM5	Melanoma	Cutaneous Melanoma	G1628E	OncoKB: Unknown, level NA, resistance NA;CIViC: NA;MyCancerGenome: not present;CancerHotspot: no;3DHotspot: no	SIFT: impact: tolerated, score: 0.07;Polyphen-2: impact: possibly_damaging, score: 0.762	Missense_Mutation	SNP	Diploid		SOMATIC	NA	MSK	6	117662582	117662582	C	T	6:g.117662582C>T	ENST00000368508.3:c.4883G>A	0.36		138	245		487	51	29/43					72	MSK	TRUE	Non-Spanish/non-Hispanic	0.2033	17616	17616	SKCM	White	2	Metastasis	Metastasis site unspecified	MSK-IMPACT410	Female	2018	2018
GENIE Cohort v11.0-public	GENIE-MSK-P-0008857-T02-IM5	Melanoma	Cutaneous Melanoma	G1628E	OncoKB: Unknown, level NA, resistance NA;CIViC: NA;MyCancerGenome: not present;CancerHotspot: no;3DHotspot: no	SIFT: impact: tolerated, score: 0.07;Polyphen-2: impact: possibly_damaging, score: 0.762	Missense_Mutation	SNP	Diploid		SOMATIC	NA	MSK	6	117662582	117662582	C	T	6:g.117662582C>T	ENST00000368508.3:c.4883G>A	0.17		177	849		521	51	29/43					72	MSK	TRUE	Non-Spanish/non-Hispanic	0.0884	17616	17616	SKCM	White	2	Primary	Primary tumor	MSK-IMPACT410	Female	2018	2018
GENIE Cohort v11.0-public	GENIE-DFCI-022999-23848	Melanoma	Melanoma	G1628E	OncoKB: Unknown, level NA, resistance NA;CIViC: NA;MyCancerGenome: not present;CancerHotspot: no;3DHotspot: no	SIFT: impact: tolerated, score: 0.07;Polyphen-2: impact: possibly_damaging, score: 0.762	Missense_Mutation	SNP	ShallowDel		Somatic	NA	DFCI	6	117662582	117662582	C	T	6:g.117662582C>T	ENST00000368508.3:c.4883G>A	0.34		94	180			23	29/43					66	DFCI	FALSE	Non-Spanish/non-Hispanic		24185		MEL	White	1	Metastasis	Metastasis site unspecified	DFCI-ONCOPANEL-2	Male	2016
GENIE Cohort v11.0-public	GENIE-MSK-P-0018059-T01-IM6	Melanoma	Cutaneous Melanoma	G1628E	OncoKB: Unknown, level NA, resistance NA;CIViC: NA;MyCancerGenome: not present;CancerHotspot: no;3DHotspot: no	SIFT: impact: tolerated, score: 0.07;Polyphen-2: impact: possibly_damaging, score: 0.762	Missense_Mutation	SNP	Diploid		SOMATIC	NA	MSK	6	117662582	117662582	C	T	6:g.117662582C>T	ENST00000368508.3:c.4883G>A	0.19		125	550		337	36	29/43					68	MSK	TRUE	Non-Spanish/non-Hispanic	0.1847	18610	18610	SKCM	White	1	Metastasis	Metastasis site unspecified	MSK-IMPACT468	Male	2020	2020
GENIE Cohort v11.0-public	GENIE-MSK-P-0024070-T01-IM6	Melanoma	Cutaneous Melanoma	G1628E	OncoKB: Unknown, level NA, resistance NA;CIViC: NA;MyCancerGenome: not present;CancerHotspot: no;3DHotspot: no	SIFT: impact: tolerated, score: 0.07;Polyphen-2: impact: possibly_damaging, score: 0.762	Missense_Mutation	SNP	Diploid		SOMATIC	NA	MSK	6	117662582	117662582	C	T	6:g.117662582C>T	ENST00000368508.3:c.4883G>A	0.19		142	601		555	56	29/43					52	MSK	TRUE	Non-Spanish/non-Hispanic	0.0238	17989	17989	SKCM	White	1	Metastasis	Metastasis site unspecified	MSK-IMPACT468	Male	2019	2019
GENIE Cohort v11.0-public	GENIE-UCSF-10904-8784T	Melanoma	Melanoma	G1628E	OncoKB: Unknown, level NA, resistance NA;CIViC: NA;MyCancerGenome: not present;CancerHotspot: no;3DHotspot: no	SIFT: impact: tolerated, score: 0.07;Polyphen-2: impact: possibly_damaging, score: 0.762	Missense_Mutation	SNP			Somatic	NA	UCSF	6	117662582	117662582	C	T	6:g.117662582C>T	ENST00000368508.3:c.4883G>A	0.3		245	580		821	146	29/43					70	UCSF	FALSE	Non-Spanish/non-Hispanic	0.7124	26315		MEL	White	1	Not Collected	Not Collected	UCSF-NIMV4-TN	Male	2021
GENIE Cohort v11.0-public	GENIE-UCSF-12460-9710T	Cancer of Unknown Primary	Cancer of Unknown Primary, NOS	G1628E	OncoKB: Unknown, level NA, resistance NA;CIViC: NA;MyCancerGenome: not present;CancerHotspot: no;3DHotspot: no	SIFT: impact: tolerated, score: 0.07;Polyphen-2: impact: possibly_damaging, score: 0.762	Missense_Mutation	SNP			Somatic	NA	UCSF	6	117662582	117662582	C	T	6:g.117662582C>T	ENST00000368508.3:c.4883G>A	0.09		46	488		444	43	29/43					36	UCSF	FALSE	Non-Spanish/non-Hispanic	0.4432	13462		CUPNOS	White	1	Not Collected	Not Collected	UCSF-IDTV5-TN	Female	2021
GENIE Cohort v11.0-public	GENIE-DFCI-344810-4003894	Cancer of Unknown Primary	Cancer of Unknown Primary	G1628E	OncoKB: Unknown, level NA, resistance NA;CIViC: NA;MyCancerGenome: not present;CancerHotspot: no;3DHotspot: no	SIFT: impact: tolerated, score: 0.07;Polyphen-2: impact: possibly_damaging, score: 0.762	Missense_Mutation	SNP			Somatic	NA	DFCI	6	117662582	117662582	C	T	6:g.117662582C>T	ENST00000368508.3:c.4883G>A	0.38		155	257			66	29/43					61	DFCI	FALSE	Non-Spanish/non-Hispanic		22792		CUP	White	2	Metastasis	Metastasis site unspecified	DFCI-ONCOPANEL-3.1	Male	2021
GENIE Cohort v11.0-public	GENIE-DFCI-344810-4005633	Cancer of Unknown Primary	Cancer of Unknown Primary	G1628E	OncoKB: Unknown, level NA, resistance NA;CIViC: NA;MyCancerGenome: not present;CancerHotspot: no;3DHotspot: no	SIFT: impact: tolerated, score: 0.07;Polyphen-2: impact: possibly_damaging, score: 0.762	Missense_Mutation	SNP	Diploid		Somatic	NA	DFCI	6	117662582	117662582	C	T	6:g.117662582C>T	ENST00000368508.3:c.4883G>A	0.38		155	257			66	29/43					61	DFCI	FALSE	Non-Spanish/non-Hispanic		22792		CUP	White	2	Metastasis	Metastasis site unspecified	DFCI-ONCOPANEL-3.1	Male	2021
GENIE Cohort v11.0-public	GENIE-DFCI-376745-4067274	Melanoma	Melanoma	G1628E	OncoKB: Unknown, level NA, resistance NA;CIViC: NA;MyCancerGenome: not present;CancerHotspot: no;3DHotspot: no	SIFT: impact: tolerated, score: 0.07;Polyphen-2: impact: possibly_damaging, score: 0.762	Missense_Mutation	SNP			Somatic	NA	DFCI	6	117662582	117662582	C	T	6:g.117662582C>T	ENST00000368508.3:c.4883G>A	0.32		126	273			15	29/43					73	DFCI	FALSE	Non-Spanish/non-Hispanic		27113		MEL	White	2	Metastasis	Metastasis site unspecified	DFCI-ONCOPANEL-3.1	Male	2021
GENIE Cohort v11.0-public	GENIE-DFCI-376745-4067411	Melanoma	Melanoma	G1628E	OncoKB: Unknown, level NA, resistance NA;CIViC: NA;MyCancerGenome: not present;CancerHotspot: no;3DHotspot: no	SIFT: impact: tolerated, score: 0.07;Polyphen-2: impact: possibly_damaging, score: 0.762	Missense_Mutation	SNP	Diploid		Somatic	NA	DFCI	6	117662582	117662582	C	T	6:g.117662582C>T	ENST00000368508.3:c.4883G>A	0.32		126	273			15	29/43					73	DFCI	FALSE	Non-Spanish/non-Hispanic		27113		MEL	White	2	Metastasis	Metastasis site unspecified	DFCI-ONCOPANEL-3.1	Male	2021
GENIE Cohort v11.0-public	GENIE-MSK-P-0003182-T01-IM5	Skin Cancer, Non-Melanoma	Basal Cell Carcinoma	R1035*	OncoKB: Unknown, level NA, resistance NA;CIViC: NA;MyCancerGenome: not present;CancerHotspot: no;3DHotspot: no	SIFT: NA;Polyphen-2: NA	Nonsense_Mutation	SNP	Diploid	2	SOMATIC	NA	MSK	6	117686238	117686238	G	A	6:g.117686238G>A	ENST00000368508.3:c.3103C>T	0.36		137	240		222	105	20/43				0.00012	76	MSK	TRUE	Non-Spanish/non-Hispanic	0.0991	17481	17481	BCC	White	1	Metastasis	Metastasis site unspecified	MSK-IMPACT410	Male	2017	2017
GENIE Cohort v11.0-public	GENIE-MSK-P-0030646-T01-IM6	Melanoma	Head and Neck Mucosal Melanoma	R1035*	OncoKB: Unknown, level NA, resistance NA;CIViC: NA;MyCancerGenome: not present;CancerHotspot: no;3DHotspot: no	SIFT: NA;Polyphen-2: NA	Nonsense_Mutation	SNP	Diploid	2	SOMATIC	NA	MSK	6	117686238	117686238	G	A	6:g.117686238G>A	ENST00000368508.3:c.3103C>T	0.11		39	313		267	25	20/43				0.00012	39	MSK	FALSE	Non-Spanish/non-Hispanic	0.0852	18421	Unknown	HNMUCM	White	1	Primary	Primary tumor	MSK-IMPACT468	Male	2020	Unknown
GENIE Cohort v11.0-public	GENIE-DFCI-137867-1358899	Endometrial Cancer	Uterine Mixed Endometrial Carcinoma	R1035*	OncoKB: Unknown, level NA, resistance NA;CIViC: NA;MyCancerGenome: not present;CancerHotspot: no;3DHotspot: no	SIFT: NA;Polyphen-2: NA	Nonsense_Mutation	SNP	Diploid	2	Somatic	NA	DFCI	6	117686238	117686238	G	A	6:g.117686238G>A	ENST00000368508.3:c.3103C>T	0.12		24	182			326	20/43				0.00012	49	DFCI	FALSE	Non-Spanish/non-Hispanic		18987		UMEC	White	1	Primary	Primary tumor	DFCI-ONCOPANEL-3.1	Female	2021
GENIE Cohort v11.0-public	GENIE-DFCI-152641-2150406	Mature T and NK Neoplasms	Mycosis Fungoides	R1035*	OncoKB: Unknown, level NA, resistance NA;CIViC: NA;MyCancerGenome: not present;CancerHotspot: no;3DHotspot: no	SIFT: NA;Polyphen-2: NA	Nonsense_Mutation	SNP	Diploid	2	Somatic	NA	DFCI	6	117686238	117686238	G	A	6:g.117686238G>A	ENST00000368508.3:c.3103C>T	0.25		77	235			99	20/43				0.00012	72	DFCI	TRUE	Non-Spanish/non-Hispanic		26286	26289	MYCF	White	1	Not Applicable or Heme	Not applicable or hematologic malignancy	DFCI-ONCOPANEL-3.1	Male	2019	2019
GENIE Cohort v11.0-public	GENIE-DFCI-268617-3646472	Breast Cancer	Breast Invasive Ductal Carcinoma	R1035*	OncoKB: Unknown, level NA, resistance NA;CIViC: NA;MyCancerGenome: not present;CancerHotspot: no;3DHotspot: no	SIFT: NA;Polyphen-2: NA	Nonsense_Mutation	SNP	Diploid	2	Somatic	NA	DFCI	6	117686238	117686238	G	A	6:g.117686238G>A	ENST00000368508.3:c.3103C>T	0.45		103	126			7	20/43				0.00012	49	DFCI	FALSE	Non-Spanish/non-Hispanic		18046		IDC	White	1	Primary	Primary tumor	DFCI-ONCOPANEL-3.1	Female	2020
GENIE Cohort v11.0-public	GENIE-MSK-P-0051461-T01-IM6	Melanoma	Cutaneous Melanoma	R1035*	OncoKB: Unknown, level NA, resistance NA;CIViC: NA;MyCancerGenome: not present;CancerHotspot: no;3DHotspot: no	SIFT: NA;Polyphen-2: NA	Nonsense_Mutation	SNP	Diploid	2	SOMATIC	NA	MSK	6	117686238	117686238	G	A	6:g.117686238G>A	ENST00000368508.3:c.3103C>T	0.05		16	276		231	11	20/43				0.00012	64	MSK	FALSE	Non-Spanish/non-Hispanic	0.0014	18650	Unknown	SKCM	White	1	Primary	Primary tumor	MSK-IMPACT468	Female	2021	Unknown
GENIE Cohort v11.0-public	GENIE-DFCI-325421-3884465	Cancer of Unknown Primary	Squamous Cell Carcinoma, NOS	R1035*	OncoKB: Unknown, level NA, resistance NA;CIViC: NA;MyCancerGenome: not present;CancerHotspot: no;3DHotspot: no	SIFT: NA;Polyphen-2: NA	Nonsense_Mutation	SNP		2	Somatic	NA	DFCI	6	117686238	117686238	G	A	6:g.117686238G>A	ENST00000368508.3:c.3103C>T	0.43		124	164			24	20/43				0.00012	75	DFCI	TRUE	Non-Spanish/non-Hispanic		27631	27633	SCCNOS	White	2	Metastasis	Metastasis site unspecified	DFCI-ONCOPANEL-3.1	Male	2020	2020
GENIE Cohort v11.0-public	GENIE-DFCI-325421-3884557	Cancer of Unknown Primary	Squamous Cell Carcinoma, NOS	R1035*	OncoKB: Unknown, level NA, resistance NA;CIViC: NA;MyCancerGenome: not present;CancerHotspot: no;3DHotspot: no	SIFT: NA;Polyphen-2: NA	Nonsense_Mutation	SNP	Diploid	2	Somatic	NA	DFCI	6	117686238	117686238	G	A	6:g.117686238G>A	ENST00000368508.3:c.3103C>T	0.43		124	164			24	20/43				0.00012	75	DFCI	TRUE	Non-Spanish/non-Hispanic		27631	27633	SCCNOS	White	2	Metastasis	Metastasis site unspecified	DFCI-ONCOPANEL-3.1	Male	2020	2020
GENIE Cohort v11.0-public	GENIE-MSK-P-0003182-T01-IM5	Skin Cancer, Non-Melanoma	Basal Cell Carcinoma	A446V	OncoKB: Unknown, level NA, resistance NA;CIViC: NA;MyCancerGenome: not present;CancerHotspot: no;3DHotspot: no	SIFT: impact: tolerated, score: 0.34;Polyphen-2: impact: benign, score: 0.018	Missense_Mutation	SNP	Diploid		SOMATIC	NA	MSK	6	117710935	117710935	G	A	6:g.117710935G>A	ENST00000368508.3:c.1337C>T	0.4		134	203		157	105	1943-12-01					76	MSK	TRUE	Non-Spanish/non-Hispanic	0.0991	17481	17481	BCC	White	1	Metastasis	Metastasis site unspecified	MSK-IMPACT410	Male	2017	2017
GENIE Cohort v11.0-public	GENIE-DFCI-036727-1304516	Melanoma	Melanoma	A446V	OncoKB: Unknown, level NA, resistance NA;CIViC: NA;MyCancerGenome: not present;CancerHotspot: no;3DHotspot: no	SIFT: impact: tolerated, score: 0.34;Polyphen-2: impact: benign, score: 0.018	Missense_Mutation	SNP	Diploid		Somatic	NA	DFCI	6	117710935	117710935	G	A	6:g.117710935G>A	ENST00000368508.3:c.1337C>T	0.05		17	320			25	1943-12-01					57	DFCI	FALSE	Non-Spanish/non-Hispanic		22170		MEL	White	2	Metastasis	Metastasis site unspecified	DFCI-ONCOPANEL-3.1	Female	2021
GENIE Cohort v11.0-public	GENIE-UCSF-12840-9365T	Melanoma	Melanoma	A446V	OncoKB: Unknown, level NA, resistance NA;CIViC: NA;MyCancerGenome: not present;CancerHotspot: no;3DHotspot: no	SIFT: impact: tolerated, score: 0.34;Polyphen-2: impact: benign, score: 0.018	Missense_Mutation	SNP			Somatic	NA	UCSF	6	117710935	117710935	G	A	6:g.117710935G>A	ENST00000368508.3:c.1337C>T	0.16		96	510			48	1943-12-01					71	UCSF	TRUE	Non-Spanish/non-Hispanic	0.7152	26102	26295	MEL	White	1	Not Collected	Not Collected	UCSF-IDTV5-TO	Male	2020	2021
GENIE Cohort v11.0-public	GENIE-MSK-P-0003261-T01-IM5	Bladder Cancer	Bladder Urothelial Carcinoma	Q1326E	OncoKB: Unknown, level NA, resistance NA;CIViC: NA;MyCancerGenome: not present;CancerHotspot: no;3DHotspot: no	SIFT: impact: tolerated, score: 1;Polyphen-2: impact: benign, score: 0.026	Missense_Mutation	SNP	Diploid		SOMATIC	NA	MSK	6	117677957	117677957	G	C	6:g.117677957G>C	ENST00000368508.3:c.3976C>G	0.2		73	291		561	44	25/43					69	MSK	FALSE	Non-Spanish/non-Hispanic	0.0927	18508	Unknown	BLCA	White	1	Primary	Primary tumor	MSK-IMPACT410	Male	2020	Unknown
GENIE Cohort v11.0-public	GENIE-MSK-P-0003292-T01-IM5	Glioma	Glioblastoma Multiforme	P659L	OncoKB: Unknown, level NA, resistance NA;CIViC: NA;MyCancerGenome: not present;CancerHotspot: no;3DHotspot: no	SIFT: impact: deleterious, score: 0;Polyphen-2: impact: probably_damaging, score: 0.973	Missense_Mutation	SNP	Diploid		SOMATIC	NA	MSK	6	117708981	117708981	G	A	6:g.117708981G>A	ENST00000368508.3:c.1976C>T	0.37		117	202		283	62	13/43					32	MSK	FALSE	Non-Spanish/non-Hispanic	0.1935	16455	Unknown	GBM	Unknown	1	Primary	Primary tumor	MSK-IMPACT410	Male	2015	Unknown
GENIE Cohort v11.0-public	GENIE-MSK-P-0003292-T01-IM5	Glioma	Glioblastoma Multiforme	W292*	OncoKB: Unknown, level NA, resistance NA;CIViC: NA;MyCancerGenome: not present;CancerHotspot: no;3DHotspot: no	SIFT: NA;Polyphen-2: NA	Nonsense_Mutation	SNP	Diploid		SOMATIC	NA	MSK	6	117715882	117715882	C	T	6:g.117715882C>T	ENST00000368508.3:c.876G>A	0.39		122	188		240	62	1943-09-01					32	MSK	FALSE	Non-Spanish/non-Hispanic	0.1935	16455	Unknown	GBM	Unknown	1	Primary	Primary tumor	MSK-IMPACT410	Male	2015	Unknown
GENIE Cohort v11.0-public	GENIE-MSK-P-0003311-T01-IM5	Non-Small Cell Lung Cancer	Lung Adenocarcinoma	T2176A	OncoKB: Unknown, level NA, resistance NA;CIViC: NA;MyCancerGenome: not present;CancerHotspot: no;3DHotspot: no	SIFT: impact: tolerated, score: 0.76;Polyphen-2: impact: benign, score: 0.003	Missense_Mutation	SNP	Diploid		SOMATIC	NA	MSK	6	117630000	117630000	T	C	6:g.117630000T>C	ENST00000368508.3:c.6526A>G	0.06		32	464		302	39	41/43					51	MSK	FALSE	Non-Spanish/non-Hispanic	0.0169	18599	Unknown	LUAD	White	1	Primary	Primary tumor	MSK-IMPACT410	Female	2020	Unknown
GENIE Cohort v11.0-public	GENIE-MSK-P-0003321-T01-IM5	Non-Small Cell Lung Cancer	Lung Squamous Cell Carcinoma	H1208N	OncoKB: Unknown, level NA, resistance NA;CIViC: NA;MyCancerGenome: not present;CancerHotspot: no;3DHotspot: no	SIFT: impact: tolerated, score: 1;Polyphen-2: impact: benign, score: 0	Missense_Mutation	SNP	Diploid		SOMATIC	NA	MSK	6	117680998	117680998	G	T	6:g.117680998G>T	ENST00000368508.3:c.3622C>A	0.14		36	215		349	19	23/43					56	MSK	TRUE	Non-Spanish/non-Hispanic	0.3362	16529	16529	LUSC	White	1	Primary	Primary tumor	MSK-IMPACT410	Male	2015	2015
GENIE Cohort v11.0-public	GENIE-DFCI-077816-299049	Non-Small Cell Lung Cancer	Lung Adenocarcinoma	H1208N	OncoKB: Unknown, level NA, resistance NA;CIViC: NA;MyCancerGenome: not present;CancerHotspot: no;3DHotspot: no	SIFT: impact: tolerated, score: 1;Polyphen-2: impact: benign, score: 0	Missense_Mutation	SNP	Diploid		Somatic	NA	DFCI	6	117680998	117680998	G	T	6:g.117680998G>T	ENST00000368508.3:c.3622C>A	0.1		26	234			21	23/43					79	DFCI	TRUE	Non-Spanish/non-Hispanic		29302	29317	LUAD	White	1	Metastasis	Metastasis site unspecified	DFCI-ONCOPANEL-3	Female	2018	2018
GENIE Cohort v11.0-public	GENIE-MSK-P-0003347-T01-IM5	Non-Small Cell Lung Cancer	Lung Squamous Cell Carcinoma	V728L	OncoKB: Unknown, level NA, resistance NA;CIViC: NA;MyCancerGenome: not present;CancerHotspot: no;3DHotspot: no	SIFT: impact: tolerated, score: 0.22;Polyphen-2: impact: benign, score: 0.013	Missense_Mutation	SNP	Diploid		SOMATIC	NA	MSK	6	117706968	117706968	C	A	6:g.117706968C>A	ENST00000368508.3:c.2182G>T	0.54		378	319		330	14	15/43					58	MSK	TRUE	Non-Spanish/non-Hispanic	0.6451	16684	16684	LUSC	White	1	Metastasis	Metastasis site unspecified	MSK-IMPACT410	Male	2015	2015
GENIE Cohort v11.0-public	GENIE-MSK-P-0003402-T01-IM5	Non-Small Cell Lung Cancer	Lung Squamous Cell Carcinoma	P2206H	OncoKB: Unknown, level NA, resistance NA;CIViC: NA;MyCancerGenome: not present;CancerHotspot: no;3DHotspot: no	SIFT: impact: deleterious, score: 0;Polyphen-2: impact: probably_damaging, score: 1	Missense_Mutation	SNP	Diploid		SOMATIC	NA	MSK	6	117622253	117622253	G	T	6:g.117622253G>T	ENST00000368508.3:c.6617C>A	0.2		75	308		392	18	42/43					64	MSK	TRUE	Non-Spanish/non-Hispanic	0.2222	17063	17063	LUSC	White	1	Primary	Primary tumor	MSK-IMPACT410	Male	2016	2016
GENIE Cohort v11.0-public	GENIE-MSK-P-0003423-T01-IM5	Breast Cancer	Breast Invasive Ductal Carcinoma	S485Y	OncoKB: Unknown, level NA, resistance NA;CIViC: NA;MyCancerGenome: not present;CancerHotspot: no;3DHotspot: no	SIFT: impact: deleterious, score: 0.01;Polyphen-2: impact: probably_damaging, score: 0.997	Missense_Mutation	SNP	Diploid		SOMATIC	NA	MSK	6	117710818	117710818	G	T	6:g.117710818G>T	ENST00000368508.3:c.1454C>A	0.4		185	275		644	6	1943-12-01					68	MSK	TRUE	Non-Spanish/non-Hispanic	0.1501	16600	16600	IDC	White	1	Primary	Primary tumor	MSK-IMPACT410	Female	2015	2015
GENIE Cohort v11.0-public	GENIE-MSK-P-0003471-T01-IM5	Gastrointestinal Stromal Tumor	Gastrointestinal Stromal Tumor	I1514V	OncoKB: Unknown, level NA, resistance NA;CIViC: NA;MyCancerGenome: not present;CancerHotspot: no;3DHotspot: no	SIFT: impact: tolerated, score: 0.3;Polyphen-2: impact: benign, score: 0.007	Missense_Mutation	SNP	Diploid	1	SOMATIC	NA	MSK	6	117663692	117663692	T	C	6:g.117663692T>C	ENST00000368508.3:c.4540A>G	0.05		25	431		241	1	28/43					76	MSK	FALSE	Non-Spanish/non-Hispanic	0.0001	18331	Unknown	GIST	White	1	Primary	Primary tumor	MSK-IMPACT410	Male	2020	Unknown
GENIE Cohort v11.0-public	GENIE-MSK-P-0003526-T01-IM5	Gastrointestinal Stromal Tumor	Gastrointestinal Stromal Tumor	M1527V	OncoKB: Unknown, level NA, resistance NA;CIViC: NA;MyCancerGenome: not present;CancerHotspot: no;3DHotspot: no	SIFT: impact: tolerated, score: 1;Polyphen-2: impact: benign, score: 0	Missense_Mutation	SNP	Diploid		UNKNOWN	NA	MSK	6	117663653	117663653	T	C	6:g.117663653T>C	ENST00000368508.3:c.4579A>G	0.82		243	52		527	5	28/43					48	MSK	TRUE	Unknown	0.8272	17101	17101	GIST	White	1	Metastasis	Metastasis site unspecified	MSK-IMPACT410	Male	2016	2016
GENIE Cohort v11.0-public	GENIE-MSK-P-0012864-T01-IM5	Non-Small Cell Lung Cancer	Lung Adenosquamous Carcinoma	M1527V	OncoKB: Unknown, level NA, resistance NA;CIViC: NA;MyCancerGenome: not present;CancerHotspot: no;3DHotspot: no	SIFT: impact: tolerated, score: 1;Polyphen-2: impact: benign, score: 0	Missense_Mutation	SNP	Diploid		SOMATIC	NA	MSK	6	117663653	117663653	T	C	6:g.117663653T>C	ENST00000368508.3:c.4579A>G	0.22		123	426		546	16	28/43					67	MSK	FALSE	Non-Spanish/non-Hispanic	0.0425	18575	Unknown	LUAS	White	1	Primary	Primary tumor	MSK-IMPACT410	Female	2020	Unknown
GENIE Cohort v11.0-public	GENIE-DFCI-044620-61564	Gastrointestinal Stromal Tumor	Gastrointestinal Stromal Tumor	M1527V	OncoKB: Unknown, level NA, resistance NA;CIViC: NA;MyCancerGenome: not present;CancerHotspot: no;3DHotspot: no	SIFT: impact: tolerated, score: 1;Polyphen-2: impact: benign, score: 0	Missense_Mutation	SNP	ShallowDel		Somatic	NA	DFCI	6	117663653	117663653	T	C	6:g.117663653T>C	ENST00000368508.3:c.4579A>G	0.93		86	6			5	28/43					50	DFCI	TRUE	Non-Spanish/non-Hispanic		18529	18579	GIST	White	1	Metastasis	Metastasis site unspecified	DFCI-ONCOPANEL-2	Male	2016	2016
GENIE Cohort v11.0-public	GENIE-VICC-369266-unk-1	Melanoma	Cutaneous Melanoma	M1527V	OncoKB: Unknown, level NA, resistance NA;CIViC: NA;MyCancerGenome: not present;CancerHotspot: no;3DHotspot: no	SIFT: impact: tolerated, score: 1;Polyphen-2: impact: benign, score: 0	Missense_Mutation	SNP	Diploid		SOMATIC	NA	VICC	6	117663653	117663653	T	C	6:g.117663653T>C	ENST00000368508.3:c.4579A>G	0.45		253	305			38	28/43					69	VICC	FALSE	Non-Spanish/non-Hispanic		26221	Unknown	SKCM	White	1	Primary	Primary tumor	VICC-01-T7	Male	2021
GENIE Cohort v11.0-public	GENIE-DFCI-238055-3306532	Colorectal Cancer	Colorectal Adenocarcinoma	M1527V	OncoKB: Unknown, level NA, resistance NA;CIViC: NA;MyCancerGenome: not present;CancerHotspot: no;3DHotspot: no	SIFT: impact: tolerated, score: 1;Polyphen-2: impact: benign, score: 0	Missense_Mutation	SNP	Diploid		Somatic	NA	DFCI	6	117663653	117663653	T	C	6:g.117663653T>C	ENST00000368508.3:c.4579A>G	0.59		75	53			20	28/43					52	DFCI	FALSE	Non-Spanish/non-Hispanic		19525		COADREAD	White	1	Metastasis	Metastasis site unspecified	DFCI-ONCOPANEL-3.1	Female	2021
GENIE Cohort v11.0-public	GENIE-MSK-P-0003529-T01-IM5	Glioma	Glioblastoma Multiforme	S1306N	OncoKB: Unknown, level NA, resistance NA;CIViC: NA;MyCancerGenome: not present;CancerHotspot: no;3DHotspot: no	SIFT: impact: tolerated, score: 1;Polyphen-2: impact: benign, score: 0	Missense_Mutation	SNP	Diploid		SOMATIC	NA	MSK	6	117678016	117678016	C	T	6:g.117678016C>T	ENST00000368508.3:c.3917G>A	0.07		53	748		485	196	25/43					68	MSK	TRUE	Non-Spanish/non-Hispanic	0.1453	16536	16536	GBM	White	1	Primary	Primary tumor	MSK-IMPACT410	Male	2015	2015
GENIE Cohort v11.0-public	GENIE-MSK-P-0003560-T01-IM5	Melanoma	Melanoma of Unknown Primary	D319N	OncoKB: Unknown, level NA, resistance NA;CIViC: NA;MyCancerGenome: not present;CancerHotspot: no;3DHotspot: no	SIFT: impact: tolerated, score: 0.23;Polyphen-2: impact: benign, score: 0.009	Missense_Mutation	SNP	Diploid		SOMATIC	NA	MSK	6	117715803	117715803	C	T	6:g.117715803C>T	ENST00000368508.3:c.955G>A	0.66		185	95		774	47	1943-09-01					65	MSK	TRUE	Non-Spanish/non-Hispanic	0.1692	17771	17771	MUP	White	1	Metastasis	Metastasis site unspecified	MSK-IMPACT410	Male	2018	2018
GENIE Cohort v11.0-public	GENIE-DFCI-173168-2210629	Non-Small Cell Lung Cancer	Lung Adenocarcinoma	D319N	OncoKB: Unknown, level NA, resistance NA;CIViC: NA;MyCancerGenome: not present;CancerHotspot: no;3DHotspot: no	SIFT: impact: tolerated, score: 0.23;Polyphen-2: impact: benign, score: 0.009	Missense_Mutation	SNP	Diploid		Somatic	NA	DFCI	6	117715803	117715803	C	T	6:g.117715803C>T	ENST00000368508.3:c.955G>A	0.41		55	80			8	1943-09-01					79	DFCI	FALSE	Non-Spanish/non-Hispanic		29366		LUAD	White	2	Metastasis	Metastasis site unspecified	DFCI-ONCOPANEL-3.1	Female	2020
GENIE Cohort v11.0-public	GENIE-DFCI-173168-2456035	Non-Small Cell Lung Cancer	Lung Adenocarcinoma	D319N	OncoKB: Unknown, level NA, resistance NA;CIViC: NA;MyCancerGenome: not present;CancerHotspot: no;3DHotspot: no	SIFT: impact: tolerated, score: 0.23;Polyphen-2: impact: benign, score: 0.009	Missense_Mutation	SNP	Diploid		Somatic	NA	DFCI	6	117715803	117715803	C	T	6:g.117715803C>T	ENST00000368508.3:c.955G>A	0.34		41	80			11	1943-09-01					79	DFCI	FALSE	Non-Spanish/non-Hispanic		29366		LUAD	White	2	Metastasis	Metastasis site unspecified	DFCI-ONCOPANEL-3.1	Female	2020
GENIE Cohort v11.0-public	GENIE-MSK-P-0003561-T01-IM5	Bladder Cancer	Bladder Urothelial Carcinoma	S550L	OncoKB: Unknown, level NA, resistance NA;CIViC: NA;MyCancerGenome: not present;CancerHotspot: no;3DHotspot: no	SIFT: impact: tolerated, score: 0.09;Polyphen-2: impact: benign, score: 0	Missense_Mutation	SNP	Diploid		SOMATIC	NA	MSK	6	117710623	117710623	G	A	6:g.117710623G>A	ENST00000368508.3:c.1649C>T	0.4		121	181		331	24	1943-12-01				0.00017	75	MSK	FALSE	Non-Spanish/non-Hispanic	0.0034	18246	Unknown	BLCA	White	1	Primary	Primary tumor	MSK-IMPACT410	Male	2019	Unknown
GENIE Cohort v11.0-public	GENIE-UCSF-2241-9942T	Melanoma	Melanoma	S550L	OncoKB: Unknown, level NA, resistance NA;CIViC: NA;MyCancerGenome: not present;CancerHotspot: no;3DHotspot: no	SIFT: impact: tolerated, score: 0.09;Polyphen-2: impact: benign, score: 0	Missense_Mutation	SNP			Somatic	NA	UCSF	6	117710623	117710623	G	A	6:g.117710623G>A	ENST00000368508.3:c.1649C>T	0.51		332	320			27	1943-12-01				0.00017	51	UCSF	FALSE	Unknown	0.4529	18782		MEL	Unknown	1	Not Collected	Not Collected	UCSF-NIMV4-TO	Male	2018
GENIE Cohort v11.0-public	GENIE-UCSF-11014-3384T	Glioma	Oligodendroglioma	S550L	OncoKB: Unknown, level NA, resistance NA;CIViC: NA;MyCancerGenome: not present;CancerHotspot: no;3DHotspot: no	SIFT: impact: tolerated, score: 0.09;Polyphen-2: impact: benign, score: 0	Missense_Mutation	SNP			Somatic	NA	UCSF	6	117710623	117710623	G	A	6:g.117710623G>A	ENST00000368508.3:c.1649C>T	0.48		608	660			13	1943-12-01				0.00017	33	UCSF	FALSE	Non-Spanish/non-Hispanic	0.3858	12767		ODG	White	1	Not Collected	Not Collected	UCSF-NIMV4-TO	Female	2021
GENIE Cohort v11.0-public	GENIE-MSK-P-0059424-T01-IM7	Thyroid Cancer	Hurthle Cell Thyroid Cancer	S550L	OncoKB: Unknown, level NA, resistance NA;CIViC: NA;MyCancerGenome: not present;CancerHotspot: no;3DHotspot: no	SIFT: impact: tolerated, score: 0.09;Polyphen-2: impact: benign, score: 0	Missense_Mutation	SNP	Diploid		SOMATIC	NA	MSK	6	117710623	117710623	G	A	6:g.117710623G>A	ENST00000368508.3:c.1649C>T	0.43		177	234		762	2	1943-12-01				0.00017	51	MSK	FALSE	Non-Spanish/non-Hispanic		18613	Unknown	THHC	White	1	Metastasis	Metastasis site unspecified	MSK-IMPACT505	Male	2020	Unknown
GENIE Cohort v11.0-public	GENIE-MSK-P-0003708-T01-IM5	Ovarian Cancer	Serous Borderline Ovarian Tumor	G798V	OncoKB: Unknown, level NA, resistance NA;CIViC: NA;MyCancerGenome: not present;CancerHotspot: no;3DHotspot: no	SIFT: impact: tolerated, score: 0.05;Polyphen-2: impact: benign, score: 0.127	Missense_Mutation	SNP	Diploid		SOMATIC	NA	MSK	6	117704583	117704583	C	A	6:g.117704583C>A	ENST00000368508.3:c.2393G>T	0.24		137	444		524	2	16/43					64	MSK	TRUE	Non-Spanish/non-Hispanic	0.557	16729	16729	SBOV	White	1	Primary	Primary tumor	MSK-IMPACT410	Female	2015	2015
GENIE Cohort v11.0-public	GENIE-MSK-P-0003719-T01-IM5	Bladder Cancer	Bladder Urothelial Carcinoma	Q1797H	OncoKB: Unknown, level NA, resistance NA;CIViC: NA;MyCancerGenome: not present;CancerHotspot: no;3DHotspot: no	SIFT: impact: deleterious, score: 0.05;Polyphen-2: impact: benign, score: 0.137	Missense_Mutation	SNP	Diploid	1	SOMATIC	NA	MSK	6	117647553	117647553	C	G	6:g.117647553C>G	ENST00000368508.3:c.5391G>C	0.37		349	587		590	49	33/43					42	MSK	TRUE	Non-Spanish/non-Hispanic	0.1627	17150	17150	BLCA	White	1	Metastasis	Metastasis site unspecified	MSK-IMPACT410	Female	2016	2016
GENIE Cohort v11.0-public	GENIE-MSK-P-0003728-T01-IM5	Melanoma	Melanoma of Unknown Primary	L1503F	OncoKB: Unknown, level NA, resistance NA;CIViC: NA;MyCancerGenome: not present;CancerHotspot: no;3DHotspot: no	SIFT: impact: tolerated, score: 0.07;Polyphen-2: impact: benign, score: 0.055	Missense_Mutation	SNP	Diploid		SOMATIC	NA	MSK	6	117665238	117665238	C	G	6:g.117665238C>G	ENST00000368508.3:c.4509G>C	0.13		62	409		339	50	27/43					55	MSK	FALSE	Non-Spanish/non-Hispanic	0.0994	18611	Unknown	MUP	White	1	Metastasis	Metastasis site unspecified	MSK-IMPACT410	Male	2020	Unknown
GENIE Cohort v11.0-public	GENIE-MSK-P-0003739-T01-IM5	Soft Tissue Sarcoma	Angiosarcoma	D393N	OncoKB: Unknown, level NA, resistance NA;CIViC: NA;MyCancerGenome: not present;CancerHotspot: no;3DHotspot: no	SIFT: impact: tolerated, score: 0.51;Polyphen-2: impact: benign, score: 0.117	Missense_Mutation	SNP	Diploid		SOMATIC	NA	MSK	6	117714472	117714472	C	T	6:g.117714472C>T	ENST00000368508.3:c.1177G>A	0.07		23	293		339	15	1943-11-01					60	MSK	FALSE	Non-Spanish/non-Hispanic	0.0026	18646	Unknown	ANGS	White	1	Primary	Primary tumor	MSK-IMPACT410	Male	2021	Unknown
GENIE Cohort v11.0-public	GENIE-DFCI-234650-3170236	Soft Tissue Sarcoma	Undifferentiated Pleomorphic Sarcoma/Malignant Fibrous Histiocytoma/High-Grade Spindle Cell Sarcoma	D393N	OncoKB: Unknown, level NA, resistance NA;CIViC: NA;MyCancerGenome: not present;CancerHotspot: no;3DHotspot: no	SIFT: impact: tolerated, score: 0.51;Polyphen-2: impact: benign, score: 0.117	Missense_Mutation	SNP	Diploid		Somatic	NA	DFCI	6	117714472	117714472	C	T	6:g.117714472C>T	ENST00000368508.3:c.1177G>A	0.43		127	165			81	1943-11-01					71	DFCI	TRUE	Non-Spanish/non-Hispanic		26610	26622	MFH	White	1	Unspecified	Not otherwise specified	DFCI-ONCOPANEL-3.1	Male	2020	2020
GENIE Cohort v11.0-public	GENIE-MSK-P-0003767-T01-IM5	Endometrial Cancer	Uterine Endometrioid Carcinoma	A1459T	OncoKB: Unknown, level NA, resistance NA;CIViC: NA;MyCancerGenome: not present;CancerHotspot: no;3DHotspot: no	SIFT: impact: tolerated, score: 1;Polyphen-2: impact: benign, score: 0	Missense_Mutation	SNP	Diploid	1	SOMATIC	NA	MSK	6	117665372	117665372	C	T	6:g.117665372C>T	ENST00000368508.3:c.4375G>A	0.11		73	571		419	27	27/43					67	MSK	FALSE	Non-Spanish/non-Hispanic	0.0001	17945	Unknown	UEC	White	1	Metastasis	Metastasis site unspecified	MSK-IMPACT410	Female	2019	Unknown
GENIE Cohort v11.0-public	GENIE-MSK-P-0023033-T01-IM6	Head and Neck Cancer	Oral Cavity Squamous Cell Carcinoma	A1459T	OncoKB: Unknown, level NA, resistance NA;CIViC: NA;MyCancerGenome: not present;CancerHotspot: no;3DHotspot: no	SIFT: impact: tolerated, score: 1;Polyphen-2: impact: benign, score: 0	Missense_Mutation	SNP	Diploid	1	SOMATIC	NA	MSK	6	117665372	117665372	C	T	6:g.117665372C>T	ENST00000368508.3:c.4375G>A	0.06		33	550		367	7	27/43					64	MSK	FALSE	Non-Spanish/non-Hispanic	0.0039	18650	Unknown	OCSC	Asian	1	Metastasis	Metastasis site unspecified	MSK-IMPACT468	Female	2021	Unknown
GENIE Cohort v11.0-public	GENIE-MSK-P-0003842-T01-IM5	Skin Cancer, Non-Melanoma	Merkel Cell Carcinoma	G140R	OncoKB: Unknown, level NA, resistance NA;CIViC: NA;MyCancerGenome: not present;CancerHotspot: no;3DHotspot: no	SIFT: impact: deleterious, score: 0;Polyphen-2: impact: probably_damaging, score: 0.921	Missense_Mutation	SNP	Diploid		SOMATIC	NA	MSK	6	117725463	117725463	C	T	6:g.117725463C>T	ENST00000368508.3:c.418G>A	0.18		107	494		452	1	1943-05-01					79	MSK	TRUE	Non-Spanish/non-Hispanic	0.0636	17881	17881	MCC	White	1	Primary	Primary tumor	MSK-IMPACT410	Female	2018	2018
GENIE Cohort v11.0-public	GENIE-MSK-P-0014599-T01-IM6	Non-Small Cell Lung Cancer	Non-Small Cell Lung Cancer	G140R	OncoKB: Unknown, level NA, resistance NA;CIViC: NA;MyCancerGenome: not present;CancerHotspot: no;3DHotspot: no	SIFT: impact: deleterious, score: 0;Polyphen-2: impact: probably_damaging, score: 0.921	Missense_Mutation	SNP	Diploid		SOMATIC	NA	MSK	6	117725463	117725463	C	T	6:g.117725463C>T	ENST00000368508.3:c.418G>A	0.21		94	352		655	17	1943-05-01					63	MSK	TRUE	Non-Spanish/non-Hispanic	0.5739	17578	17578	NSCLC	Black	1	Primary	Primary tumor	MSK-IMPACT468	Male	2018	2018
GENIE Cohort v11.0-public	GENIE-MSK-P-0023123-T01-IM6	Glioma	Glioblastoma Multiforme	G140R	OncoKB: Unknown, level NA, resistance NA;CIViC: NA;MyCancerGenome: not present;CancerHotspot: no;3DHotspot: no	SIFT: impact: deleterious, score: 0;Polyphen-2: impact: probably_damaging, score: 0.921	Missense_Mutation	SNP	Diploid		SOMATIC	NA	MSK	6	117725463	117725463	C	T	6:g.117725463C>T	ENST00000368508.3:c.418G>A	0.06		38	604		682	363	1943-05-01					56	MSK	TRUE	Non-Spanish/non-Hispanic	0.3475	17691	17691	GBM	White	1	Primary	Primary tumor	MSK-IMPACT468	Female	2018	2018
GENIE Cohort v11.0-public	GENIE-MSK-P-0003857-T01-IM5	Skin Cancer, Non-Melanoma	Cutaneous Squamous Cell Carcinoma	W803*	OncoKB: Unknown, level NA, resistance NA;CIViC: NA;MyCancerGenome: not present;CancerHotspot: no;3DHotspot: no	SIFT: NA;Polyphen-2: NA	Nonsense_Mutation	SNP	Diploid		SOMATIC	NA	MSK	6	117704568	117704568	C	T	6:g.117704568C>T	ENST00000368508.3:c.2408G>A	0.13		84	573		593	13	16/43					>89	MSK	FALSE	Non-Spanish/non-Hispanic	0.0027	18320	Unknown	CSCC	White	1	Metastasis	Metastasis site unspecified	MSK-IMPACT410	Male	2020	Unknown
GENIE Cohort v11.0-public	GENIE-MSK-P-0003900-T01-IM5	Glioma	Glioblastoma Multiforme	G1627D	OncoKB: Unknown, level NA, resistance NA;CIViC: NA;MyCancerGenome: not present;CancerHotspot: no;3DHotspot: no	SIFT: impact: tolerated, score: 0.17;Polyphen-2: impact: possibly_damaging, score: 0.852	Missense_Mutation	SNP	Diploid	1	SOMATIC	NA	MSK	6	117662585	117662585	C	T	6:g.117662585C>T	ENST00000368508.3:c.4880G>A	0.17		91	438		218	412	29/43					67	MSK	TRUE	Non-Spanish/non-Hispanic	0.2771	16818	16818	GBM	White	1	Primary	Primary tumor	MSK-IMPACT410	Female	2016	2016
GENIE Cohort v11.0-public	GENIE-MSK-P-0010965-T02-IM6	Non-Small Cell Lung Cancer	Lung Adenocarcinoma	G1627D	OncoKB: Unknown, level NA, resistance NA;CIViC: NA;MyCancerGenome: not present;CancerHotspot: no;3DHotspot: no	SIFT: impact: tolerated, score: 0.17;Polyphen-2: impact: possibly_damaging, score: 0.852	Missense_Mutation	SNP	Diploid	1	SOMATIC	NA	MSK	6	117662585	117662585	C	T	6:g.117662585C>T	ENST00000368508.3:c.4880G>A	0.12	0.0047	49	360	2	422	15	29/43					67	MSK	TRUE	Non-Spanish/non-Hispanic	0.0873	18627	18627	LUAD	Black	2	Metastasis	Metastasis site unspecified	MSK-IMPACT468	Male	2020	2020
GENIE Cohort v11.0-public	GENIE-DFCI-122770-1304025	Skin Cancer, Non-Melanoma	Cutaneous Squamous Cell Carcinoma	G1627D	OncoKB: Unknown, level NA, resistance NA;CIViC: NA;MyCancerGenome: not present;CancerHotspot: no;3DHotspot: no	SIFT: impact: tolerated, score: 0.17;Polyphen-2: impact: possibly_damaging, score: 0.852	Missense_Mutation	SNP	Diploid	1	Somatic	NA	DFCI	6	117662585	117662585	C	T	6:g.117662585C>T	ENST00000368508.3:c.4880G>A	0.08		24	281			53	29/43					66	DFCI	FALSE	Non-Spanish/non-Hispanic		25538		CSCC	White	1	Primary	Primary tumor	DFCI-ONCOPANEL-3.1	Male	2021
GENIE Cohort v11.0-public	GENIE-MSK-P-0056725-T01-IM6	Cancer of Unknown Primary	Cancer of Unknown Primary	G1627D	OncoKB: Unknown, level NA, resistance NA;CIViC: NA;MyCancerGenome: not present;CancerHotspot: no;3DHotspot: no	SIFT: impact: tolerated, score: 0.17;Polyphen-2: impact: possibly_damaging, score: 0.852	Missense_Mutation	SNP	Diploid	1	SOMATIC	NA	MSK	6	117662585	117662585	C	T	6:g.117662585C>T	ENST00000368508.3:c.4880G>A	0.1	0.002	27	235	1	503	232	29/43					56	MSK	FALSE	Non-Spanish/non-Hispanic		18647	Unknown	CUP	White	1	Metastasis	Metastasis site unspecified	MSK-IMPACT468	Female	2021	Unknown
GENIE Cohort v11.0-public	GENIE-MSK-P-0003900-T01-IM5	Glioma	Glioblastoma Multiforme	G666S	OncoKB: Unknown, level NA, resistance NA;CIViC: NA;MyCancerGenome: not present;CancerHotspot: no;3DHotspot: no	SIFT: impact: deleterious, score: 0;Polyphen-2: impact: probably_damaging, score: 0.976	Missense_Mutation	SNP	Diploid		SOMATIC	NA	MSK	6	117708961	117708961	C	T	6:g.117708961C>T	ENST00000368508.3:c.1996G>A	0.22		89	310		255	412	13/43					67	MSK	TRUE	Non-Spanish/non-Hispanic	0.2771	16818	16818	GBM	White	1	Primary	Primary tumor	MSK-IMPACT410	Female	2016	2016
GENIE Cohort v11.0-public	GENIE-MSK-P-0003900-T01-IM5	Glioma	Glioblastoma Multiforme	X97_splice	OncoKB: Unknown, level NA, resistance NA;CIViC: NA;MyCancerGenome: not present;CancerHotspot: no;3DHotspot: no	SIFT: NA;Polyphen-2: NA	Splice_Site	SNP	Diploid		SOMATIC	NA	MSK	6	117730744	117730744	C	T	6:g.117730744C>T	ENST00000368508.3:c.289+1G>A	0.21		105	406		287	412						67	MSK	TRUE	Non-Spanish/non-Hispanic	0.2771	16818	16818	GBM	White	1	Primary	Primary tumor	MSK-IMPACT410	Female	2016	2016
GENIE Cohort v11.0-public	GENIE-DFCI-008331-4937	Endometrial Cancer	Uterine Endometrioid Carcinoma	X97_splice	OncoKB: Unknown, level NA, resistance NA;CIViC: NA;MyCancerGenome: not present;CancerHotspot: no;3DHotspot: no	SIFT: NA;Polyphen-2: NA	Splice_Site	SNP	Diploid		Somatic	NA	DFCI	6	117730744	117730744	C	T	6:g.117730744C>T	ENST00000368508.3:c.289+1G>A	0.04		11	264			165						62	DFCI	FALSE	Non-Spanish/non-Hispanic		24893		UEC	White	1	Primary	Primary tumor	DFCI-ONCOPANEL-2	Female	2020
GENIE Cohort v11.0-public	GENIE-MSK-P-0003929-T01-IM3	Germ Cell Tumor	Non-Seminomatous Germ Cell Tumor	L1928P	OncoKB: Unknown, level NA, resistance NA;CIViC: NA;MyCancerGenome: not present;CancerHotspot: no;3DHotspot: no	SIFT: impact: tolerated, score: 0.06;Polyphen-2: impact: possibly_damaging, score: 0.771	Missense_Mutation	SNP	Diploid	1	SOMATIC	NA	MSK	6	117641188	117641188	A	G	6:g.117641188A>G	ENST00000368508.3:c.5783T>C	0.15		131	721		483	3	36/43					36	MSK	FALSE	Non-Spanish/non-Hispanic	0.0231	18583	Unknown	NSGCT	White	1	Primary	Primary tumor	MSK-IMPACT341	Male	2020	Unknown
GENIE Cohort v11.0-public	GENIE-MSK-P-0003973-T01-IM3	Small Cell Lung Cancer	Small Cell Lung Cancer	W1361*	OncoKB: Unknown, level NA, resistance NA;CIViC: NA;MyCancerGenome: not present;CancerHotspot: no;3DHotspot: no	SIFT: NA;Polyphen-2: NA	Nonsense_Mutation	SNP	Diploid		SOMATIC	NA	MSK	6	117677851	117677851	C	T	6:g.117677851C>T	ENST00000368508.3:c.4082G>A	0.43		240	313		420	6	25/43					72	MSK	TRUE	Non-Spanish/non-Hispanic	0.2697	16390	16390	SCLC	White	1	Primary	Primary tumor	MSK-IMPACT341	Female	2014	2014
GENIE Cohort v11.0-public	GENIE-MSK-P-0004002-T01-IM3	Germ Cell Tumor	Yolk Sac Tumor	S2002N	OncoKB: Unknown, level NA, resistance NA;CIViC: NA;MyCancerGenome: not present;CancerHotspot: no;3DHotspot: no	SIFT: impact: deleterious, score: 0;Polyphen-2: impact: probably_damaging, score: 0.996	Missense_Mutation	SNP	Diploid		SOMATIC	NA	MSK	6	117639351	117639351	C	T	6:g.117639351C>T	ENST00000368508.3:c.6005G>A	0.07		60	818		397	4	37/43					32	MSK	TRUE	Non-Spanish/non-Hispanic	0.1826	16369	16369	BYST	White	1	Primary	Primary tumor	MSK-IMPACT341	Male	2014	2014
GENIE Cohort v11.0-public	GENIE-MSK-P-0008466-T01-IM5	Skin Cancer, Non-Melanoma	Merkel Cell Carcinoma	S2002N	OncoKB: Unknown, level NA, resistance NA;CIViC: NA;MyCancerGenome: not present;CancerHotspot: no;3DHotspot: no	SIFT: impact: deleterious, score: 0;Polyphen-2: impact: probably_damaging, score: 0.996	Missense_Mutation	SNP	Diploid		SOMATIC	NA	MSK	6	117639351	117639351	C	T	6:g.117639351C>T	ENST00000368508.3:c.6005G>A	0.41		219	313		444	64	37/43					85	MSK	TRUE	Non-Spanish/non-Hispanic	0.4265	16935	16935	MCC	White	1	Primary	Primary tumor	MSK-IMPACT410	Male	2016	2016
GENIE Cohort v11.0-public	GENIE-MSK-P-0004142-T01-IM5	Melanoma	Cutaneous Melanoma	S373F	OncoKB: Unknown, level NA, resistance NA;CIViC: NA;MyCancerGenome: not present;CancerHotspot: no;3DHotspot: no	SIFT: impact: deleterious, score: 0;Polyphen-2: impact: probably_damaging, score: 0.987	Missense_Mutation	SNP	Diploid		SOMATIC	NA	MSK	6	117715371	117715371	G	A	6:g.117715371G>A	ENST00000368508.3:c.1118C>T	0.73		234	87		421	24	1943-10-01					65	MSK	TRUE	Non-Spanish/non-Hispanic	0.0657	17696	17696	SKCM	White	1	Metastasis	Metastasis site unspecified	MSK-IMPACT410	Female	2018	2018
GENIE Cohort v11.0-public	GENIE-VICC-474263-unk-2	Melanoma	Cutaneous Melanoma	S373F	OncoKB: Unknown, level NA, resistance NA;CIViC: NA;MyCancerGenome: not present;CancerHotspot: no;3DHotspot: no	SIFT: impact: deleterious, score: 0;Polyphen-2: impact: probably_damaging, score: 0.987	Missense_Mutation	SNP	Diploid		SOMATIC	NA	VICC	6	117715371	117715371	G	A	6:g.117715371G>A	ENST00000368508.3:c.1118C>T	0.37		277	471			59	1943-10-01					75	VICC	TRUE	Non-Spanish/non-Hispanic		28042	27890	SKCM	White	2	Metastasis	Metastasis site unspecified	VICC-01-T7	Male	2017	2017
GENIE Cohort v11.0-public	GENIE-MSK-P-0032392-T01-IM6	Melanoma	Cutaneous Melanoma	S373F	OncoKB: Unknown, level NA, resistance NA;CIViC: NA;MyCancerGenome: not present;CancerHotspot: no;3DHotspot: no	SIFT: impact: deleterious, score: 0;Polyphen-2: impact: probably_damaging, score: 0.987	Missense_Mutation	SNP	Diploid		SOMATIC	NA	MSK	6	117715371	117715371	G	A	6:g.117715371G>A	ENST00000368508.3:c.1118C>T	0.85		139	25		331	18	1943-10-01					62	MSK	FALSE	Non-Spanish/non-Hispanic	0.4151	18637	Unknown	SKCM	White	1	Metastasis	Metastasis site unspecified	MSK-IMPACT468	Female	2021	Unknown
GENIE Cohort v11.0-public	GENIE-MSK-P-0004214-T01-IM5	Melanoma	Cutaneous Melanoma	D2143N	OncoKB: Unknown, level NA, resistance NA;CIViC: NA;MyCancerGenome: not present;CancerHotspot: no;3DHotspot: no	SIFT: impact: deleterious, score: 0;Polyphen-2: impact: probably_damaging, score: 0.999	Missense_Mutation	SNP	Diploid		SOMATIC	NA	MSK	6	117631251	117631251	C	T	6:g.117631251C>T	ENST00000368508.3:c.6427G>A	0.43		174	235		468	34	40/43					83	MSK	TRUE	Non-Spanish/non-Hispanic	0.2937	17451	17451	SKCM	White	1	Metastasis	Metastasis site unspecified	MSK-IMPACT410	Male	2017	2017
GENIE Cohort v11.0-public	GENIE-VICC-998611-unk-1	Melanoma	Melanoma	D2143N	OncoKB: Unknown, level NA, resistance NA;CIViC: NA;MyCancerGenome: not present;CancerHotspot: no;3DHotspot: no	SIFT: impact: deleterious, score: 0;Polyphen-2: impact: probably_damaging, score: 0.999	Missense_Mutation	SNP	Diploid		SOMATIC	NA	VICC	6	117631251	117631251	C	T	6:g.117631251C>T	ENST00000368508.3:c.6427G>A	0.1		74	664			100	40/43					61	VICC	FALSE	Non-Spanish/non-Hispanic		22472	Unknown	MEL	White	1	Metastasis	Metastasis site unspecified	VICC-01-T7	Male	2015
GENIE Cohort v11.0-public	GENIE-MSK-P-0004214-T01-IM5	Melanoma	Cutaneous Melanoma	Q572*	OncoKB: Unknown, level NA, resistance NA;CIViC: NA;MyCancerGenome: not present;CancerHotspot: no;3DHotspot: no	SIFT: NA;Polyphen-2: NA	Nonsense_Mutation	SNP	Diploid		SOMATIC	NA	MSK	6	117710558	117710558	G	A	6:g.117710558G>A	ENST00000368508.3:c.1714C>T	0.38	0.0036	167	270	1	275	34	1943-12-01					83	MSK	TRUE	Non-Spanish/non-Hispanic	0.2937	17451	17451	SKCM	White	1	Metastasis	Metastasis site unspecified	MSK-IMPACT410	Male	2017	2017
GENIE Cohort v11.0-public	GENIE-MSK-P-0004253-T01-IM5	Melanoma	Cutaneous Melanoma	D2113N	OncoKB: Unknown, level NA, resistance NA;CIViC: NA;MyCancerGenome: not present;CancerHotspot: no;3DHotspot: no	SIFT: impact: deleterious, score: 0;Polyphen-2: impact: probably_damaging, score: 0.999	Missense_Mutation	SNP	Diploid		SOMATIC	NA	MSK	6	117631341	117631341	C	T	6:g.117631341C>T	ENST00000368508.3:c.6337G>A	0.31		144	322		352	10	40/43					58	MSK	TRUE	Non-Spanish/non-Hispanic	0.0712	16920	16920	SKCM	White	1	Metastasis	Metastasis site unspecified	MSK-IMPACT410	Male	2016	2016
GENIE Cohort v11.0-public	GENIE-MSK-P-0006177-T01-IM5	Melanoma	Cutaneous Melanoma	D2113N	OncoKB: Unknown, level NA, resistance NA;CIViC: NA;MyCancerGenome: not present;CancerHotspot: no;3DHotspot: no	SIFT: impact: deleterious, score: 0;Polyphen-2: impact: probably_damaging, score: 0.999	Missense_Mutation	SNP	Diploid		SOMATIC	NA	MSK	6	117631341	117631341	C	T	6:g.117631341C>T	ENST00000368508.3:c.6337G>A	0.2	0.0016	124	499	1	610	43	40/43					62	MSK	TRUE	Non-Spanish/non-Hispanic	0.1048	16982	16982	SKCM	Unknown	1	Metastasis	Metastasis site unspecified	MSK-IMPACT410	Male	2016	2016
GENIE Cohort v11.0-public	GENIE-UCSF-2198-2438T	Glioma	Anaplastic Oligodendroglioma	D2113N	OncoKB: Unknown, level NA, resistance NA;CIViC: NA;MyCancerGenome: not present;CancerHotspot: no;3DHotspot: no	SIFT: impact: deleterious, score: 0;Polyphen-2: impact: probably_damaging, score: 0.999	Missense_Mutation	SNP			Somatic	NA	UCSF	6	117631341	117631341	C	T	6:g.117631341C>T	ENST00000368508.3:c.6337G>A	0.04		25	641		383	310	40/43					37	UCSF	FALSE	Non-Spanish/non-Hispanic	0.1259	14658		AODG	White	1	Not Collected	Not Collected	UCSF-NIMV4-TN	Female	2021
GENIE Cohort v11.0-public	GENIE-MSK-P-0004260-T01-IM5	Bladder Cancer	Upper Tract Urothelial Carcinoma	E1605K	OncoKB: Unknown, level NA, resistance NA;CIViC: NA;MyCancerGenome: not present;CancerHotspot: no;3DHotspot: no	SIFT: impact: tolerated, score: 0.39;Polyphen-2: impact: benign, score: 0.005	Missense_Mutation	SNP	Diploid		SOMATIC	NA	MSK	6	117662652	117662652	C	T	6:g.117662652C>T	ENST00000368508.3:c.4813G>A	0.27		111	295		201	58	29/43					60	MSK	FALSE	Non-Spanish/non-Hispanic	0.0666	18599	Unknown	UTUC	White	2	Primary	Primary tumor	MSK-IMPACT410	Male	2020	Unknown
GENIE Cohort v11.0-public	GENIE-MSK-P-0033003-T01-IM6	Melanoma	Cutaneous Melanoma	E1605K	OncoKB: Unknown, level NA, resistance NA;CIViC: NA;MyCancerGenome: not present;CancerHotspot: no;3DHotspot: no	SIFT: impact: tolerated, score: 0.39;Polyphen-2: impact: benign, score: 0.005	Missense_Mutation	SNP	Diploid		SOMATIC	NA	MSK	6	117662652	117662652	C	T	6:g.117662652C>T	ENST00000368508.3:c.4813G>A	0.71		149	62		465	66	29/43					62	MSK	TRUE	Unknown	0.4949	17806	17806	SKCM	White	1	Metastasis	Metastasis site unspecified	MSK-IMPACT468	Male	2018	2018
GENIE Cohort v11.0-public	GENIE-MSK-P-0004338-T01-IM5	Glioma	Glioblastoma Multiforme	Y1700S	OncoKB: Unknown, level NA, resistance NA;CIViC: NA;MyCancerGenome: not present;CancerHotspot: no;3DHotspot: no	SIFT: impact: tolerated, score: 0.48;Polyphen-2: impact: benign, score: 0.003	Missense_Mutation	SNP	Diploid		SOMATIC	NA	MSK	6	117658484	117658484	T	G	6:g.117658484T>G	ENST00000368508.3:c.5099A>C	0.3		75	179		253	7	31/43					54	MSK	TRUE	Non-Spanish/non-Hispanic	0.2294	16870	16870	GBM	White	1	Primary	Primary tumor	MSK-IMPACT410	Female	2016	2016
GENIE Cohort v11.0-public	GENIE-MSK-P-0004379-T01-IM5	Endometrial Cancer	Uterine Endometrioid Carcinoma	A265T	OncoKB: Unknown, level NA, resistance NA;CIViC: NA;MyCancerGenome: not present;CancerHotspot: no;3DHotspot: no	SIFT: impact: deleterious, score: 0.02;Polyphen-2: impact: probably_damaging, score: 0.985	Missense_Mutation	SNP	Diploid		SOMATIC	NA	MSK	6	117717414	117717414	C	T	6:g.117717414C>T	ENST00000368508.3:c.793G>A	0.32		205	430		590	430	1943-08-01					59	MSK	FALSE	Non-Spanish/non-Hispanic	0.0129	18499	Unknown	UEC	White	2	Metastasis	Metastasis site unspecified	MSK-IMPACT410	Female	2020	Unknown
GENIE Cohort v11.0-public	GENIE-MSK-P-0004382-T01-IM5	Non-Small Cell Lung Cancer	Lung Adenocarcinoma	D1202Tfs*41	OncoKB: Unknown, level NA, resistance NA;CIViC: NA;MyCancerGenome: not present;CancerHotspot: no;3DHotspot: no	SIFT: NA;Polyphen-2: NA	Frame_Shift_Del	DEL	Diploid		SOMATIC	NA	MSK	6	117681016	117681016	C	-	6:g.117681016del	ENST00000368508.3:c.3604del	0.06		37	573		396	38	23/43					76	MSK	TRUE	Non-Spanish/non-Hispanic	0.3902	16795	16795	LUAD	White	1	Primary	Primary tumor	MSK-IMPACT410	Male	2015	2015
GENIE Cohort v11.0-public	GENIE-MSK-P-0004400-T01-IM5	Glioma	Glioblastoma Multiforme	L1156F	OncoKB: Unknown, level NA, resistance NA;CIViC: NA;MyCancerGenome: not present;CancerHotspot: no;3DHotspot: no	SIFT: impact: deleterious, score: 0;Polyphen-2: impact: probably_damaging, score: 0.996	Missense_Mutation	SNP	Diploid		SOMATIC	NA	MSK	6	117681154	117681154	G	A	6:g.117681154G>A	ENST00000368508.3:c.3466C>T	0.05		18	336		300	83	23/43					54	MSK	TRUE	Non-Spanish/non-Hispanic	0.1934	16825	16825	GBM	White	1	Primary	Primary tumor	MSK-IMPACT410	Male	2016	2016
GENIE Cohort v11.0-public	GENIE-UCSF-1988-6582T	Glioma	Glioblastoma Multiforme	L1156F	OncoKB: Unknown, level NA, resistance NA;CIViC: NA;MyCancerGenome: not present;CancerHotspot: no;3DHotspot: no	SIFT: impact: deleterious, score: 0;Polyphen-2: impact: probably_damaging, score: 0.996	Missense_Mutation	SNP			Somatic	NA	UCSF	6	117681154	117681154	G	A	6:g.117681154G>A	ENST00000368508.3:c.3466C>T	0.03		12	437		338	245	23/43					67	UCSF	TRUE	Non-Spanish/non-Hispanic	0.2074	24666	24702	GBM	White	2	Not Collected	Not Collected	UCSF-NIMV4-TN	Female	2020	2020
GENIE Cohort v11.0-public	GENIE-MSK-P-0004412-T01-IM5	Renal Cell Carcinoma	Renal Clear Cell Carcinoma	W142R	OncoKB: Unknown, level NA, resistance NA;CIViC: NA;MyCancerGenome: not present;CancerHotspot: no;3DHotspot: no	SIFT: impact: deleterious, score: 0;Polyphen-2: impact: possibly_damaging, score: 0.664	Missense_Mutation	SNP	Diploid		SOMATIC	NA	MSK	6	117725457	117725457	A	T	6:g.117725457A>T	ENST00000368508.3:c.424T>A	0.05		17	316		478	4	1943-05-01					54	MSK	FALSE	Non-Spanish/non-Hispanic	0.2117	16744	Unknown	CCRCC	White	1	Metastasis	Metastasis site unspecified	MSK-IMPACT410	Male	2015	Unknown
GENIE Cohort v11.0-public	GENIE-MSK-P-0004432-T01-IM5	Non-Small Cell Lung Cancer	Lung Adenocarcinoma	S950F	OncoKB: Unknown, level NA, resistance NA;CIViC: NA;MyCancerGenome: not present;CancerHotspot: no;3DHotspot: no	SIFT: impact: deleterious, score: 0.03;Polyphen-2: impact: possibly_damaging, score: 0.451	Missense_Mutation	SNP	Diploid		SOMATIC	NA	MSK	6	117686868	117686868	G	A	6:g.117686868G>A	ENST00000368508.3:c.2849C>T	0.12		68	492		445	5	19/43					55	MSK	TRUE	Non-Spanish/non-Hispanic	0.3554	16626	16626	LUAD	Unknown	1	Primary	Primary tumor	MSK-IMPACT410	Male	2015	2015
GENIE Cohort v11.0-public	GENIE-MSK-P-0024070-T01-IM6	Melanoma	Cutaneous Melanoma	S950F	OncoKB: Unknown, level NA, resistance NA;CIViC: NA;MyCancerGenome: not present;CancerHotspot: no;3DHotspot: no	SIFT: impact: deleterious, score: 0.03;Polyphen-2: impact: possibly_damaging, score: 0.451	Missense_Mutation	SNP	Diploid		SOMATIC	NA	MSK	6	117686868	117686868	G	A	6:g.117686868G>A	ENST00000368508.3:c.2849C>T	0.22		160	580		462	56	19/43					52	MSK	TRUE	Non-Spanish/non-Hispanic	0.0238	17989	17989	SKCM	White	1	Metastasis	Metastasis site unspecified	MSK-IMPACT468	Male	2019	2019
GENIE Cohort v11.0-public	GENIE-MSK-P-0034585-T01-IM6	Melanoma	Cutaneous Melanoma	S950F	OncoKB: Unknown, level NA, resistance NA;CIViC: NA;MyCancerGenome: not present;CancerHotspot: no;3DHotspot: no	SIFT: impact: deleterious, score: 0.03;Polyphen-2: impact: possibly_damaging, score: 0.451	Missense_Mutation	SNP	Diploid		SOMATIC	NA	MSK	6	117686868	117686868	G	A	6:g.117686868G>A	ENST00000368508.3:c.2849C>T	0.17	0.0053	31	147	1	188	40	19/43					62	MSK	FALSE	Non-Spanish/non-Hispanic	0.3412	18529	Unknown	SKCM	White	1	Metastasis	Metastasis site unspecified	MSK-IMPACT468	Male	2020	Unknown
GENIE Cohort v11.0-public	GENIE-MSK-P-0037515-T01-IM6	Head and Neck Cancer	Head and Neck Squamous Cell Carcinoma	S950F	OncoKB: Unknown, level NA, resistance NA;CIViC: NA;MyCancerGenome: not present;CancerHotspot: no;3DHotspot: no	SIFT: impact: deleterious, score: 0.03;Polyphen-2: impact: possibly_damaging, score: 0.451	Missense_Mutation	SNP	Diploid		SOMATIC	NA	MSK	6	117686868	117686868	G	A	6:g.117686868G>A	ENST00000368508.3:c.2849C>T	0.33		108	221		247	101	19/43					58	MSK	FALSE	Non-Spanish/non-Hispanic	0.1328	18640	Unknown	HNSC	White	2	Primary	Primary tumor	MSK-IMPACT468	Female	2021	Unknown
GENIE Cohort v11.0-public	GENIE-MSK-P-0004486-T01-IM5	Colorectal Cancer	Rectal Adenocarcinoma	X1635_splice	OncoKB: Unknown, level NA, resistance NA;CIViC: NA;MyCancerGenome: not present;CancerHotspot: no;3DHotspot: no	SIFT: NA;Polyphen-2: NA	Splice_Site	SNP	Diploid		UNKNOWN	NA	MSK	6	117662475	117662475	C	G	6:g.117662475C>G	ENST00000368508.3:c.4903-1G>C	0.61		386	250		572	13						48	MSK	TRUE	Unknown	0.3909	17433	17433	READ	White	1	Metastasis	Metastasis site unspecified	MSK-IMPACT410	Male	2017	2017
GENIE Cohort v11.0-public	GENIE-UCSF-10642-4065T	Glioma	Diffuse Astrocytoma	X1635_splice	OncoKB: Unknown, level NA, resistance NA;CIViC: NA;MyCancerGenome: not present;CancerHotspot: no;3DHotspot: no	SIFT: NA;Polyphen-2: NA	Splice_Site	SNP			Somatic	NA	UCSF	6	117662475	117662475	C	G	6:g.117662475C>G	ENST00000368508.3:c.4903-1G>C	0.48		439	470			10						31	UCSF	FALSE	Unknown	0.3897	11613		DASTR	Unknown	2	Not Collected	Not Collected	UCSF-NIMV4-TO	Male	2019
GENIE Cohort v11.0-public	GENIE-UCSF-10642-5170T	Glioma	Diffuse Astrocytoma	X1635_splice	OncoKB: Unknown, level NA, resistance NA;CIViC: NA;MyCancerGenome: not present;CancerHotspot: no;3DHotspot: no	SIFT: NA;Polyphen-2: NA	Splice_Site	SNP			Somatic	NA	UCSF	6	117662475	117662475	C	G	6:g.117662475C>G	ENST00000368508.3:c.4903-1G>C	0.45		205	247			8						31	UCSF	FALSE	Unknown	0.4537	11613		DASTR	Unknown	2	Not Collected	Not Collected	UCSF-NIMV4-TO	Male	2019
GENIE Cohort v11.0-public	GENIE-MSK-P-0053194-T01-IM6	Esophagogastric Cancer	Esophagogastric Adenocarcinoma	X1635_splice	OncoKB: Unknown, level NA, resistance NA;CIViC: NA;MyCancerGenome: not present;CancerHotspot: no;3DHotspot: no	SIFT: NA;Polyphen-2: NA	Splice_Site	SNP	Diploid		SOMATIC	NA	MSK	6	117662475	117662475	C	G	6:g.117662475C>G	ENST00000368508.3:c.4903-1G>C	0.26		85	237		349	9						72	MSK	FALSE	Non-Spanish/non-Hispanic	0.0001	18305	Unknown	EGC	White	1	Primary	Primary tumor	MSK-IMPACT468	Male	2020	Unknown
GENIE Cohort v11.0-public	GENIE-MSK-P-0004573-T01-IM5	Cervical Cancer	Cervical Squamous Cell Carcinoma	P561L	OncoKB: Unknown, level NA, resistance NA;CIViC: NA;MyCancerGenome: not present;CancerHotspot: no;3DHotspot: no	SIFT: impact: deleterious, score: 0;Polyphen-2: impact: probably_damaging, score: 0.997	Missense_Mutation	SNP	Diploid	1	SOMATIC	NA	MSK	6	117710590	117710590	G	A	6:g.117710590G>A	ENST00000368508.3:c.1682C>T	0.09		66	651		361	6	1943-12-01					55	MSK	TRUE	Non-Spanish/non-Hispanic	0.0141	16785	16785	CESC	White	1	Metastasis	Metastasis site unspecified	MSK-IMPACT410	Female	2015	2015
GENIE Cohort v11.0-public	GENIE-DFCI-092231-350782	Colorectal Cancer	Colon Adenocarcinoma	P561L	OncoKB: Unknown, level NA, resistance NA;CIViC: NA;MyCancerGenome: not present;CancerHotspot: no;3DHotspot: no	SIFT: impact: deleterious, score: 0;Polyphen-2: impact: probably_damaging, score: 0.997	Missense_Mutation	SNP	Diploid	1	Somatic	NA	DFCI	6	117710590	117710590	G	A	6:g.117710590G>A	ENST00000368508.3:c.1682C>T	0.32		46	98			11	1943-12-01					36	DFCI	FALSE	Non-Spanish/non-Hispanic		13440		COAD	White	1	Primary	Primary tumor	DFCI-ONCOPANEL-3	Female	2017
GENIE Cohort v11.0-public	GENIE-DFCI-118818-1252038	Cancer of Unknown Primary	Cancer of Unknown Primary	P561L	OncoKB: Unknown, level NA, resistance NA;CIViC: NA;MyCancerGenome: not present;CancerHotspot: no;3DHotspot: no	SIFT: impact: deleterious, score: 0;Polyphen-2: impact: probably_damaging, score: 0.997	Missense_Mutation	SNP	Diploid	1	Somatic	NA	DFCI	6	117710590	117710590	G	A	6:g.117710590G>A	ENST00000368508.3:c.1682C>T	0.45		143	174			15	1943-12-01					61	DFCI	FALSE	Non-Spanish/non-Hispanic		23554		CUP	Asian	1	Primary	Primary tumor	DFCI-ONCOPANEL-3.1	Female	2021
GENIE Cohort v11.0-public	GENIE-MSK-P-0004614-T01-IM5	Skin Cancer, Non-Melanoma	Basal Cell Carcinoma	Q1827*	OncoKB: Unknown, level NA, resistance NA;CIViC: NA;MyCancerGenome: not present;CancerHotspot: no;3DHotspot: no	SIFT: NA;Polyphen-2: NA	Nonsense_Mutation	SNP	Diploid		SOMATIC	NA	MSK	6	117647465	117647465	G	A	6:g.117647465G>A	ENST00000368508.3:c.5479C>T	0.39		122	187		814	40	33/43					80	MSK	TRUE	Non-Spanish/non-Hispanic	0.2229	17058	17058	BCC	White	1	Primary	Primary tumor	MSK-IMPACT410	Female	2016	2016
GENIE Cohort v11.0-public	GENIE-DFCI-136926-1150095	Melanoma	Melanoma	Q1827*	OncoKB: Unknown, level NA, resistance NA;CIViC: NA;MyCancerGenome: not present;CancerHotspot: no;3DHotspot: no	SIFT: NA;Polyphen-2: NA	Nonsense_Mutation	SNP	Diploid		Somatic	NA	DFCI	6	117647465	117647465	G	A	6:g.117647465G>A	ENST00000368508.3:c.5479C>T	0.18		87	403			28	33/43					80	DFCI	FALSE	Non-Spanish/non-Hispanic		30537		MEL	White	1	Metastasis	Metastasis site unspecified	DFCI-ONCOPANEL-3.1	Male	2021
GENIE Cohort v11.0-public	GENIE-MSK-P-0054871-T01-IM6	Cancer of Unknown Primary	Neuroendocrine Carcinoma, NOS	Q1827*	OncoKB: Unknown, level NA, resistance NA;CIViC: NA;MyCancerGenome: not present;CancerHotspot: no;3DHotspot: no	SIFT: NA;Polyphen-2: NA	Nonsense_Mutation	SNP	Diploid		SOMATIC	NA	MSK	6	117647465	117647465	G	A	6:g.117647465G>A	ENST00000368508.3:c.5479C>T	0.41		120	172		481	35	33/43					72	MSK	FALSE	Unknown	0.2323	18648	Unknown	NECNOS	White	1	Metastasis	Metastasis site unspecified	MSK-IMPACT468	Male	2021	Unknown
GENIE Cohort v11.0-public	GENIE-MSK-P-0003233-T04-IM6	Breast Cancer	Breast Invasive Cancer, NOS	M643I	OncoKB: Unknown, level NA, resistance NA;CIViC: NA;MyCancerGenome: not present;CancerHotspot: no;3DHotspot: no	SIFT: impact: deleterious, score: 0;Polyphen-2: impact: benign, score: 0	Missense_Mutation	SNP	Diploid		SOMATIC	NA	MSK	6	117709028	117709028	C	T	6:g.117709028C>T	ENST00000368508.3:c.1929G>A	0.43	0.0018	280	369	1	548	38	13/43					51	MSK	TRUE	Non-Spanish/non-Hispanic	0.4542	18039	18039	BRCANOS	White	4	Metastasis	Metastasis site unspecified	MSK-IMPACT468	Female	2019	2019
GENIE Cohort v11.0-public	GENIE-MSK-P-0004614-T01-IM5	Skin Cancer, Non-Melanoma	Basal Cell Carcinoma	M643I	OncoKB: Unknown, level NA, resistance NA;CIViC: NA;MyCancerGenome: not present;CancerHotspot: no;3DHotspot: no	SIFT: impact: deleterious, score: 0;Polyphen-2: impact: benign, score: 0	Missense_Mutation	SNP	Diploid		SOMATIC	NA	MSK	6	117709028	117709028	C	T	6:g.117709028C>T	ENST00000368508.3:c.1929G>A	0.34		132	259		700	40	13/43					80	MSK	TRUE	Non-Spanish/non-Hispanic	0.2229	17058	17058	BCC	White	1	Primary	Primary tumor	MSK-IMPACT410	Female	2016	2016
GENIE Cohort v11.0-public	GENIE-MSK-P-0020082-T01-IM6	Melanoma	Melanoma of Unknown Primary	M643I	OncoKB: Unknown, level NA, resistance NA;CIViC: NA;MyCancerGenome: not present;CancerHotspot: no;3DHotspot: no	SIFT: impact: deleterious, score: 0;Polyphen-2: impact: benign, score: 0	Missense_Mutation	SNP	Diploid		SOMATIC	NA	MSK	6	117709028	117709028	C	T	6:g.117709028C>T	ENST00000368508.3:c.1929G>A	0.59		331	231		736	63	13/43					67	MSK	FALSE	Non-Spanish/non-Hispanic	0.6258	18116	Unknown	MUP	White	1	Metastasis	Metastasis site unspecified	MSK-IMPACT468	Male	2019	Unknown
GENIE Cohort v11.0-public	GENIE-MSK-P-0004614-T01-IM5	Skin Cancer, Non-Melanoma	Basal Cell Carcinoma	G421E	OncoKB: Unknown, level NA, resistance NA;CIViC: NA;MyCancerGenome: not present;CancerHotspot: no;3DHotspot: no	SIFT: impact: deleterious, score: 0;Polyphen-2: impact: probably_damaging, score: 0.999	Missense_Mutation	SNP	Diploid	1	SOMATIC	NA	MSK	6	117714387	117714387	C	T	6:g.117714387C>T	ENST00000368508.3:c.1262G>A	0.44		87	111		446	40	1943-11-01					80	MSK	TRUE	Non-Spanish/non-Hispanic	0.2229	17058	17058	BCC	White	1	Primary	Primary tumor	MSK-IMPACT410	Female	2016	2016
GENIE Cohort v11.0-public	GENIE-DFCI-005726-2871	Thymic Tumor	Thymic Carcinoma	G421E	OncoKB: Unknown, level NA, resistance NA;CIViC: NA;MyCancerGenome: not present;CancerHotspot: no;3DHotspot: no	SIFT: impact: deleterious, score: 0;Polyphen-2: impact: probably_damaging, score: 0.999	Missense_Mutation	SNP	Diploid	1	Somatic	NA	DFCI	6	117714387	117714387	C	T	6:g.117714387C>T	ENST00000368508.3:c.1262G>A	0.08		10	112			8	1943-11-01					56	DFCI	TRUE	Non-Spanish/non-Hispanic		20838	20899	THYC	White	1	Primary	Primary tumor	DFCI-ONCOPANEL-1	Female	2015	2015
GENIE Cohort v11.0-public	GENIE-MSK-P-0004618-T01-IM5	Bladder Cancer	Bladder Urothelial Carcinoma	G1824V	OncoKB: Unknown, level NA, resistance NA;CIViC: NA;MyCancerGenome: not present;CancerHotspot: no;3DHotspot: no	SIFT: impact: deleterious, score: 0;Polyphen-2: impact: probably_damaging, score: 0.999	Missense_Mutation	SNP	Diploid		SOMATIC	NA	MSK	6	117647473	117647473	C	A	6:g.117647473C>A	ENST00000368508.3:c.5471G>T	0.06		63	1065		506	9	33/43					76	MSK	TRUE	Non-Spanish/non-Hispanic	0.0727	16861	16861	BLCA	White	2	Metastasis	Metastasis site unspecified	MSK-IMPACT410	Female	2016	2016
GENIE Cohort v11.0-public	GENIE-MSK-P-0004618-T01-IM5	Bladder Cancer	Bladder Urothelial Carcinoma	L1204V	OncoKB: Unknown, level NA, resistance NA;CIViC: NA;MyCancerGenome: not present;CancerHotspot: no;3DHotspot: no	SIFT: impact: deleterious, score: 0;Polyphen-2: impact: probably_damaging, score: 0.987	Missense_Mutation	SNP	Diploid		SOMATIC	NA	MSK	6	117681010	117681010	G	C	6:g.117681010G>C	ENST00000368508.3:c.3610C>G	0.07		56	765		357	9	23/43					76	MSK	TRUE	Non-Spanish/non-Hispanic	0.0727	16861	16861	BLCA	White	2	Metastasis	Metastasis site unspecified	MSK-IMPACT410	Female	2016	2016
GENIE Cohort v11.0-public	GENIE-MSK-P-0007007-T01-IM5	Non-Small Cell Lung Cancer	Lung Squamous Cell Carcinoma	L1204V	OncoKB: Unknown, level NA, resistance NA;CIViC: NA;MyCancerGenome: not present;CancerHotspot: no;3DHotspot: no	SIFT: impact: deleterious, score: 0;Polyphen-2: impact: probably_damaging, score: 0.987	Missense_Mutation	SNP	Diploid		SOMATIC	NA	MSK	6	117681010	117681010	G	C	6:g.117681010G>C	ENST00000368508.3:c.3610C>G	0.09		85	833		316	5	23/43					81	MSK	FALSE	Non-Spanish/non-Hispanic	0.0796	18611	Unknown	LUSC	White	1	Primary	Primary tumor	MSK-IMPACT410	Female	2020	Unknown
GENIE Cohort v11.0-public	GENIE-MSK-P-0004641-T01-IM5	Skin Cancer, Non-Melanoma	Cutaneous Squamous Cell Carcinoma	I1844F	OncoKB: Unknown, level NA, resistance NA;CIViC: NA;MyCancerGenome: not present;CancerHotspot: no;3DHotspot: no	SIFT: impact: deleterious, score: 0.02;Polyphen-2: impact: possibly_damaging, score: 0.462	Missense_Mutation	SNP	Diploid		SOMATIC	NA	MSK	6	117647414	117647414	T	A	6:g.117647414T>A	ENST00000368508.3:c.5530A>T	0.15	0.003	121	713	2	669	45	33/43					76	MSK	FALSE	Non-Spanish/non-Hispanic	0.1751	18642	Unknown	CSCC	White	1	Metastasis	Metastasis site unspecified	MSK-IMPACT410	Male	2021	Unknown
GENIE Cohort v11.0-public	GENIE-MSK-P-0004649-T01-IM5	Non-Small Cell Lung Cancer	Lung Squamous Cell Carcinoma	F992L	OncoKB: Unknown, level NA, resistance NA;CIViC: NA;MyCancerGenome: not present;CancerHotspot: no;3DHotspot: no	SIFT: impact: tolerated, score: 0.68;Polyphen-2: impact: benign, score: 0.003	Missense_Mutation	SNP	Diploid	1	UNKNOWN	NA	MSK	6	117686365	117686365	G	T	6:g.117686365G>T	ENST00000368508.3:c.2976C>A	0.1		48	437		309	3	20/43					64	MSK	TRUE	Non-Spanish/non-Hispanic	0.0021	17326	17326	LUSC	White	1	Primary	Primary tumor	MSK-IMPACT410	Male	2017	2017
GENIE Cohort v11.0-public	GENIE-MSK-P-0056202-T01-IM6	Esophagogastric Cancer	Esophageal Adenocarcinoma	F992L	OncoKB: Unknown, level NA, resistance NA;CIViC: NA;MyCancerGenome: not present;CancerHotspot: no;3DHotspot: no	SIFT: impact: tolerated, score: 0.68;Polyphen-2: impact: benign, score: 0.003	Missense_Mutation	SNP	Diploid	1	SOMATIC	NA	MSK	6	117686365	117686365	G	T	6:g.117686365G>T	ENST00000368508.3:c.2976C>A	0.17		37	180		169	6	20/43					63	MSK	TRUE	Non-Spanish/non-Hispanic		18584	18584	ESCA	White	1	Primary	Primary tumor	MSK-IMPACT468	Male	2020	2020
GENIE Cohort v11.0-public	GENIE-MSK-P-0004650-T01-IM5	Melanoma	Melanoma of Unknown Primary	P1743S	OncoKB: Unknown, level NA, resistance NA;CIViC: NA;MyCancerGenome: not present;CancerHotspot: no;3DHotspot: no	SIFT: impact: tolerated, score: 0.38;Polyphen-2: impact: benign, score: 0.001	Missense_Mutation	SNP	Diploid	1	SOMATIC	NA	MSK	6	117658356	117658356	G	A	6:g.117658356G>A	ENST00000368508.3:c.5227C>T	0.27		295	788		571	59	31/43					68	MSK	FALSE	Non-Spanish/non-Hispanic	0.0845	16518	Unknown	MUP	White	1	Metastasis	Metastasis site unspecified	MSK-IMPACT410	Male	2015	Unknown
GENIE Cohort v11.0-public	GENIE-MSK-P-0031891-T01-IM6	Non-Small Cell Lung Cancer	Lung Squamous Cell Carcinoma	P1743S	OncoKB: Unknown, level NA, resistance NA;CIViC: NA;MyCancerGenome: not present;CancerHotspot: no;3DHotspot: no	SIFT: impact: tolerated, score: 0.38;Polyphen-2: impact: benign, score: 0.001	Missense_Mutation	SNP	Diploid	1	SOMATIC	NA	MSK	6	117658356	117658356	G	A	6:g.117658356G>A	ENST00000368508.3:c.5227C>T	0.16		197	1040		1044	13	31/43					80	MSK	FALSE	Non-Spanish/non-Hispanic	0.2297	18590	Unknown	LUSC	Asian	1	Primary	Primary tumor	MSK-IMPACT468	Male	2020	Unknown
GENIE Cohort v11.0-public	GENIE-MSK-P-0004688-T01-IM5	Bladder Cancer	Upper Tract Urothelial Carcinoma	T667A	OncoKB: Unknown, level NA, resistance NA;CIViC: NA;MyCancerGenome: not present;CancerHotspot: no;3DHotspot: no	SIFT: impact: tolerated, score: 0.05;Polyphen-2: impact: benign, score: 0.177	Missense_Mutation	SNP	Diploid		SOMATIC	NA	MSK	6	117708958	117708958	T	C	6:g.117708958T>C	ENST00000368508.3:c.1999A>G	0.05		47	866		409	402	13/43					40	MSK	FALSE	Non-Spanish/non-Hispanic	0.0061	17375	Unknown	UTUC	White	1	Primary	Primary tumor	MSK-IMPACT410	Female	2017	Unknown
GENIE Cohort v11.0-public	GENIE-DFCI-007466-4037	Non-Small Cell Lung Cancer	Poorly Differentiated Non-Small Cell Lung Cancer	T667A	OncoKB: Unknown, level NA, resistance NA;CIViC: NA;MyCancerGenome: not present;CancerHotspot: no;3DHotspot: no	SIFT: impact: tolerated, score: 0.05;Polyphen-2: impact: benign, score: 0.177	Missense_Mutation	SNP	Diploid		Somatic	NA	DFCI	6	117708958	117708958	T	C	6:g.117708958T>C	ENST00000368508.3:c.1999A>G	0.09		8	82			18	13/43					67	DFCI	FALSE	Non-Spanish/non-Hispanic		24767		NSCLCPD	White	1	Metastasis	Metastasis site unspecified	DFCI-ONCOPANEL-2	Male	2014
GENIE Cohort v11.0-public	GENIE-MSK-P-0004738-T01-IM5	Colorectal Cancer	Colon Adenocarcinoma	Y1700H	OncoKB: Unknown, level NA, resistance NA;CIViC: NA;MyCancerGenome: not present;CancerHotspot: no;3DHotspot: no	SIFT: impact: tolerated, score: 0.43;Polyphen-2: impact: possibly_damaging, score: 0.477	Missense_Mutation	SNP	Diploid		SOMATIC	NA	MSK	6	117658485	117658485	A	G	6:g.117658485A>G	ENST00000368508.3:c.5098T>C	0.19		49	203		282	97	31/43					60	MSK	FALSE	Non-Spanish/non-Hispanic	0.0295	18600	Unknown	COAD	White	1	Primary	Primary tumor	MSK-IMPACT410	Male	2020	Unknown
GENIE Cohort v11.0-public	GENIE-VICC-478851-unk-1	Colorectal Cancer	Colon Adenocarcinoma	Y1700H	OncoKB: Unknown, level NA, resistance NA;CIViC: NA;MyCancerGenome: not present;CancerHotspot: no;3DHotspot: no	SIFT: impact: tolerated, score: 0.43;Polyphen-2: impact: possibly_damaging, score: 0.477	Missense_Mutation	SNP	Diploid		SOMATIC	NA	VICC	6	117658485	117658485	A	G	6:g.117658485A>G	ENST00000368508.3:c.5098T>C	0.31		170	378			14	31/43					56	VICC	TRUE	Non-Spanish/non-Hispanic		21241	21241	COAD	Black	1	Primary	Primary tumor	VICC-01-T7	Male	2017	2017
GENIE Cohort v11.0-public	GENIE-MSK-P-0004754-T01-IM5	Colorectal Cancer	Colorectal Adenocarcinoma	H555R	OncoKB: Unknown, level NA, resistance NA;CIViC: NA;MyCancerGenome: not present;CancerHotspot: no;3DHotspot: no	SIFT: impact: tolerated, score: 0.16;Polyphen-2: impact: benign, score: 0.135	Missense_Mutation	SNP	Diploid		SOMATIC	NA	MSK	6	117710608	117710608	T	C	6:g.117710608T>C	ENST00000368508.3:c.1664A>G	0.27		216	574		570	77	1943-12-01					68	MSK	TRUE	Non-Spanish/non-Hispanic	0.043	18611	18611	COADREAD	White	1	Metastasis	Metastasis site unspecified	MSK-IMPACT410	Male	2020	2020
GENIE Cohort v11.0-public	GENIE-MSK-P-0004799-T01-IM5	Cancer of Unknown Primary	Cancer of Unknown Primary	A877T	OncoKB: Unknown, level NA, resistance NA;CIViC: NA;MyCancerGenome: not present;CancerHotspot: no;3DHotspot: no	SIFT: impact: deleterious, score: 0.04;Polyphen-2: impact: possibly_damaging, score: 0.666	Missense_Mutation	SNP	Diploid		SOMATIC	NA	MSK	6	117687422	117687422	C	T	6:g.117687422C>T	ENST00000368508.3:c.2629G>A	0.08		33	393		346	18	18/43					54	MSK	FALSE	Non-Spanish/non-Hispanic	0.118	16514	Unknown	CUP	White	1	Metastasis	Metastasis site unspecified	MSK-IMPACT410	Male	2015	Unknown
GENIE Cohort v11.0-public	GENIE-MSK-P-0015276-T01-IM6	Colorectal Cancer	Rectal Adenocarcinoma	A877T	OncoKB: Unknown, level NA, resistance NA;CIViC: NA;MyCancerGenome: not present;CancerHotspot: no;3DHotspot: no	SIFT: impact: deleterious, score: 0.04;Polyphen-2: impact: possibly_damaging, score: 0.666	Missense_Mutation	SNP	Diploid		SOMATIC	NA	MSK	6	117687422	117687422	C	T	6:g.117687422C>T	ENST00000368508.3:c.2629G>A	0.05		28	511		266	5	18/43					64	MSK	TRUE	Non-Spanish/non-Hispanic	0.0623	17859	17859	READ	White	2	Primary	Primary tumor	MSK-IMPACT468	Male	2018	2018
GENIE Cohort v11.0-public	GENIE-MSK-P-0015276-T02-IM6	Colorectal Cancer	Colon Adenocarcinoma	A877T	OncoKB: Unknown, level NA, resistance NA;CIViC: NA;MyCancerGenome: not present;CancerHotspot: no;3DHotspot: no	SIFT: impact: deleterious, score: 0.04;Polyphen-2: impact: possibly_damaging, score: 0.666	Missense_Mutation	SNP	Diploid		SOMATIC	NA	MSK	6	117687422	117687422	C	T	6:g.117687422C>T	ENST00000368508.3:c.2629G>A	0.06		45	667		266	6	18/43					64	MSK	TRUE	Non-Spanish/non-Hispanic	0.0166	17859	17859	COAD	White	2	Metastasis	Metastasis site unspecified	MSK-IMPACT468	Male	2018	2018
GENIE Cohort v11.0-public	GENIE-MSK-P-0004817-T01-IM5	Mature T and NK Neoplasms	Angioimmunoblastic T-Cell Lymphoma	A1130V	OncoKB: Unknown, level NA, resistance NA;CIViC: NA;MyCancerGenome: not present;CancerHotspot: no;3DHotspot: no	SIFT: impact: tolerated, score: 0.54;Polyphen-2: impact: benign, score: 0.009	Missense_Mutation	SNP	Diploid		SOMATIC	NA	MSK	6	117681561	117681561	G	A	6:g.117681561G>A	ENST00000368508.3:c.3389C>T	0.16	0.02	131	683	6	355	6	22/43					75	MSK	TRUE	Unknown	0	16893	16893	AITL	White	2	Primary	Primary tumor	MSK-IMPACT410	Female	2016	2016
GENIE Cohort v11.0-public	GENIE-MSK-P-0004817-T02-IM5	Mature T and NK Neoplasms	Angioimmunoblastic T-Cell Lymphoma	A1130V	OncoKB: Unknown, level NA, resistance NA;CIViC: NA;MyCancerGenome: not present;CancerHotspot: no;3DHotspot: no	SIFT: impact: tolerated, score: 0.54;Polyphen-2: impact: benign, score: 0.009	Missense_Mutation	SNP	Diploid		UNKNOWN	NA	MSK	6	117681561	117681561	G	A	6:g.117681561G>A	ENST00000368508.3:c.3389C>T	0.26		237	685		690	4	22/43					76	MSK	TRUE	Unknown	0.0013	16893	16893	AITL	White	2	Primary	Primary tumor	MSK-IMPACT410	Female	2016	2016
GENIE Cohort v11.0-public	GENIE-UCSF-1988-6582T	Glioma	Glioblastoma Multiforme	A1130V	OncoKB: Unknown, level NA, resistance NA;CIViC: NA;MyCancerGenome: not present;CancerHotspot: no;3DHotspot: no	SIFT: impact: tolerated, score: 0.54;Polyphen-2: impact: benign, score: 0.009	Missense_Mutation	SNP			Somatic	NA	UCSF	6	117681561	117681561	G	A	6:g.117681561G>A	ENST00000368508.3:c.3389C>T	0.06		26	395		340	245	22/43					67	UCSF	TRUE	Non-Spanish/non-Hispanic	0.2074	24666	24702	GBM	White	2	Not Collected	Not Collected	UCSF-NIMV4-TN	Female	2020	2020
GENIE Cohort v11.0-public	GENIE-MSK-P-0004863-T01-IM5	Non-Small Cell Lung Cancer	Lung Adenocarcinoma	L2277V	OncoKB: Unknown, level NA, resistance NA;CIViC: NA;MyCancerGenome: not present;CancerHotspot: no;3DHotspot: no	SIFT: impact: tolerated_low_confidence, score: 0.08;Polyphen-2: impact: benign, score: 0.048	Missense_Mutation	SNP	Diploid		SOMATIC	NA	MSK	6	117609870	117609870	G	C	6:g.117609870G>C	ENST00000368508.3:c.6829C>G	0.06		58	852		557	40	43/43					68	MSK	FALSE	Non-Spanish/non-Hispanic	0.0052	18612	Unknown	LUAD	White	1	Primary	Primary tumor	MSK-IMPACT410	Male	2020	Unknown
GENIE Cohort v11.0-public	GENIE-MSK-P-0004865-T01-IM5	Colorectal Cancer	Colon Adenocarcinoma	D375Y	OncoKB: Unknown, level NA, resistance NA;CIViC: NA;MyCancerGenome: not present;CancerHotspot: no;3DHotspot: no	SIFT: impact: deleterious, score: 0;Polyphen-2: impact: probably_damaging, score: 0.997	Missense_Mutation	SNP	Diploid		SOMATIC	NA	MSK	6	117715366	117715366	C	A	6:g.117715366C>A	ENST00000368508.3:c.1123G>T	0.22		151	526		538	143	1943-10-01					44	MSK	FALSE	Non-Spanish/non-Hispanic	0	18086	Unknown	COAD	White	1	Primary	Primary tumor	MSK-IMPACT410	Male	2019	Unknown
GENIE Cohort v11.0-public	GENIE-UCSF-2587-3313T	B-Lymphoblastic Leukemia/Lymphoma	B-Lymphoblastic Leukemia/Lymphoma	D375Y	OncoKB: Unknown, level NA, resistance NA;CIViC: NA;MyCancerGenome: not present;CancerHotspot: no;3DHotspot: no	SIFT: impact: deleterious, score: 0;Polyphen-2: impact: probably_damaging, score: 0.997	Missense_Mutation	SNP			Somatic	NA	UCSF	6	117715366	117715366	C	A	6:g.117715366C>A	ENST00000368508.3:c.1123G>T	0.05		4	76		281	2	1943-10-01					<18	UCSF	TRUE	Non-Spanish/non-Hispanic	0.2499	<6570	<6570	BLL	White	1	Not Collected	Not Collected	UCSF-NIMV4-TN	Male	2019	2019
GENIE Cohort v11.0-public	GENIE-UCSF-2615-8584T	Endometrial Cancer	Endometrial Carcinoma	D375Y	OncoKB: Unknown, level NA, resistance NA;CIViC: NA;MyCancerGenome: not present;CancerHotspot: no;3DHotspot: no	SIFT: impact: deleterious, score: 0;Polyphen-2: impact: probably_damaging, score: 0.997	Missense_Mutation	SNP			Somatic	NA	UCSF	6	117715366	117715366	C	A	6:g.117715366C>A	ENST00000368508.3:c.1123G>T	0.33		162	329			577	1943-10-01					54	UCSF	FALSE	Unknown	0.2099	20667		UCEC	Unknown	1	Not Collected	Not Collected	UCSF-NIMV4-TO	Female	2020
GENIE Cohort v11.0-public	GENIE-MSK-P-0049114-T02-IM6	Endometrial Cancer	Uterine Endometrioid Carcinoma	D375Y	OncoKB: Unknown, level NA, resistance NA;CIViC: NA;MyCancerGenome: not present;CancerHotspot: no;3DHotspot: no	SIFT: impact: deleterious, score: 0;Polyphen-2: impact: probably_damaging, score: 0.997	Missense_Mutation	SNP	Diploid		SOMATIC	NA	MSK	6	117715366	117715366	C	A	6:g.117715366C>A	ENST00000368508.3:c.1123G>T	0.26		66	189		327	251	1943-10-01					39	MSK	FALSE	Spanish/Hispanic	0.0042	18295	Unknown	UEC	White	2	Primary	Primary tumor	MSK-IMPACT468	Female	2020	Unknown
GENIE Cohort v11.0-public	GENIE-MSK-P-0004914-T01-IM5	Melanoma	Cutaneous Melanoma	G1007E	OncoKB: Unknown, level NA, resistance NA;CIViC: NA;MyCancerGenome: not present;CancerHotspot: no;3DHotspot: no	SIFT: impact: tolerated, score: 0.19;Polyphen-2: impact: possibly_damaging, score: 0.9	Missense_Mutation	SNP	Diploid		SOMATIC	NA	MSK	6	117686321	117686321	C	T	6:g.117686321C>T	ENST00000368508.3:c.3020G>A	0.58		225	166		301	23	20/43					30	MSK	FALSE	Non-Spanish/non-Hispanic	0.6195	16889	Unknown	SKCM	White	1	Metastasis	Metastasis site unspecified	MSK-IMPACT410	Female	2016	Unknown
GENIE Cohort v11.0-public	GENIE-UCSF-11864-8176T	Ovarian Cancer	Ovarian Epithelial Tumor	G1007E	OncoKB: Unknown, level NA, resistance NA;CIViC: NA;MyCancerGenome: not present;CancerHotspot: no;3DHotspot: no	SIFT: impact: tolerated, score: 0.19;Polyphen-2: impact: possibly_damaging, score: 0.9	Missense_Mutation	SNP			Somatic	NA	UCSF	6	117686321	117686321	C	T	6:g.117686321C>T	ENST00000368508.3:c.3020G>A	0.29		278	695			821	20/43					51	UCSF	FALSE	Non-Spanish/non-Hispanic	0.2121	19206		OVT	White	1	Not Collected	Not Collected	UCSF-NIMV4-TO	Female	2021
GENIE Cohort v11.0-public	GENIE-MSK-P-0004954-T02-IM5	Gastrointestinal Neuroendocrine Tumor	High-Grade Neuroendocrine Carcinoma of the Colon and Rectum	I414Lfs*14	OncoKB: Unknown, level NA, resistance NA;CIViC: NA;MyCancerGenome: not present;CancerHotspot: no;3DHotspot: no	SIFT: NA;Polyphen-2: NA	Frame_Shift_Del	DEL	Diploid		SOMATIC	NA	MSK	6	117714409	117714409	T	-	6:g.117714409del	ENST00000368508.3:c.1240del	0.18	0.0021	129	569	1	480	47	1943-11-01					69	MSK	TRUE	Non-Spanish/non-Hispanic	0	18574	18574	HGNEC	White	2	Primary	Primary tumor	MSK-IMPACT410	Male	2020	2020
GENIE Cohort v11.0-public	GENIE-MSK-P-0017299-T01-IM6	Small Bowel Cancer	Small Bowel Cancer	I414Lfs*14	OncoKB: Unknown, level NA, resistance NA;CIViC: NA;MyCancerGenome: not present;CancerHotspot: no;3DHotspot: no	SIFT: NA;Polyphen-2: NA	Frame_Shift_Del	DEL	Diploid		SOMATIC	NA	MSK	6	117714409	117714409	T	-	6:g.117714409del	ENST00000368508.3:c.1240del	0.33		273	547		481	106	1943-11-01					87	MSK	TRUE	Unknown	0.0919	18350	18350	SBC	White	1	Primary	Primary tumor	MSK-IMPACT468	Male	2020	2020
GENIE Cohort v11.0-public	GENIE-DFCI-109292-436696	Esophagogastric Cancer	Stomach Adenocarcinoma	I414Lfs*14	OncoKB: Unknown, level NA, resistance NA;CIViC: NA;MyCancerGenome: not present;CancerHotspot: no;3DHotspot: no	SIFT: NA;Polyphen-2: NA	Frame_Shift_Del	DEL	Diploid		Somatic	NA	DFCI	6	117714409	117714409	T	-	6:g.117714409del	ENST00000368508.3:c.1240del	0.15		40	222			74	1943-11-01					64	DFCI	FALSE	Non-Spanish/non-Hispanic		24848		STAD	White	1	Primary	Primary tumor	DFCI-ONCOPANEL-3	Female	2021
GENIE Cohort v11.0-public	GENIE-MSK-P-0030265-T01-IM6	Colorectal Cancer	Colorectal Adenocarcinoma	I414Lfs*14	OncoKB: Unknown, level NA, resistance NA;CIViC: NA;MyCancerGenome: not present;CancerHotspot: no;3DHotspot: no	SIFT: NA;Polyphen-2: NA	Frame_Shift_Del	DEL	Diploid		SOMATIC	NA	MSK	6	117714409	117714409	T	-	6:g.117714409del	ENST00000368508.3:c.1240del	0.07		35	446		371	241	1943-11-01					69	MSK	FALSE	Non-Spanish/non-Hispanic	0.0415	18528	Unknown	COADREAD	Asian	1	Primary	Primary tumor	MSK-IMPACT468	Male	2020	Unknown
[truncated: 4,628 more rows]

## Sheet: Filtered for point mutations
Study of Origin	Sample ID	Cancer Type	Cancer Type Detailed	Protein Change	Annotation	Functional Impact	Mutation Type	Variant Type	Copy #	COSMIC	MS	VS	Center	Chromosome	Start Pos	End Pos	Ref	Var	HGVSg	HGVSc	Allele Freq (T)	Allele Freq (N)	Variant Reads	Ref Reads	Variant Reads (Normal)	Ref Reads (Normal)	# Mut in Sample	Exon	gnomAD	ClinVar	dbSNP	SIGNAL	Age at Which Sequencing was Reported	Center2	Vital Status	Ethnicity Category	Fraction Genome Altered	Interval in days from DOB to date of last contact	Interval in days from DOB to DOD	Oncotree Code	Primary Race	Number of Samples Per Patient	Sample Type	Sample Type Detailed	Sequence Assay ID	Sex	Year of last contact	Year of death
[truncated: 5,392 more rows]

[truncated: 2 more sheets: Unique missense mutations, Vus tested in Figure 1]
