# Supplementary material for: Discovery of oncogenic ROS1 missense mutations with sensitivity to tyrosine kinase inhibitors
Source: EMBO Mol Med. 2023 Aug 17;15(10):e17367. doi: 10.15252/emmm.202217367 (PMC10565643; doi:10.15252/emmm.202217367)
Supplement: Supplementary file 9 — Dataset EV2 [file EMMM-15-e17367-s013.xlsx]

## Sheet: Legend
	Dataset EV2 - Workflow for global and phosphoproteomics approach plus raw data and KSEA analysis datasets
	0		Workflow for global proteomics and phosphoproteomics enrichment and pathway analysis.
	1		Phosphoproteomics - IMAC enrichment data
	2		Phosphoproteomics - pTyr enrichment data
	3		Global Proteomics Data
	4		Kinase Substate Enrichment Analysis (KSEA) - ROS1 D2113N vs Wildtype - Kinase Substrate Scores
	4		Kinase Substate Enrichment Analysis (KSEA) -ROS1 D2113N vs Wildtype - Kinase Substrate Links
	5		Kinase Substate Enrichment Analysis (KSEA) - SLC34A2-ROS1 vs Wildtype - Kinase Substrate Scores
	5		Kinase Substate Enrichment Analysis (KSEA) - SLC34A2-ROS1 vs Wildtype - Kinase Substrate Links
	*

## Sheet: Workflow
	Setup of global proteomics and phosphoproteomics enrichment after lysate generation and quantification.

## Sheet: IMAC Phosphoproteomics
								log2 normalized intensity (missing data imputed as log2[600])									Fold-change and t-test p values						FDR
iid	accession_ID	Gene symbol	protein name	NCBI Gene ID	modified sequence	ptm	# of phospho-sites	HEK293A ROS1 WT_1	HEK293A ROS1 WT_2	HEK293A ROS1 WT_3	HEK293A ROS1 DN_1	HEK293A ROS1 DN_2	HEK293A ROS1 DN_3	HEK293A SLC-ROS1_1	HEK293A SLC-ROS1_2	HEK293A SLC-ROS1_3	fc (DN/WT)	p (DN_WT)	fc (SLC/WT)	p (SLC_WT)	fc (SLC/DN)	p (SLC_DN)	FDR (DN_WT)	FDR (SLC_WT)	FDR (SLC_DN)
37734	Q9NRG9	AAAS	aladin WD repeat nucleoporin	8086	FsPVLGR	S495	1	15.9677	16.0482	16.0495	15.8685	15.7793	15.7208	9.22882	9.22882	10.0535	0.829984	0.0102162	0.546389	0.457887	0.567746	0.40576	0.204433	0.643911	0.556572
37735	Q9NRG9	AAAS	aladin WD repeat nucleoporin	8086	IAHIPLYFVNAQFPRFsPVLGR	S495	1	9.22882	10.1008	10.1983	9.22882	10.0455	10.5604	16.2164	16.1768	16.2605	0.962382	0.846524	1.1237	0.00567907	1.35388	0.000964922	0.938814	0.0484249	0.0137195
36797	Q6PD74	AAGAB	alpha and gamma adaptin binding protein	79719	DEIEGLssDEEH	S310;S311	2	13.8338	13.4635	14.0441	13.8991	13.8402	13.7972	13.399	13.5297	13.581	1.00445	0.724997	0.809909	0.194619	0.806322	0.00516733	0.887072	0.384403	0.0337655
36798	Q6PD74	AAGAB	alpha and gamma adaptin binding protein	79719	AFWMAIGGDRDEIEGLSsDEEH	S311	1	15.2607	15.9775	15.7363	14.7269	14.7197	14.7651	15.2686	15.1452	14.9157	0.496761	0.0120342	0.663825	0.0796305	1.33631	0.0233855	0.212427	0.224973	0.0835963
10698	A0A096LP25	AAK1	AP2 associated kinase 1	22848	ILsDVTHSAVFGVPASK	S637	1	16.0687	15.9945	15.8284	16.1771	16.1004	16.0845	11.7871	10.4517	10.9487	1.07619	0.109893	1.23327	0.403775	1.03431	0.365904	0.441549	0.596386	0.521633
10700	A0A096LP25	AAK1	AP2 associated kinase 1	22848	VGSLtPPSSPK	T620	1	14.9952	15.296	15.0333	14.5246	14.6791	14.6738	14.5827	14.569	14.6729	0.779443	0.0108561	1.05694	0.504504	1.00132	0.955729	0.207657	0.682534	0.972836
10701	A0A096LP25	AAK1	AP2 associated kinase 1	22848	AGQTQPNPGILPIQPALtPR	T389	1	14.4741	14.5029	14.6855	14.68	14.5808	14.5549	15.3327	15.3367	15.3104	1.05555	0.540296	1.23064	0.0828067	1.57888	0.000166552	0.792517	0.230196	0.00659445
10706	A0A096LNZ0	AAK1	AP2 associated kinase 1	22848	SATTtPSGsPR	S678;T674	2	15.4053	15.3218	15.3247	15.2294	15.0616	15.1063	15.2622	15.5514	15.4092	0.859516	0.0188415	1.06035	0.551887	1.23367	0.0475935	0.242171	0.719268	0.131479
10707	A0A096LP25	AAK1	AP2 associated kinase 1	22848	VGSLTPPssPK	S623;S624	2	15.9692	15.7249	15.7298	15.8227	15.7045	15.8601	15.9453	15.9839	16.0084	1.06653	0.902102	1.19265	0.107186	1.11826	0.0219051	0.963377	0.268886	0.0803461
10708	A0A096LNZ0	AAK1	AP2 associated kinase 1	22848	sATTtPSGsPR	S670;S678;T674	3	10.6462	10.8632	10.5586	9.22882	10.9	10.9565	15.7527	15.7505	15.4611	1.19236	0.598711	0.844395	0.0617185	0.784617	0.00992158	0.826536	0.19263	0.0496802
21426	H3BPK7	AARS1	alanyl-tRNA synthetase 1	16	VDDSsEDK	S555	1	15.8144	15.7575	15.9546	15.8856	15.7243	15.8921	9.22882	11.0003	10.761	1.05056	0.923848	0.907646	0.43416	0.856518	0.903468	0.971586	0.62256	0.939706
21429	H3BPK7	AARS1	alanyl-tRNA synthetase 1	16	IQSLGDsK	S403	1	11.1337	10.4839	10.9008	11.0948	10.9844	9.22882	16.2178	16.5328	16.4512	1.05969	0.558938	1.55487	0.00735259	1.48003	0.00656545	0.803037	0.0553784	0.0384722
39168	Q9NRN7	AASDHPPT	aminoadipate-semialdehyde dehydrogenase-phosphopantetheinyl transferase	60496	HQDVPsQDDSKPTQR	S258	1	13.8146	13.9797	14.0944	14.0602	14.0888	13.8218	15.0705	14.8532	14.9565	1.05733	0.827141	1.9681	0.000627691	1.86138	0.000773223	0.930653	0.0159769	0.0123944
29810	A0A7P0Z4N2	AATF	apoptosis antagonizing transcription factor	26574	AGDRNsEDDGVVMTFSSVK	S203	1	16.8339	16.3347	16.2505	16.5094	16.5787	16.5019	16.4155	16.7314	16.5339	1.12879	0.771764	1.14811	0.690877	1.01712	0.766771	0.906899	0.823319	0.84616
45062	H7C175	AATK	apoptosis associated tyrosine kinase	9625	GAEAFPATLsPGR	S495	1	12.5111	12.2943	12.292	12.6743	11.8676	12.1491	12.5738	12.2233	12.3258	0.904251	0.612922	1.02208	0.949834	1.1303	0.606911	0.834312	0.975344	0.72794
30957	A0A7I2V2E0	ABCC1	ATP binding cassette subfamily C member 1	4363	HHNsTAELQK	S930	1	15.9679	16.2651	16.8935	16.4173	16.178	16.1823	16.3219	16.4676	16.3713	0.944228	0.703213	1.07643	0.968896	1.14001	0.228227	0.87829	0.984658	0.376766
30958	A0A7I2V2E0	ABCC1	ATP binding cassette subfamily C member 1	4363	QLsSSSSYSGDISR	S915	1	17.067	17.2845	17.2062	16.9339	16.8878	16.9632	16.9052	16.8003	16.8261	0.827982	0.0186221	0.768341	0.00853422	0.927968	0.0931437	0.241049	0.0600286	0.204915
31193	O15439	ABCC4	ATP binding cassette subfamily C member 4	10257	DNEESEQPPVPGtPTLR	T646	1	14.9712	14.8286	15.2226	14.6832	14.8045	14.6866	12.9999	12.5667	12.5642	0.82101	0.0812068	0.837538	0.847536	1.26872	0.0511291	0.400071	0.919467	0.137662
31194	O15439	ABCC4	ATP binding cassette subfamily C member 4	10257	TFSESSVWSQQSsRPSLK	S665	1	12.8225	12.9348	12.2086	12.115	12.2233	12.4057	14.8825	14.5082	14.5482	0.660146	0.166417	0.745882	0.0943374	0.908494	0.564737	0.503542	0.248812	0.693958
34594	O15440	ABCC5	ATP binding cassette subfamily C member 5	10057	GHLLLDSDERPsPEEEEGK	S558	1	12.9176	12.6731	12.5311	12.4617	12.995	13.2242	13.5306	13.7842	13.8202	1.24992	0.501518	2.16009	0.00228502	1.72819	0.0283399	0.773536	0.0301977	0.0942818
34596	O15440	ABCC5	ATP binding cassette subfamily C member 5	10057	EYIIPsPGYR	S14	1	13.5423	13.1294	13.0765	13.2005	12.9782	13.443	13.0033	13.1335	13.5183	1.05057	0.842885	1.00283	0.89147	0.954561	0.959395	0.937127	0.944917	0.975311
34597	O15440	ABCC5	ATP binding cassette subfamily C member 5	10057	KETSGsQK	S803	1	15.8223	16.1065	16.352	16.2354	16.1117	15.8084	16.2323	16.1107	16.0651	1.00363	0.843957	1.00294	0.805048	0.999305	0.570289	0.937554	0.895167	0.698684
45131	A0A3B3ITW3	ABCD3	ATP binding cassette subfamily D member 3	5825	sGKPPLQNNEK	S40	1	14.5275	14.2465	14.5458	14.3342	14.5661	14.2621	14.2508	14.1569	14.3955	0.874593	0.714157	0.825505	0.221976	0.943873	0.356629	0.882465	0.415612	0.512146
45132	A0A3B3ITW3	ABCD3	ATP binding cassette subfamily D member 3	5825	KsGKPPLQNNEK	S40	1	15.6944	15.5131	15.6057	15.7019	15.3388	15.518	15.7223	15.6335	15.7389	0.941071	0.509436	1.08423	0.203047	1.15212	0.179121	0.778438	0.394234	0.318374
28738	P61221	ABCE1	ATP binding cassette subfamily E member 1	6059	LCIEVtPQSK	T42	1	11.8132	11.1474	11.9497	11.9011	12.0499	11.4617	11.3737	11.4562	11.6788	1.06289	0.61127	0.780793	0.638861	0.734596	0.203942	0.833709	0.784061	0.348289
7519	Q8NE71	ABCF1	ATP binding cassette subfamily F member 1	23	KLsVPtsDEEDEVPAPKPR	S105;S109;T108	3	14.3375	14.3665	14.3647	14.4942	14.3839	14.6133	10.4429	10.7635	9.22882	1.09394	0.102885	1.1333	0.560661	2.32	0.121498	0.431549	0.726423	0.244511
7520	Q8NE71	ABCF1	ATP binding cassette subfamily F member 1	23	KLsVPTsDEEDEVPAPKPR	S105;S109	2	13.9282	13.7016	13.2636	13.8186	13.4628	13.9839	13.8461	13.9498	13.4063	1.08449	0.643882	1.10532	0.708781	1.01921	0.930462	0.851011	0.835279	0.957803
7521	Q8NE71	ABCF1	ATP binding cassette subfamily F member 1	23	KAEQGsEEEGEGEEEEEEGGESK	S228	1	16.4675	16.5028	16.3446	16.5989	16.7506	16.6779	14.2649	14.1325	14.168	1.15701	0.0216251	1.19215	0.0941646	1.30257	0.00242487	0.253753	0.248567	0.0221677
7523	Q8NE71	ABCF1	ATP binding cassette subfamily F member 1	23	GGNVFAALIQDQsEEEEEEEK	S140	1	10.9041	10.248	10.2624	9.22882	9.22882	9.22882	14.5797	14.579	14.7139	0.488493	0.00455112	1.16069	0.00426266	1.06102	0.187298	0.17141	0.0414094	0.328659
7524	Q8NE71	ABCF1	ATP binding cassette subfamily F member 1	23	LSVPtsDEEDEVPAPKPR	S109;T108	2	16.2625	16.3118	16.2177	16.1916	16.2294	16.2003	14.9568	14.9432	14.8257	0.957743	0.125693	0.687202	0.00324754	0.350462	0.0175969	0.459898	0.0358116	0.0700967
7525	Q8NE71	ABCF1	ATP binding cassette subfamily F member 1	23	LSVPTsDEEDEVPAPKPR	S109	1	16.8937	17.2037	16.8144	16.5662	16.6746	16.7304	16.2447	16.2309	16.4346	0.859106	0.070773	0.987685	0.609617	1.03126	0.222449	0.381882	0.762935	0.369826
7526	Q8NE71	ABCF1	ATP binding cassette subfamily F member 1	23	QQPPEPEWIGDGESTsPSDK	S22	1	16.687	16.5939	16.6693	16.8095	16.8225	16.7544	16.5892	16.5394	16.7352	1.10208	0.0147011	1.088	0.0733427	0.940355	0.498128	0.225493	0.213837	0.639139
7527	Q8NE71	ABCF1	ATP binding cassette subfamily F member 1	23	NQDEEsQEAPELLK	S595	1	13.9145	14.0327	13.474	13.7867	13.8026	13.639	16.7693	16.572	16.7347	0.915232	0.735981	1.04637	0.566451	0.949451	0.182893	0.891073	0.730766	0.323131
7530	Q8NE71	ABCF1	ATP binding cassette subfamily F member 1	23	AEQGsEEEGEGEEEEEEGGESK	S228	1	17.6571	17.3608	17.5048	17.5758	17.4124	17.4664	16.9142	16.6842	16.6572	0.973718	0.828289	0.864848	0.203536	1.00668	0.373605	0.931042	0.394794	0.528247
7533	Q8NE71	ABCF1	ATP binding cassette subfamily F member 1	23	AVsEEQQPALK	S166	1	15.4844	15.5691	15.3107	16.5358	16.4559	15.5317	17.5049	17.5808	17.4703	1.96084	0.0954029	1.00002	0.909689	1.02701	0.59219	0.423621	0.954719	0.716439
31096	Q9UG63	ABCF2	ATP binding cassette subfamily F member 2	10061	FGHGsAK	S349	1	14.8998	15.1281	15.8046	15.1934	15.4538	15.2055	14.9684	14.6785	14.7964	1.05513	0.982257	0.794633	0.178856	0.753116	0.0171086	0.993797	0.3648	0.0689873
18008	Q8IZP0	ABI1	abl interactor 1	10006	HNsTTSSTSSGGYR	S323	1	13.7972	14.1237	14.6337	14.0434	14.3742	14.2208	12.8747	12.9133	12.9712	1.06961	0.920107	1.09946	0.0842018	1.22368	0.0558665	0.970032	0.232613	0.145828
18009	Q8IZP0	ABI1	abl interactor 1	10006	LGSQHsPGR	S225	1	17.2451	17.0172	17.1039	16.9639	16.9683	16.8974	13.7574	13.5822	13.6104	0.907557	0.0636025	0.700634	0.0985758	0.655036	0.00688893	0.371977	0.255924	0.0395996
18012	Q8IZP0	ABI1	abl interactor 1	10006	THsGSSGGSGSR	S240	1	17.7503	17.6412	18.0748	17.821	18.0081	17.95	15.0433	14.9822	15.0171	1.14848	0.501929	0.99438	0.823644	0.948587	0.0910497	0.774036	0.906342	0.202018
18013	Q8IZP0	ABI1	abl interactor 1	10006	TLEPVKPPTVPNDYMTsPAR	S216	1	15.1545	15.0252	14.9141	15.0932	15.0828	15.2545	15.109	15.1743	14.8361	1.04828	0.275617	0.916146	0.349176	0.836777	0.0567095	0.613256	0.546807	0.147448
18015	Q8IZP0	ABI1	abl interactor 1	10006	TAsLNQRPR	S231	1	14.9535	15.2353	15.6711	15.2496	15.4257	15.3661	16.9409	17.1674	17.0202	1.09485	0.792554	0.943649	0.446066	1.03977	0.229042	0.915291	0.633118	0.377708
18016	Q8IZP0	ABI1	abl interactor 1	10006	TNPPTQKPPsPPMSGR	S183	1	12.7765	12.882	12.7153	12.846	12.6221	12.5594	17.6856	17.8004	17.775	0.898487	0.311222	1.01731	0.638577	0.885795	0.0574563	0.645411	0.783835	0.148661
25511	Q9NYB9	ABI2	abl interactor 2	10152	NMAPSQQsPVR	S227	1	16.5683	16.6	16.419	16.3136	16.5679	16.3277	14.0269	13.8912	13.6496	0.846368	0.274376	0.752621	0.0934671	0.968133	0.421996	0.611755	0.247536	0.571355
25514	Q9NYB9	ABI2	abl interactor 2	10152	HTPPTIGGsLPYR	S368	1	14.1083	14.3012	14.9154	13.938	13.8934	14.0616	15.9103	16.1271	16.0837	0.777395	0.127126	0.945946	0.122332	0.951555	0.150359	0.461837	0.290189	0.282878
25516	Q9NYB9	ABI2	abl interactor 2	10152	TTPPTQKPPsPPMSGK	S183	1	16.2231	16.1639	16.1459	16.1553	16.125	16.2333	16.0682	16.0375	16.1226	0.994106	0.880239	0.707051	0.00176444	0.835394	0.0192045	0.953142	0.026698	0.07427
16519	P00519	ABL1	ABL proto-oncogene 1, non-receptor tyrosine kinase	25	LMTGDTYtAHAGAK	T394	1	13.8809	14.1446	13.5082	14.1883	14.0277	14.0191	13.4155	13.4448	13.6458	1.10713	0.291661	2.46208	5.41062e-05	1.86334	0.00527098	0.628566	0.00665793	0.0341593
25093	P00519	ABL1	ABL proto-oncogene 1, non-receptor tyrosine kinase	25	GQGESDPLDHEPAVsPLLPR	S569	1	15.7057	15.7629	15.7118	15.6532	15.6431	15.68	12.7815	13.0519	12.0374	0.960168	0.0326657	0.773073	0.268644	1.0086	0.601535	0.291015	0.466555	0.723857
25095	P00519	ABL1	ABL proto-oncogene 1, non-receptor tyrosine kinase	25	DIMESSPGSSPPNLtPKPLR	T814	1	12.7778	13.2238	13.1528	13.2266	12.5029	12.7691	13.5578	13.5829	13.7302	0.76648	0.435643	0.813391	0.314574	0.734683	0.00409815	0.73238	0.512324	0.0297577
25097	P00519	ABL1	ABL proto-oncogene 1, non-receptor tyrosine kinase	25	NKPTVYGVSPNyDK	Y232	1	12.1726	12.1052	12.1449	12.0491	12.6416	12.5469	13.0333	13.4403	13.1778	1.32133	0.215559	0.479558	0.00374588	0.587969	0.00782138	0.557816	0.0386057	0.04287
25098	P00519	ABL1	ABL proto-oncogene 1, non-receptor tyrosine kinase	25	HSSEsPGR	S884	1	14.1022	14.2381	14.5499	14.1934	13.8475	13.944	15.4419	15.7062	15.5371	0.815618	0.146667	0.885978	0.106196	0.922732	0.282056	0.483296	0.267608	0.436629
16510	P42684	ABL2	ABL proto-oncogene 2, non-receptor tyrosine kinase	27	SNsTSSMSSGLPEQDR	S783	1	13.5378	13.4055	14.0674	13.7707	13.4546	13.775	11.6096	11.1886	10.9668	1.17519	0.988616	1.1765	0.213571	0.747581	0.248377	0.995422	0.406013	0.399456
16511	P42684	ABL2	ABL proto-oncogene 2, non-receptor tyrosine kinase	27	TVsTsSQPEENVDR	S817;S819	2	14.1131	14.2141	14.1223	14.1409	14.3028	14.3021	12.545	12.8333	12.7545	1.13272	0.190632	0.848884	0.115814	1.48134	0.00492128	0.529277	0.281177	0.0330672
16512	P42684	ABL2	ABL proto-oncogene 2, non-receptor tyrosine kinase	27	TVsTSSQPEENVDR	S817	1	13.6347	13.532	12.9237	13.5183	13.4821	13.5256	13.7869	13.6079	13.6584	0.990574	0.549269	1.91495	0.00286455	1.9953	0.00288542	0.79742	0.0337515	0.0244666
16513	P42684	ABL2	ABL proto-oncogene 2, non-receptor tyrosine kinase	27	VPVLIsPTLK	S936	1	15.9101	15.9478	15.7167	15.7919	15.6881	15.6702	12.9077	12.9606	13.1493	0.857401	0.155716	0.672953	0.20066	0.679356	0.00251683	0.491824	0.390947	0.0227176
16514	P42684	ABL2	ABL proto-oncogene 2, non-receptor tyrosine kinase	27	ESEsSPGQLSISLR	S202	1	12.3914	12.8909	12.7211	12.9903	12.6618	12.5283	14.359	14.2607	14.1231	0.959731	0.783508	1.65056	0.0538396	1.40451	0.0100188	0.912211	0.177115	0.0499784
16515	P42684	ABL2	ABL proto-oncogene 2, non-receptor tyrosine kinase	27	GAQASSGsPALPR	S620	1	15.5671	15.4154	15.5247	15.3282	15.3669	15.5028	14.0185	14.1489	14.3976	0.896423	0.212756	1.01859	0.75615	0.899242	0.651289	0.555221	0.864563	0.761771
16517	P42684	ABL2	ABL proto-oncogene 2, non-receptor tyrosine kinase	27	LGMAGVPEDGEQPGWPsPAK	S915	1	10.4191	10.9541	11.1291	11.6083	11.284	12.1931	15.564	15.4403	15.4978	1.57375	0.0650705	0.98155	0.978229	1.09496	0.18762	0.373166	0.989129	0.329101
16518	P42684	ABL2	ABL proto-oncogene 2, non-receptor tyrosine kinase	27	DKsPSSLLEDAK	S631	1	15.704	15.5886	15.5366	15.6541	15.519	15.6905	15.6555	15.5825	15.7652	1.0464	0.88099	1.04743	0.469067	1.00099	0.56603	0.95334	0.653109	0.695071
16521	P42684	ABL2	ABL proto-oncogene 2, non-receptor tyrosine kinase	27	sPSSLLEDAK	S631	1	13.0415	12.7914	12.9909	12.2142	12.0528	12.1876	16.6069	16.7101	16.7448	0.57305	0.000980847	1.74108	0.000556573	2.03065	6.58235e-05	0.119889	0.0147317	0.00475543
9020	J3QSX6	ABLIM1	actin binding LIM protein 1	3983	sSGREEDDEELLR	S586	1	14.6415	14.5878	14.1673	14.6422	14.7653	14.6735	11.7408	12.1025	12.3429	1.06123	0.213594	0.758928	0.0700274	0.595423	0.0242264	0.55607	0.207856	0.0853533
9021	J3QSX6	ABLIM1	actin binding LIM protein 1	3983	NGLHRPVsTDFAQYNsYGDVSGGVR	S669;S677	2	13.4069	13.0079	13.2268	13.1516	12.8574	13.0509	12.4855	12.4272	12.5355	0.885231	0.249595	0.817531	0.800926	0.77991	0.0829832	0.588129	0.89226	0.189258
9023	J3QSX6	ABLIM1	actin binding LIM protein 1	3983	RsSGREEDDEELLR	S586	1	16.3248	16.4636	15.9923	16.8963	16.7914	16.7919	12.9689	13.165	12.6194	1.38233	0.0171124	0.836354	0.207081	0.944787	0.603409	0.23583	0.398925	0.725521
9024	J3QSX6	ABLIM1	actin binding LIM protein 1	3983	YDsPINSASHIPSSK	S640	1	15.8763	16.1646	16.0448	16.1099	16.1364	16.236	14.2325	14.3935	14.4702	1.06554	0.224176	0.874013	0.577564	0.823584	0.0143086	0.565198	0.738491	0.061913
9025	J3QSX6	ABLIM1	actin binding LIM protein 1	3983	StSQGsINSPVYSR	S455;T451	2	12.0149	12.7761	12.8788	12.5807	12.8441	13.1211	14.0767	15.0959	14.5673	1.04824	0.40497	0.900734	0.407408	1.04418	0.650837	0.712205	0.599561	0.761538
9026	J3QSX6	ABLIM1	actin binding LIM protein 1	3983	STsQGSINSPVYSR	S452	1	17.2786	17.2333	17.3273	17.2878	17.2953	17.2469	15.5871	15.5032	15.5529	1.0064	0.926787	0.711058	0.00525636	0.667321	0.000174683	0.972598	0.0462883	0.00674782
9027	J3QSX6	ABLIM1	actin binding LIM protein 1	3983	TLsPTPsAEGYQDVR	S431;S435	2	16.3426	16.1248	16.0939	16.278	16.3151	16.2927	15.9382	15.9581	16.1176	1.12341	0.242676	0.89089	0.132142	0.793022	0.0073401	0.582542	0.303583	0.0413287
9028	J3QSX6	ABLIM1	actin binding LIM protein 1	3983	TLsPTPSAEGYQDVR	S431	1	17.6379	17.7544	17.4578	17.8206	17.8615	17.7682	15.7828	15.7012	15.8667	1.13502	0.0912933	0.595207	0.00133785	0.455824	3.54628e-05	0.416867	0.0228374	0.00387316
9029	J3QSX6	ABLIM1	actin binding LIM protein 1	3983	TAsLPGYGR	S655	1	19.259	19.2079	19.2655	19.2326	19.2034	19.1926	16.7998	16.9785	17.1973	0.962172	0.186981	1.57327	0.015578	1.13812	0.240714	0.524953	0.085825	0.391189
9030	J3QSX6	ABLIM1	actin binding LIM protein 1	3983	HSYtPTTSR	T467	1	12.5395	12.5005	12.4496	12.8505	12.9198	12.5764	17.0305	17.2069	17.1187	1.2746	0.0572893	0.895142	0.0492999	0.889445	0.0409303	0.357817	0.1684	0.119829
9031	J3QSX6	ABLIM1	actin binding LIM protein 1	3983	GVsMPNMLEPK	S706	1	17.4962	17.6511	18.8125	17.4794	17.472	17.3681	17.1018	16.9946	17.1778	0.883297	0.259948	0.689635	0.00658936	0.607598	0.000261864	0.597369	0.0523594	0.00793997
9032	J3QSX6	ABLIM1	actin binding LIM protein 1	3983	QSLGEsPR	S426	1	16.3831	16.6586	16.5313	16.877	16.9804	16.9162	17.0624	16.9493	16.9492	1.30578	0.00929419	0.614831	0.0746293	0.696064	0.000964546	0.201384	0.216231	0.0137195
15071	F6XFR5	ABLIM1	actin binding LIM protein 1	3983	TSSESIYSRPGSSIPGSPGHtIYAK	T371	1	15.9957	14.5383	14.7181	14.5049	14.6365	14.1086	18.6673	18.6277	18.5938	0.862621	0.241193	0.645605	2.54068e-05	0.670987	1.84488e-05	0.580783	0.00530431	0.00380599
43476	F5GYR0	ABLIM2	actin binding LIM protein family member 2	84448	TSsPSSTGSVSLGR	S364	1	14.6448	14.5636	14.2169	14.0072	14.2218	14.1113	12.9946	13.5064	13.0357	0.730844	0.0673151	0.346777	0.0035097	0.474488	0.00598245	0.376524	0.0373718	0.0364469
45150	A0A0C4DGA7	ABLIM3	actin binding LIM protein family member 3	22885	RFsSGGEEDDFDR	S503	1	12.8305	13.1183	13.0558	12.689	13.0373	12.4052	13.8166	13.7672	13.9273	0.775512	0.22422	1.69443	0.00109654	2.18492	0.00396262	0.565198	0.020544	0.0291613
13584	Q12979	ABR	ABR activator of RhoGEF and GTPase	29	SQGGGDGVsPTPPEGLAPGVEAGK	S72	1	15.945	16.0479	15.8173	16.1442	16.0695	15.9979	14.2726	14.3649	14.2683	1.09014	0.165386	0.82225	0.259503	0.967215	0.569093	0.502296	0.457639	0.697679
13586	Q12979	ABR	ABR activator of RhoGEF and GTPase	29	GPPEGSETMPYIDEsPTMSPQLSAR	S53	1	14.2248	14.5549	14.6393	14.2726	14.3206	14.4053	15.7542	15.6248	15.7057	0.850121	0.349111	0.84717	0.0343388	0.777121	0.0026822	0.67465	0.136161	0.0234681
44687	Q15018	ABRAXAS2	abraxas 2, BRISC complex subunit	23172	QMPSESLDPAFsPR	S280	1	14.4194	14.4714	14.5565	14.4342	14.4977	14.5454	14.7212	14.4614	14.3208	1.01843	0.854651	0.993091	0.88738	0.97512	0.946595	0.943096	0.942411	0.967384
40726	Q9ULW3	ABT1	activator of basal transcription 1	29777	IFGAPPPSESMEGPSLVRDs	S272	1	10.3425	10.7006	10.882	10.8239	11.1932	10.4874	10.2673	10.4916	11.3919	1.08925	0.49608	0.86513	0.852123	0.794247	0.782621	0.770781	0.922364	0.857063
43452	Q8N961	ABTB2	ankyrin repeat and BTB domain containing 2	25841	HPLCPGAsPAR	S365	1	10.4558	9.22882	10.3563	10.5926	10.0711	9.22882	11.8102	11.3186	11.2565	0.820639	0.933755	1.94844	0.0282395	2.3743	0.0260718	0.975285	0.1213	0.0892799
43453	Q8N961	ABTB2	ankyrin repeat and BTB domain containing 2	25841	SLSLsSSK	S33	1	12.5024	12.3772	12.932	13.2951	12.6546	12.8207	11.7582	11.3597	10.5904	1.24683	0.278433	2.28952	0.125679	1.80532	0.117587	0.615968	0.295094	0.239626
43454	Q8N961	ABTB2	ankyrin repeat and BTB domain containing 2	25841	HNsWDTVNTVLPEDPEVADLFSR	S67	1	10.9272	10.1135	10.1647	10.6174	9.22882	10.5075	13.8048	14.0222	14.0513	1.26821	0.612476	2.8675	0.00185076	2.29983	0.00747324	0.83399	0.0273004	0.0417059
22905	Q13085	ACACA	acetyl-CoA carboxylase alpha	31	FIIGsVSEDNsEDEISNLVK	S23;S29	2	13.8688	13.9167	13.7683	13.9622	13.8241	13.4067	13.4524	13.2453	13.491	0.969479	0.524208	0.749289	0.00662585	0.772878	0.142301	0.786214	0.0525459	0.272297
22906	Q13085	ACACA	acetyl-CoA carboxylase alpha	31	FIIGSVSEDNsEDEISNLVK	S29	1	15.5773	15.4347	15.3405	15.2831	15.2347	15.3365	14.8791	14.6417	14.6684	0.900255	0.0907422	0.980271	0.614011	1.14469	0.143157	0.415464	0.765649	0.273513
22909	Q13085	ACACA	acetyl-CoA carboxylase alpha	31	ILSTMDsPST	S2343	1	14.5334	14.786	14.6971	14.6892	14.4734	14.4083	15.4917	15.2935	15.1007	0.856364	0.257619	0.906772	0.304642	1.00724	0.932268	0.595241	0.501956	0.958546
32533	A0A0U1RQT1	ACAP2	ArfGAP with coiled-coil, ankyrin repeat and PH domains 2	23527	YSISLsPPEQQK	S521	1	18.7796	18.7484	18.6571	18.6162	18.5709	18.615	9.22882	9.22882	10.1512	0.911718	0.0323233	1	0.876092	0.558132	0.387227	0.290818	0.936555	0.540959
32534	A0A0U1RQT1	ACAP2	ArfGAP with coiled-coil, ankyrin repeat and PH domains 2	23527	SSPSTGSLDsGNESK	S387	1	14.5093	14.9707	14.7493	15.0062	14.9949	14.8068	14.8983	14.65	14.8637	1.18553	0.262786	1.08246	0.713084	0.913063	0.261627	0.600702	0.837976	0.413803
32536	A0A0U1RQT1	ACAP2	ArfGAP with coiled-coil, ankyrin repeat and PH domains 2	23527	FCFEVVsPTK	S334	1	9.95601	9.22882	9.22882	11.1828	10.0701	9.22882	18.9822	19.0203	19.0072	1.79169	0.325484	1.19654	0.00201476	1.31241	2.71079e-05	0.656688	0.0283608	0.00386368
38280	K7EM05	ACBD4	acyl-CoA binding domain containing 4	79777	EPAPPsPESHSPR	S166	1	11.6152	11.2436	11.1872	10.9156	11.3133	10.9978	11.4503	10.9271	11.524	0.843326	0.205599	1.15405	0.844868	1.36845	0.371344	0.546732	0.9177	0.527202
38281	K7EM05	ACBD4	acyl-CoA binding domain containing 4	79777	EPAPPsPESHsPR	S166;S171	2	12.3137	12.3481	12.0748	11.9418	12.0608	12.1034	13.3424	13.23	13.1976	0.839211	0.100057	1.88719	0.000468924	2.24877	4.80977e-05	0.429428	0.0137116	0.00414586
32377	A0A7I2V2Y9	ACBD5	acyl-CoA binding domain containing 5	91452	AESSDsGAEsEEEEAQEEVK	S196;S200	2	13.5258	13.213	13.526	13.5886	13.333	13.6174	12.9412	12.9335	12.9142	1.04449	0.54411	1.77482	0.0198946	2.20418	0.004948	0.793978	0.0991049	0.03313
32378	A0A7I2V2Y9	ACBD5	acyl-CoA binding domain containing 5	91452	AESSDsGAESEEEEAQEEVK	S196	1	14.0516	14.6708	14.3358	13.8334	13.6613	13.647	13.5864	13.3368	13.3795	0.626542	0.0276478	0.903589	0.927127	0.865104	0.54359	0.273606	0.964249	0.676729
32379	A0A7I2V2Y9	ACBD5	acyl-CoA binding domain containing 5	91452	GAEQsDNDK	S215	1	15.2407	15.4709	15.6702	15.1045	15.0018	15.053	14.11	13.6014	13.8763	0.748511	0.0330863	0.727265	0.101735	1.16076	0.401903	0.292935	0.260412	0.553259
32381	A0A7I2V2Y9	ACBD5	acyl-CoA binding domain containing 5	91452	QVGsGGDGER	S428	1	11.9282	12.1058	12.5762	12.2939	11.7458	11.7932	15.4766	15.089	15.2188	0.805206	0.377038	0.839631	0.302513	1.12174	0.151401	0.693002	0.499541	0.284032
37886	A0A590TQL1	ACD	ACD shelterin complex subunit and telomerase recruitment factor	65057	TPSSPLQSCTPSLsPR	S435	1	14.3332	14.4882	14.2159	14.5437	14.7511	14.6776	14.26	14.0156	14.0933	1.26958	0.0351176	1.29556	0.00484949	1.23058	0.0414668	0.299913	0.0444321	0.12079
37887	A0A590TQL1	ACD	ACD shelterin complex subunit and telomerase recruitment factor	65057	ELILGSETPSsPR	S111	1	13.6879	13.7246	13.7197	13.794	13.6806	13.9499	14.575	14.3536	14.8153	1.0528	0.28466	1.18243	0.202998	0.931352	0.630582	0.622054	0.394181	0.746511
2150	Q9UKV3	ACIN1	apoptotic chromatin condensation inducer 1	22985	GVPAGNsDTEGGQPGR	S838	1	15.7184	15.9315	15.3917	15.8093	15.8722	15.9109	11.9862	12.4568	12.3369	1.11257	0.314419	0.749158	0.265241	0.808152	0.06435	0.647272	0.463722	0.160202
2152	Q9UKV3	ACIN1	apoptotic chromatin condensation inducer 1	22985	GVPAGNsDTEGGQPGRK	S838	1	16.3212	15.9288	15.5007	15.8447	15.8122	15.8406	12.5786	12.9687	12.9124	0.940707	0.739968	1.10888	0.471627	1.05344	0.930362	0.892932	0.655397	0.957803
2154	Q9UKV3	ACIN1	apoptotic chromatin condensation inducer 1	22985	LsEGsQPAEEEEDQETPSR	S240;S243	2	14.1397	13.7113	14.0602	14.3533	14.1249	14.1704	13.1208	13.0774	12.7353	1.07934	0.174241	1.21787	0.246735	1.0296	0.899534	0.51294	0.444157	0.937242
2155	Q9UKV3	ACIN1	apoptotic chromatin condensation inducer 1	22985	LsEGSQPAEEEEDQETPSR	S240	1	15.0396	14.7767	15.0667	15.0903	15.1771	15.1292	13.2702	13.57	13.2955	1.06412	0.148528	0.980913	0.891553	1.05523	0.174183	0.485637	0.944952	0.312137
2156	Q9UKV3	ACIN1	apoptotic chromatin condensation inducer 1	22985	RAsHTLLPSHR	S561	1	15.0193	14.7884	14.9476	15.1191	15.2231	15.3697	13.9179	13.1089	13.7353	1.21048	0.0329518	1.06919	0.84093	0.809332	0.14374	0.292302	0.916106	0.274175
2158	Q9UKV3	ACIN1	apoptotic chromatin condensation inducer 1	22985	AsLVALPEQTASEEETPPPLLTK	S400	1	15.9086	15.6501	15.734	15.832	15.7622	15.7417	13.6932	13.7447	13.7516	1.0198	0.86732	1.00495	0.416453	1.07917	0.195502	0.948288	0.607721	0.338545
2159	Q9UKV3	ACIN1	apoptotic chromatin condensation inducer 1	22985	tSTSSSSVQAR	T697	1	13.9138	14.0136	13.7598	13.953	13.7402	13.6986	14.2488	13.6648	13.7566	0.886617	0.413232	0.617402	0.247704	1.63539	0.0345191	0.715757	0.445253	0.107096
2160	Q9UKV3	ACIN1	apoptotic chromatin condensation inducer 1	22985	TTsPLEEEER	S365	1	15.7694	15.6696	15.627	15.7618	15.8574	15.9851	14.6994	14.3827	14.351	1.13905	0.0809252	1.38407	0.0120668	1.56107	0.00753175	0.399549	0.0736334	0.0419113
2161	Q9UKV3	ACIN1	apoptotic chromatin condensation inducer 1	22985	DPSSGQEVAtPPVPQLQVCEPK	T682	1	13.4656	13.829	13.6387	14.0404	14.1408	13.9484	14.1708	14.1329	14.1093	1.32108	0.0283334	1.05163	0.276405	0.974323	0.33686	0.275712	0.47449	0.492101
2162	Q9UKV3	ACIN1	apoptotic chromatin condensation inducer 1	22985	AEsPAEKVPEESVLPLVQK	S490	1	16.1477	15.8394	15.839	15.8043	15.853	15.8343	14.6692	14.2516	14.3838	0.996451	0.343204	0.878917	0.330476	1.01496	0.508856	0.671055	0.528812	0.648229
2163	Q9UKV3	ACIN1	apoptotic chromatin condensation inducer 1	22985	ELLVSQHTVQLVGGLSPLssPSDTK	S481;S482	2	13.852	12.8245	13.3233	13.2791	13.2179	12.9585	14.2237	14.8378	14.5233	0.929574	0.5926	1.08742	0.409098	0.813318	0.238215	0.822913	0.600818	0.388216
2164	Q9UKV3	ACIN1	apoptotic chromatin condensation inducer 1	22985	ELLVSQHTVQLVGGLsPLSSPSDTK	S478	1	16.2962	16.0256	16.0158	15.9982	16.0864	16.0966	14.8311	14.5222	14.9359	1.04306	0.619601	1.40504	0.675403	0.901159	0.180699	0.838662	0.811331	0.320339
2168	Q9UKV3	ACIN1	apoptotic chromatin condensation inducer 1	22985	SSSISEEKGDsDDEKPR	S216	1	14.1019	15.3168	14.3405	14.9887	14.9292	14.9812	15.1344	14.9244	15.2869	1.55914	0.36489	1.06796	0.332382	1.00362	0.882779	0.685669	0.530628	0.926072
2170	Q9UKV3	ACIN1	apoptotic chromatin condensation inducer 1	22985	SSSIsEEK	S210	1	18.444	17.7263	18.2356	18.1544	18.2083	18.2702	15.7986	15.5717	15.7472	0.981304	0.743495	1.74067	0.00124396	1.43801	0.00940912	0.894183	0.0219924	0.0481021
2171	Q9UKV3	ACIN1	apoptotic chromatin condensation inducer 1	22985	SGVsITIDDPVR	S990	1	12.8875	12.7633	12.2819	12.8373	12.9642	12.6138	15.7351	15.5614	15.7662	1.05262	0.488728	1.18113	0.131636	1.06785	0.801255	0.765849	0.303089	0.869781
2172	Q9UKV3	ACIN1	apoptotic chromatin condensation inducer 1	22985	GDsDDEKPR	S216	1	18.1235	17.8806	17.9575	18.126	18.0971	18.1806	15.595	15.8529	15.7279	1.12389	0.123518	1.0945	0.972194	1.00989	0.991403	0.45798	0.986235	0.994348
2173	Q9UKV3	ACIN1	apoptotic chromatin condensation inducer 1	22985	IsEDETER	S898	1	16.4243	16.4166	16.7275	16.7203	16.7649	16.7343	15.551	15.5506	15.5028	1.23971	0.103335	0.890238	0.4081	0.800166	0.000610647	0.431823	0.600151	0.0111703
2174	Q9UKV3	ACIN1	apoptotic chromatin condensation inducer 1	22985	DSsTSYTETK	S665	1	16.3945	16.4151	16.6397	16.3125	16.4042	16.4534	15.7616	15.8292	15.7258	0.992477	0.353316	1.01936	0.927099	0.999565	0.882578	0.677615	0.964249	0.926072
2175	Q9UKV3	ACIN1	apoptotic chromatin condensation inducer 1	22985	TAQVPsPPR	S1004	1	20.8255	20.9147	20.7528	20.9325	20.9263	20.9457	15.8609	15.9051	15.8796	1.07693	0.0925745	1.02827	0.592618	1.03193	0.0549644	0.419059	0.749928	0.144477
2176	Q9UKV3	ACIN1	apoptotic chromatin condensation inducer 1	22985	SLsPGVSR	S657	1	14.4268	15.1183	14.57	14.3623	14.1999	14.4348	16.3045	16.4155	16.4116	0.865963	0.168327	1.67251	0.000246118	1.46834	0.00236406	0.505306	0.0104713	0.0220192
2177	Q9UKV3	ACIN1	apoptotic chromatin condensation inducer 1	22985	STLADYsAQK	S513	1	12.1438	12.7536	13.0847	12.556	12.6442	12.6992	15.5364	15.9861	15.9492	0.927001	0.925968	1.01426	0.754333	1.07819	0.955499	0.972598	0.863636	0.972789
2179	Q9UKV3	ACIN1	apoptotic chromatin condensation inducer 1	22985	IsVVSATK	S825	1	17.2935	17.2832	17.7935	17.6218	17.4146	17.2922	16.6718	16.651	16.6299	1.08761	0.946545	2.0065	0.00157319	1.78897	0.000115989	0.980409	0.0250699	0.00584508
2180	Q9UKV3	ACIN1	apoptotic chromatin condensation inducer 1	22985	sLsPGVSR	S655;S657	2	16.1148	15.4864	15.5976	15.7137	15.6353	15.8236	16.1539	16.2891	16.1085	1.08378	0.967385	1.09305	0.540348	1.04792	0.119845	0.987695	0.710057	0.242577
2181	Q9UKV3	ACIN1	apoptotic chromatin condensation inducer 1	22985	IsEDETERNGDDGTHDK	S898	1	14.4559	14.4024	14.1863	14.8214	14.8421	14.6857	16.6864	16.1071	16.4637	1.33701	0.0105365	1.02765	0.626863	0.828947	0.130884	0.205368	0.775534	0.256946
2182	Q9UKV3	ACIN1	apoptotic chromatin condensation inducer 1	22985	KsLsPGVSR	S655;S657	2	16.9017	16.9293	16.8704	17.0584	17.0766	17.0561	16.9602	16.5672	16.7173	1.11473	0.000854878	1.23307	0.128788	1.24242	0.0422561	0.118002	0.299228	0.122183
2184	Q9UKV3	ACIN1	apoptotic chromatin condensation inducer 1	22985	LsQPESAEK	S710	1	15.495	15.2565	15.614	15.6404	15.6132	15.7479	16.7931	16.8338	16.8618	1.10608	0.133529	0.953972	0.0537245	0.855786	0.000366051	0.468334	0.176964	0.00901388
2185	Q9UKV3	ACIN1	apoptotic chromatin condensation inducer 1	22985	RLsQPESAEK	S710	1	15.6463	15.8389	15.376	15.723	15.9116	15.8119	17.1809	17.1958	17.2484	1.12159	0.249387	0.943166	0.505692	0.895817	0.0108926	0.587938	0.683329	0.0527811
2188	Q9UKV3	ACIN1	apoptotic chromatin condensation inducer 1	22985	KPsISITTESLK	S863	1	12.7733	12.7931	12.8601	13.2454	13.0353	12.5571	17.2566	17.3596	17.3529	1.18286	0.540829	1.04202	0.479628	0.958083	0.304254	0.792703	0.662261	0.458902
2190	Q9UKV3	ACIN1	apoptotic chromatin condensation inducer 1	22985	SRstPVR	S1331;T1332	2	13.8031	14.9301	14.4523	13.2709	12.4347	13.0469	18.0702	18.196	18.1612	0.377525	0.0228958	1.15158	0.127445	1.02464	0.869849	0.259146	0.297458	0.917377
15030	G3V3T3	ACIN1	apoptotic chromatin condensation inducer 1	22985	EAVVDLHADDSRIsEDETER	S898	1	17.3735	17.1319	17.2802	17.3055	17.387	17.3545	18.5227	18.5996	18.4314	1.05286	0.305602	1.22024	0.155024	1.24349	0.00650416	0.640477	0.333196	0.0382645
15034	G3V3T3	ACIN1	apoptotic chromatin condensation inducer 1	22985	EAVVDLHADDsRIsEDETER	S895;S898	2	13.7376	13.7073	14.0169	13.6989	13.3519	13.6348	21.0077	21.0281	20.9773	0.93122	0.1493	1.1346	0.0241895	1.05355	0.0117429	0.485753	0.111226	0.0550008
20268	P53396	ACLY	ATP citrate lyase	47	AKPAMPQDSVPsPR	S481	1	16.7408	16.6817	16.75	16.6372	16.5061	16.5973	16.7008	16.8862	16.602	0.905298	0.0314336	0.972628	0.952189	1.07437	0.179138	0.287826	0.976267	0.318374
20271	P53396	ACLY	ATP citrate lyase	47	TAsFSESR	S455	1	19.2944	19.4535	20.4074	19.4894	19.5088	19.488	20.1025	20.07	20.0769	1.0252	0.555999	1.54044	0.353418	1.50257	1.02307e-06	0.801604	0.550912	0.00237442
30316	Q9Y305	ACOT9	acyl-CoA thioesterase 9	23597	IAFsSTSLLK	S244	1	12.9239	13.2649	13.1878	12.6398	12.7988	12.5106	11.4906	10.4624	11.4468	0.683956	0.0230359	1.06116	0.663112	1.35658	0.731835	0.259626	0.801646	0.821125
30318	Q9Y305	ACOT9	acyl-CoA thioesterase 9	23597	GPAFVNPLIPEsPEEEELFR	S223	1	10.9549	11.6318	11.3611	10.8427	11.1662	11.0068	12.8184	13.2478	12.7038	0.782232	0.226766	1.00543	0.641357	1.00098	0.333904	0.567181	0.786124	0.489081
30321	Q9Y305	ACOT9	acyl-CoA thioesterase 9	23597	SLsPEQDIK	S160	1	12.4698	13.1138	12.8106	12.2916	12.8526	12.817	13.4544	13.3939	12.6585	1.00445	0.608132	1.15351	0.882702	1.68653	0.125835	0.83206	0.940121	0.250174
43728	Q15067	ACOX1	acyl-CoA oxidase 1	51	DSASFNPELLTHILDGsPEK	S26	1	12.4449	12.2374	12.0351	11.8019	11.5101	11.8704	12.278	12.516	12.1278	0.739431	0.0341378	1.02854	0.698468	1.39099	0.021408	0.29716	0.827957	0.0793598
48887	E9PF16	ACSF2	acyl-CoA synthetase family member 2	80221	LGRLCAGssGVLGAR	S17;S18	2	12.9493	13.1249	12.5538	13.0372	12.9711	12.4309	12.482	12.4926	12.89	1.01521	0.817675	0.728647	0.303594	0.71773	0.459574	0.926672	0.50072	0.603843
27984	A0A7P0TA76	ACSL3	acyl-CoA synthetase long chain family member 3	2181	LsPEPWTPETGLVTDAFK	S683	1	13.1995	13.0094	13.432	13.3553	13.1945	13.3863	13.6654	13.7402	13.566	1.11403	0.509303	1.38116	0.0284374	1.23979	0.0114465	0.77837	0.121834	0.0542713
35675	A0A7P0TA76	ACSL3	acyl-CoA synthetase long chain family member 3	2181	IRLsPEPWTPETGLVTDAFK	S683	1	13.3551	13.4531	13.2047	13.3807	13.3245	13.254	13.7047	13.2451	13.431	0.97903	0.83602	1.05402	0.464291	1.07659	0.36731	0.934252	0.649671	0.523195
27983	O60488	ACSL4	acyl-CoA synthetase long chain family member 4	2182	MMLSGGAPLsPQTHR	S447	1	13.5944	13.6209	13.5025	13.3919	13.3538	13.4505	13.4572	13.2307	13.0659	0.869043	0.018872	1.41088	0.0265033	1.38385	0.0459959	0.242171	0.116973	0.128848
27986	O60488	ACSL4	acyl-CoA synthetase long chain family member 4	2182	VRLsPEPWTPETGLVTDAFK	S674	1	12.634	12.9248	12.7341	12.762	12.6459	13.0088	13.621	13.5762	13.5863	1.01953	0.778087	0.994377	0.598656	1.14422	0.00329899	0.910493	0.753736	0.0262773
32010	Q9NR19	ACSS2	acyl-CoA synthetase short chain family member 2	55902	SWsPPPEVSR	S30	1	18.5649	18.5539	18.4367	18.5181	18.3591	18.386	14.9016	15.2385	14.9469	0.890127	0.202672	1.10124	0.629365	1.18829	0.337928	0.543734	0.777586	0.493031
32011	Q9NR19	ACSS2	acyl-CoA synthetase short chain family member 2	55902	AELGMGDSTSQsPPIKR	S267	1	15.2586	14.8078	14.7085	14.6705	14.6981	15.1265	18.4991	18.4961	18.5317	0.926744	0.699192	0.962729	0.833962	1.08156	0.156347	0.875935	0.91159	0.290318
3300	A0A2R8Y793	ACTB	actin beta	60	GYsFTTTAER	S199	1	16.3292	16.3029	16.3884	16.4291	16.2007	16.22	11.5725	12.5459	12.5976	0.927133	0.503054	1.11414	0.416159	1.17524	0.753033	0.774683	0.607482	0.836118
3302	P60709	ACTB	actin beta	60	QEYDESGPsIVHRK	S368	1	13.0208	12.39	12.3793	12.2062	12.5492	12.313	12.3586	12.7827	12.6544	0.948005	0.363927	0.629159	0.00777532	1.00503	0.829686	0.685287	0.0571492	0.889319
3303	P60709	ACTB	actin beta	60	QEYDESGPsIVHR	S368	1	13.7802	13.4085	14.1364	14.1346	13.5737	14.1304	13.6422	13.5317	13.0402	1.27471	0.574971	0.841776	0.256473	0.660367	0.10812	0.812977	0.454812	0.226398
3311	A0A2R8Y793	ACTB	actin beta	60	sYELPDGQVITIGNER	S239	1	15	15.3341	15.1814	15.0139	14.8255	15.3994	15.0872	15.5337	15.5329	0.890395	0.660199	1.2759	0.296368	1.43296	0.246806	0.858047	0.494146	0.398128
3312	P60709	ACTB	actin beta	60	EItALAPSTMK	T318	1	15.791	15.6944	16.1412	15.7964	15.7369	15.8672	15.6224	15.6721	15.781	1.00374	0.62093	0.987089	0.895193	0.847293	0.160312	0.838882	0.946596	0.29526
3316	A0A2R8Y793	ACTB	actin beta	60	DsYVGDEAQSK	S52	1	15.7709	15.5836	15.6909	15.9112	15.7162	16.1728	15.4087	15.6076	15.3245	1.16499	0.153278	0.767219	0.0549106	0.764364	0.018461	0.489235	0.17944	0.0722678
3319	A0A2R8Y793	ACTB	actin beta	60	AVFPsIVGRPR	S33	1	13.3229	13.1762	13.4007	12.426	12.8422	12.6471	16.2491	16.2716	16.2085	0.626009	0.00848134	0.945983	0.0361532	1.02033	0.622164	0.196837	0.140184	0.740163
22079	Q562R1	ACTBL2	actin beta like 2	345651	AAASSsPER	S236	1	16.0345	15.9888	15.7735	16.2718	16.4635	16.2604	18.3258	18.4331	18.4743	1.21675	0.0184143	5.44285	1.12006e-05	4.47329	1.26194e-05	0.240539	0.00526389	0.0036465
41806	O96019	ACTL6A	actin like 6A	86	ENMEAIsPLK	S86	1	13.0037	13.0427	13.1496	13.0926	12.9249	12.9785	13.3643	13.5192	13.5916	0.95643	0.368987	1.39131	0.00595968	1.45469	0.00408191	0.68953	0.0496578	0.0296746
41807	O96019	ACTL6A	actin like 6A	86	EGsPANWK	S233	1	16.8311	16.9188	16.964	16.8329	16.9953	16.9729	17.0391	16.8693	16.9049	1.03822	0.673875	0.990409	0.63615	0.953945	0.957908	0.862815	0.782288	0.974386
12304	F5GXS2	ACTN4	actinin alpha 4	81	FAIQDIsVEETSAK	S159	1	13.5764	13.8613	13.9745	13.7634	14.0493	14.0821	13.5879	13.3899	13.4936	1.13918	0.360157	0.775007	0.075586	0.680319	0.01508	0.682222	0.217887	0.0639832
43457	Q9H981	ACTR8	actin related protein 8	93973	sQGDPEDPHDEHYLLATQSK	S412	1	12.631	13.4373	12.995	12.7887	13.2456	13.249	13.6103	13.1421	13.5182	1.18964	0.805454	1.4371	0.215284	1.20801	0.191274	0.921773	0.40795	0.333589
43458	Q9H981	ACTR8	actin related protein 8	93973	IPVsPEQAR	S132	1	15.2515	15.4644	15.4274	15.6167	15.4713	15.3838	15.9512	15.534	15.7703	1.03089	0.310998	1.26828	0.054321	1.23027	0.132538	0.645165	0.178234	0.259034
38859	P78536	ADAM17	ADAM metallopeptidase domain 17	6868	sFEDLTDHPVTR	S791	1	14.5256	14.4003	14.4975	14.7459	14.5096	14.1867	12.8347	12.9976	12.8668	1.00843	0.971794	0.749137	0.0593179	1.30635	0.323587	0.990131	0.187875	0.478614
38860	P78536	ADAM17	ADAM metallopeptidase domain 17	6868	IIKPFPAPQtPGR	T735	1	13.2835	13.045	13.5257	13.0825	12.3697	12.4813	14.5285	14.661	14.5735	0.573456	0.070394	1.05413	0.105723	1.04532	0.556073	0.381772	0.266968	0.686997
39742	Q9H013	ADAM19	ADAM metallopeptidase domain 19	8728	VINtPEILR	T779	1	14.0404	13.8797	14.0336	13.4263	13.6337	13.6162	12.6362	12.1571	12.3395	0.748794	0.0073259	0.980891	0.488581	0.949847	0.481334	0.189261	0.669986	0.623869
39745	Q9H013	ADAM19	ADAM metallopeptidase domain 19	8728	NsPGPGSQIER	S818	1	12.344	12.3674	13.0199	12.7748	12.3818	12.4138	13.7701	13.8871	13.9124	1.03268	0.84359	0.903483	0.134476	1.20658	0.0200716	0.937518	0.306382	0.0762418
34200	H7C3I4	ADAM22	ADAM metallopeptidase domain 22	53616	SNsWQGNLGGNK	S834	1	14.3027	14.4691	14.4232	14.0151	14.0751	13.9028	13.1166	13.6843	13.4212	0.753624	0.00480216	1.04591	0.739305	1.04999	0.520412	0.174296	0.85509	0.657218
34201	H7C3I4	ADAM22	ADAM metallopeptidase domain 22	53616	SPsSSTGSIASSR	S868	1	13.4299	13.3565	13.2516	13.3509	12.9532	13.4471	14.2787	14.5585	14.4887	0.996113	0.581801	1.04646	0.678066	1.38858	0.0105839	0.817636	0.813058	0.0517816
36107	Q9P0K1	ADAM22	ADAM metallopeptidase domain 22	53616	sNSTETLSPAK	S855	1	14.6191	14.8077	14.7963	14.5859	14.7848	14.6642	15.2711	15.0418	15.2095	0.9125	0.497061	1.33169	0.00916682	1.45939	0.0052239	0.771534	0.0624143	0.033937
37771	A0A7I2V4B3	ADAM9	ADAM metallopeptidase domain 9	8754	HVSPVtPPR	T761	1	17.0433	17.1008	17.0514	17.0464	16.887	16.8845	14.2593	14.1613	14.4686	0.892307	0.0897964	0.970665	0.63948	1.01062	0.623227	0.414711	0.784664	0.740905
37772	A0A7I2V4B3	ADAM9	ADAM metallopeptidase domain 9	8754	HVSPVtPPREVPIYANR	T761	1	14.5212	14.3022	14.2519	13.9428	14.4328	14.2441	15.9071	15.7803	15.752	0.960466	0.409085	1.06156	0.186744	1.13957	0.0704429	0.713366	0.374719	0.170121
37773	A0A7I2V4B3	ADAM9	ADAM metallopeptidase domain 9	8754	HVsPVtPPR	S758;T761	2	15.7802	15.6941	15.4742	15.74	15.5279	15.5918	17.0416	16.9829	16.8595	0.931543	0.802366	0.953651	0.140507	1.06875	0.78536	0.920735	0.31468	0.858712
48401	A0A7P0T9B9	ADAMTSL1	ADAMTS like 1	92949	tSSTGDAGGGSR	T1147	1	15.0989	15.306	15.3169	15.2879	15.3678	15.3324	15.4814	15.038	15.2667	1.01842	0.300127	0.973082	0.890719	0.955482	0.632255	0.635747	0.944498	0.747617
26969	A0A3B3ISU1	ADAR	adenosine deaminase RNA specific	103	EAGtPPLWK	T191	1	12.7418	12.7125	13.0684	12.5904	12.1319	12.3932	11.6708	12.0124	11.3359	0.785329	0.0552367	0.873619	0.33541	0.743813	0.199252	0.35355	0.533628	0.343024
26970	A0A3B3ISU1	ADAR	adenosine deaminase RNA specific	103	sPVTTLLECMHK	S614	1	13.5861	13.964	14.2428	14.0445	14.306	14.1595	12.8022	12.4818	12.665	1.14511	0.308	0.948177	0.263235	1.20736	0.161512	0.642893	0.461693	0.296763
26973	A0A3B3ISU1	ADAR	adenosine deaminase RNA specific	103	GFQHPsPR	S112	1	11.8657	11.7162	12.2932	12.0978	11.7996	12.1553	13.4489	13.9781	13.5998	1.17451	0.787121	0.99685	0.974195	1.0931	0.476312	0.913563	0.987104	0.619219
26974	A0A3B3ISU1	ADAR	adenosine deaminase RNA specific	103	TMLLLSRsPEAQPK	S825	1	13.8998	13.6044	13.5022	13.1478	13.4714	13.8194	14.2895	13.121	13.6917	0.911944	0.45243	0.827977	0.58423	0.723056	0.246215	0.742	0.743839	0.397485
44131	P78563	ADARB1	adenosine deaminase RNA specific B1	104	NLDNVsPK	S26	1	16.2396	16.2649	16.2605	16.1506	15.98	16.1261	16.4205	16.4193	16.3748	0.911001	0.034528	1.11634	0.000899227	1.2254	0.00447045	0.298001	0.0190086	0.0312041
48617	G3V426	ADCK1	aarF domain containing kinase 1	57143	VHLRsARR	S85	1	12.1598	12.2842	12.7225	12.3991	12.809	12.5323	12.5893	12.428	12.3206	1.18763	0.411851	1.10485	0.77582	0.930302	0.403573	0.715369	0.876536	0.554678
42856	H7C1A6	ADCY3	adenylate cyclase 3	109	SSsPALIETK	S525	1	15.0931	15.1575	15.3423	15.01	15.0943	15.2329	14.8797	14.6918	14.794	0.957138	0.437861	0.777287	0.0114206	0.812095	0.0187052	0.733412	0.0711624	0.0728704
34483	O43306	ADCY6	adenylate cyclase 6	112	DAEPPsPTPAGPPR	S54	1	16.4933	16.6076	16.4801	16.3064	16.161	16.24	13.1003	13.5068	13.3063	0.838958	0.00754109	1.09928	0.213935	1.13592	0.403483	0.191885	0.406313	0.554594
34484	O43306	ADCY6	adenylate cyclase 6	112	ANsMEGLMPR	S576	1	13.1819	12.9139	13.1698	13.1225	13.3378	13.042	17.0884	16.9336	17.004	0.967749	0.559836	1.42472	0.00133445	1.6982	0.000229093	0.803283	0.0228109	0.00751514
22168	O60503	ADCY9	adenylate cyclase 9	115	sPTDEIANLVPSVQYVDK	S1273	1	13.0484	13.1387	12.9641	12.6315	13.2798	12.5516	13.1272	12.6582	12.6914	0.749069	0.385986	1.19323	0.102393	1.11182	0.138415	0.699259	0.261557	0.266811
22169	O60503	ADCY9	adenylate cyclase 9	115	GQGTAsSGNVSDLAQTVK	S610	1	14.7523	14.7443	15.1814	14.4877	14.5001	14.6731	13.1206	13.1371	13.0034	0.839618	0.0959198	1.05135	0.606768	1.40354	0.319656	0.423621	0.760851	0.475131
22170	O60503	ADCY9	adenylate cyclase 9	115	VIPQHQLSIsPDIR	S1259	1	14.3422	14.3041	14.3732	14.0691	14.1297	14.3013	14.2466	14.1492	14.1809	0.863053	0.0749138	0.89422	0.0134421	1.03611	0.751297	0.388692	0.0789652	0.835039
22171	O60503	ADCY9	adenylate cyclase 9	115	YSISSSCSSSGDsGGVPR	S60	1	12.4365	12.6174	12.3216	12.2716	12.6352	12.5385	14.6681	14.621	14.8792	1.07322	0.875126	0.719736	0.0161258	1.04578	0.719594	0.95109	0.0874332	0.812399
22172	O60503	ADCY9	adenylate cyclase 9	115	TsLGSDSSTQAK	S1292	1	15.1425	15.2831	15.0326	14.6035	14.8829	14.5267	15.2239	15.4396	15.3516	0.688231	0.0208694	1.51501	0.047235	1.80441	0.000822405	0.248203	0.164389	0.0127068
22173	O60503	ADCY9	adenylate cyclase 9	115	DAHLsPK	S1307	1	17.4312	17.0337	17.014	17.2067	16.529	17.0911	16.823	17.3511	16.7653	1.04058	0.432899	0.864152	0.479234	0.830448	0.899825	0.730165	0.662043	0.937392
7944	P35611	ADD1	adducin 1	118	TPsFLK	S726	1	16.1145	16.3795	16.7154	16.0665	16.1913	15.879	12.8878	12.5931	12.6491	0.804999	0.14245	0.701203	0.0511307	0.797848	0.180159	0.478952	0.172081	0.319637
11144	P35611	ADD1	adducin 1	118	GDEASEEGQNGSsPK	S465	1	17.8011	17.731	17.7659	17.7372	17.4942	17.6092	14.4405	14.5585	14.0684	0.897094	0.105222	1.02316	0.804376	0.792839	0.230281	0.434458	0.894762	0.378978
11145	P35611	ADD1	adducin 1	118	SPGSPVGEGTGsPPK	S366	1	16.9934	17.0475	17.0052	16.9943	16.8679	16.9512	14.9819	15.1974	15.2005	0.963271	0.128606	1.10642	0.433129	1.16138	0.0911979	0.46372	0.621609	0.202206
11146	P35611	ADD1	adducin 1	118	SPGsPVGEGTGsPPK	S358;S366	2	15.0515	15.1389	14.9551	14.9815	14.8928	14.9849	16.0661	15.914	16.1633	0.952678	0.193147	1.46842	0.0135917	1.42799	0.00238723	0.531869	0.0795423	0.0220514
11147	P35611	ADD1	adducin 1	118	GsEENLDEAR	S586	1	18.2824	18.08	18.2308	17.8332	17.7368	17.8646	16.3369	16.2854	16.364	0.759091	0.00579441	0.970894	0.693483	1.20608	0.0390262	0.182591	0.825068	0.116196
11148	P35611	ADD1	adducin 1	118	YSDVEVPASVTGYSFASDGDSGTCsPLR	S431	1	14.4074	14.4914	14.2942	14.354	14.8352	14.7754	16.633	16.6257	16.7637	1.2905	0.187291	1.10842	0.221449	1.10639	0.0263649	0.525121	0.414918	0.0899683
11150	P35611	ADD1	adducin 1	118	AAVVTsPPPTTAPHK	S12	1	17.3409	17.368	16.884	17.325	17.2811	17.2313	16.8708	16.9055	16.8933	0.959387	0.635751	0.925345	0.00289824	0.960628	0.280786	0.846831	0.0339539	0.435316
11151	P35611	ADD1	adducin 1	118	EKsPPDQPAVPHPPPSTPIK	S600	1	16.4696	16.696	16.4845	16.4871	16.5454	16.4626	17.418	17.4431	17.3895	1.00183	0.539758	1.05489	0.236972	1.09954	0.0115567	0.792194	0.43266	0.0545158
11152	P35611	ADD1	adducin 1	118	tSTSAVPNLFVPLNTNPK	T480	1	12.9965	13.1612	13.5724	12.975	12.7564	13.3512	17.3926	17.5508	17.4916	0.878867	0.426175	0.826855	0.00465787	0.921703	0.182791	0.725791	0.0433679	0.323125
11153	P35611	ADD1	adducin 1	118	SPPDQPAVPHPPPStPIK	T614	1	15.4629	15.7433	15.5119	15.5009	15.5568	15.5521	18.4527	18.628	18.5476	1.02831	0.703596	1.24553	0.0120384	1.64082	0.000326237	0.878431	0.0735325	0.00859183
7927	P35612	ADD2	adducin 2	119	LELDGEKETAPEEPGsPAK	S592	1	15.147	15.2735	15.0026	15.1256	15.2807	15.4172	10.4409	10.5368	9.22882	1.09707	0.310199	0.81371	0.212638	0.594931	0.0704884	0.644946	0.405108	0.170145
7928	P35612	ADD2	adducin 2	119	MSEETVPEAAsPPPPQGQPYFDR	S11	1	12.6691	12.8791	12.4279	12.6674	12.5626	12.9388	12.0681	11.525	11.8049	0.998811	0.727721	0.879475	0.745016	0.875188	0.397713	0.888049	0.858223	0.550248
7929	P35612	ADD2	adducin 2	119	sAPAsPVQsPAK	S596;S600;S604	3	15.6178	15.6561	15.711	15.7586	15.7627	15.8236	12.5283	12.5052	12.3642	1.07668	0.0248609	0.842932	0.0990047	0.950005	0.817607	0.266017	0.256667	0.881103
7930	P35612	ADD2	adducin 2	119	sAPAsPVQSPAK	S596;S600	2	16.8913	16.9399	16.86	17.0494	16.9488	17.0193	13.0535	12.9365	12.8313	1.09275	0.0451514	1.20364	0.124537	1.20507	0.167471	0.328866	0.29362	0.3041
7931	P35612	ADD2	adducin 2	119	SAPAsPVQSPAK	S600	1	17.0663	17.3304	16.9659	17.1775	17.0892	17.1786	12.6872	12.8974	12.991	1.08013	0.818895	0.833704	0.899145	0.845751	0.385678	0.927362	0.948131	0.539752
7932	P35612	ADD2	adducin 2	119	WLNtPNTYLR	T436	1	10.3533	11.8682	10.7383	11.1901	10.9265	11.2796	14.2582	14.234	14.0531	1.36774	0.770883	1.08316	0.830816	1.13824	0.399622	0.906715	0.910054	0.551698
7933	P35612	ADD2	adducin 2	119	VTMILQSPsFR	S62	1	12.2717	13.2778	13.1598	13.3156	13.1391	12.7087	15.3116	15.4456	15.4229	0.985756	0.699706	1.09103	0.331297	1.39003	0.00069814	0.876237	0.529745	0.0118688
7934	P35612	ADD2	adducin 2	119	ETAPEEPGsPAK	S592	1	17.2098	17.384	17.3435	17.4973	17.3167	17.2906	15.0509	15.2093	15.1739	0.981547	0.541877	1.01877	0.970292	0.928624	0.251493	0.793187	0.985353	0.40254
7935	P35612	ADD2	adducin 2	119	TESVTSGPMSPEGsPSK	S697	1	12.2009	11.4834	11.9902	11.9972	12.191	11.772	15.8546	15.7192	15.6894	1.0049	0.717179	1.04469	0.182435	0.970287	0.647099	0.883161	0.369785	0.758408
7937	P35612	ADD2	adducin 2	119	TESVTSGPMSPEGSPSKsPSK	S701	1	17.3654	17.4677	17.184	17.0694	17.103	17.1526	16.4195	16.2122	16.2121	0.833727	0.0557819	0.883378	0.863076	0.874873	0.147671	0.354629	0.929347	0.279548
7939	P35612	ADD2	adducin 2	119	sAGPQSQLLASVIAEK	S512	1	13.3084	12.6687	12.7517	12.6124	12.2906	12.5792	16.5831	16.3611	16.4516	0.887292	0.138924	1.0759	0.260004	0.894472	0.199597	0.475221	0.458121	0.343395
7941	P35612	ADD2	adducin 2	119	SPLVsPSK	S617	1	15.0039	15.4355	15.2972	14.9252	14.9478	14.9952	17.039	17.0488	17.0755	0.784899	0.0880959	1.11538	0.00360098	1.02071	0.200265	0.411213	0.0378235	0.344035
7942	P35612	ADD2	adducin 2	119	EAETKsPLVsPSK	S613;S617	2	16.3461	16.457	16.2365	16.4898	16.7172	16.6125	17.2842	17.3474	17.3225	1.20284	0.0467502	1.19439	0.148234	1.10578	0.00824155	0.33205	0.324307	0.0443025
7943	P35612	ADD2	adducin 2	119	sPLVsPSK	S613;S617	2	16.3911	16.0683	16.4613	16.4328	16.3848	16.4051	17.0805	17.2139	17.1894	1.00972	0.454936	0.885172	0.127079	1.06171	0.328249	0.743825	0.297013	0.483209
7945	P35612	ADD2	adducin 2	119	sPSTESQLMSK	S530	1	14.0658	14.2958	14.1188	14.0472	14.2212	14.0226	17.4798	17.2082	17.2327	0.951608	0.53691	0.926034	0.958908	0.943444	0.602187	0.791006	0.979466	0.724521
11624	Q9UEY8	ADD3	adducin 3	120	SDVEIPATVTAFSFEDDTVPLsPLK	S423	1	14.2504	13.8243	14.0259	13.9694	13.4451	14.0094	10.8112	10.7797	10.8708	0.961558	0.362192	0.898369	0.142635	0.758151	0.311364	0.684238	0.317553	0.46639
11625	Q9UEY8	ADD3	adducin 3	120	IEEVLsPEGsPSKSPSK	S673;S677	2	15.4055	15.6155	15.4748	15.3842	15.4538	15.3399	11.6552	11.8799	12.2011	0.939138	0.205128	1.33773	0.351374	0.949791	0.615814	0.546732	0.549153	0.73566
11626	Q9UEY8	ADD3	adducin 3	120	IEEVLSPEGSPSKsPSK	S681	1	16.7494	17.0348	16.7735	16.7471	16.7762	16.7321	13.5505	13.4287	13.6433	0.98186	0.336158	0.783553	0.0224034	0.931745	0.218957	0.664622	0.106383	0.365493
11627	Q9UEY8	ADD3	adducin 3	120	IEEVLSPEGsPSK	S677	1	13.9524	13.739	13.9024	13.5911	14.0072	13.6525	13.6551	14.1501	14.1998	0.840952	0.473969	1.08989	0.888161	1.13346	0.484271	0.756341	0.942826	0.626583
11630	Q9UEY8	ADD3	adducin 3	120	LSTSTTIENIEITIKsPEK	S664	1	15.3589	15.5355	15.3582	15.4362	15.3662	15.5422	14.4686	14.1434	14.5555	1.05509	0.714191	1.275	0.191995	1.02717	0.915319	0.882465	0.381302	0.947573
11631	Q9UEY8	ADD3	adducin 3	120	VTQILQsPAFR	S64	1	15.3419	15.9194	15.8852	15.7631	15.7411	15.7256	14.4061	14.3446	14.5557	0.904959	0.889378	0.920289	0.252239	0.750815	0.0185786	0.956916	0.450139	0.0725597
11632	Q9UEY8	ADD3	adducin 3	120	IEEVLsPEGsPSK	S673;S677	2	12.0495	11.404	11.4602	12.0403	11.9543	11.2665	15.372	15.3027	15.2773	1.40845	0.735956	0.96178	0.200317	0.911565	0.0886845	0.891073	0.390566	0.198291
11633	Q9UEY8	ADD3	adducin 3	120	IEEVLsPEGsPSKsPSK	S673;S677;S681	3	14.49	14.5519	14.526	14.8773	14.8196	14.6566	15.3204	15.1755	15.3323	1.22572	0.0186995	0.898487	0.0492309	0.956715	0.125555	0.241378	0.168323	0.249854
11634	Q9UEY8	ADD3	adducin 3	120	WLNsPNTYMK	S442	1	12.9597	14.1533	14.1181	14.5605	14.1152	14.4299	15.8724	15.4928	15.5938	1.24128	0.20556	0.817121	0.789293	0.902937	0.472778	0.546732	0.885246	0.616005
11635	Q9UEY8	ADD3	adducin 3	120	NMsPDLR	S42	1	17.9706	18.1025	18.1914	18.076	17.971	17.9232	16.6481	16.6807	16.7395	0.912919	0.279256	0.937697	0.161779	0.955021	0.103928	0.616814	0.342526	0.22019
11636	Q9UEY8	ADD3	adducin 3	120	VSGGtPIK	T481	1	10.9364	11.411	10.9659	10.6294	11.2107	11.7173	17.685	17.5044	17.628	1.18495	0.827465	0.719711	0.00443727	0.788362	0.00531459	0.930768	0.0423091	0.0342645
41235	Q96PE1	ADGRA2	adhesion G protein-coupled receptor A2	25960	ALPAAAEDGsPVFGEGPPSLK	S1107	1	13.1297	13.2436	13.0083	12.9897	13.1071	13.0356	11.713	11.5735	11.3467	0.936808	0.336146	0.667604	0.00707742	0.947858	0.593101	0.664622	0.0544988	0.717121
41236	Q96PE1	ADGRA2	adhesion G protein-coupled receptor A2	25960	sYPLNAASLNGAPK	S1294	1	12.1377	12.1564	12.3934	11.9071	11.6508	11.3932	12.7552	12.8583	12.8741	0.70433	0.0269741	0.828511	0.0183847	0.884397	0.0131495	0.272202	0.0948643	0.0587844
30708	A0A6I8PRJ0	ADGRL2	adhesion G protein-coupled receptor L2	23266	GNsDGYIIPINK	S1430	1	15.7051	15.7552	15.8796	15.5563	15.5259	15.6167	12.9351	13.0192	12.892	0.871228	0.0215182	0.781559	0.21336	0.903576	0.138428	0.253158	0.405777	0.266811
30709	A0A6I8PRJ0	ADGRL2	adhesion G protein-coupled receptor L2	23266	THsLLYQPQK	S1334	1	15.0219	15.2858	16.071	15.2208	14.9334	15.0467	14.9621	15.0807	14.7809	0.847302	0.294803	0.79904	0.188002	0.94304	0.356696	0.630658	0.376104	0.512163
30710	A0A6I8PRJ0	ADGRL2	adhesion G protein-coupled receptor L2	23266	sENEDIYYK	S1400	1	16.1854	15.9722	16.1237	16.0479	16.0014	15.9235	15.3727	15.2189	15.4559	0.918709	0.231502	0.767086	0.00764732	0.880465	0.0432586	0.571539	0.056681	0.123968
30711	A0A6I8PRJ0	ADGRL2	adhesion G protein-coupled receptor L2	23266	EGQMQLVTsL	S1458	1	13.2906	13.3372	12.8815	12.9696	13.0813	13.1149	15.7554	15.6924	15.9664	0.864962	0.491249	0.774704	0.0502366	0.843253	0.108632	0.766723	0.170275	0.227111
43775	E9PBG4	ADGRL3	adhesion G protein-coupled receptor L3	23284	GSsDGFIVPPNK	S1419	1	13.3278	13.6779	13.6274	13.0796	13.0443	12.987	12.779	12.5955	12.7842	0.667517	0.0107474	0.555412	0.00278589	0.832056	0.00937234	0.207057	0.03314	0.0480708
14977	Q9H2P0	ADNP	activity dependent neuroprotector homeobox	23394	SPsLSQSQASR	S411	1	14.8767	14.9161	14.521	14.716	15.1356	14.6773	13.391	13.2298	13.0124	0.894593	0.729364	0.95436	0.497184	1.11155	0.40091	0.889057	0.676938	0.552541
14978	Q9H2P0	ADNP	activity dependent neuroprotector homeobox	23394	NVHsEDFENR	S98	1	18.4237	18.3547	18.7362	18.3586	18.3071	18.5158	13.3214	13.6767	13.3564	0.955871	0.450961	0.872121	0.355972	0.871438	0.43912	0.741129	0.553268	0.58585
14979	Q9H2P0	ADNP	activity dependent neuroprotector homeobox	23394	LNQsPSLAPVK	S709	1	17.1819	17.2209	17.3476	16.9627	17.1275	17.2051	13.2964	14.1176	13.6528	0.937355	0.156969	1.06468	0.762352	1.12291	0.467079	0.4931	0.868555	0.610584
14980	Q9H2P0	ADNP	activity dependent neuroprotector homeobox	23394	LNQsPSLAPVKR	S709	1	14.5179	13.3969	13.5624	13.2295	13.4856	13.6941	14.2824	14.1846	14.2899	0.948144	0.395364	1.03195	0.955437	1.00154	0.526775	0.706573	0.977964	0.662599
14981	Q9H2P0	ADNP	activity dependent neuroprotector homeobox	23394	LMHNAsDsEVDQDDVVEWK	S953;S955	2	15.258	15.0621	15.5423	15.2853	15.2394	15.1861	14.6463	14.2094	14.4136	0.987211	0.740553	1.04782	0.640868	1.04984	0.382341	0.893058	0.785863	0.536397
14982	Q9H2P0	ADNP	activity dependent neuroprotector homeobox	23394	LMHNAsDSEVDQDDVVEWK	S953	1	14.237	14.567	13.9836	14.5729	14.2802	14.1654	14.4751	14.2831	14.4399	1.03037	0.730017	1.12114	0.154521	0.930189	0.0824053	0.88924	0.332541	0.18841
14984	Q9H2P0	ADNP	activity dependent neuroprotector homeobox	23394	YsLQSANASSLSSGQLKSPSLSQSQASR	S393	1	13.5457	13.6152	13.5538	13.4707	13.5549	13.6485	14.9578	14.7517	14.7868	1.00078	0.820648	0.939618	0.687915	1.05033	0.949284	0.927505	0.821156	0.968687
14985	Q9H2P0	ADNP	activity dependent neuroprotector homeobox	23394	IsNDNPEEHVLK	S904	1	14.2749	14.3418	14.2199	14.5443	14.5842	14.5065	15.4493	15.239	15.4285	1.20528	0.00311364	1.12546	0.61263	1.14004	0.136639	0.159903	0.764697	0.264434
14987	Q9H2P0	ADNP	activity dependent neuroprotector homeobox	23394	SDIASHFsNKR	S805	1	13.2971	13.1332	13.5894	13.0181	13.1957	13.0772	17.0656	16.9144	16.9541	0.858584	0.165241	0.831202	0.0156794	0.886752	0.227834	0.502103	0.0860579	0.376368
14988	Q9H2P0	ADNP	activity dependent neuroprotector homeobox	23394	SsPQAAVPYK	S608	1	14.4483	14.2684	14.3462	14.3434	14.1705	14.3465	17.8374	17.5107	17.6271	0.99807	0.436242	0.575696	0.00501733	0.602274	0.00300592	0.732969	0.0450932	0.0250074
26334	Q16186	ADRM1	adhesion regulating molecule 1	11047	SQSAAVtPSSTTSSTR	T217	1	14.8989	14.8206	14.9572	14.8926	15.0226	15.2821	13.0841	12.9647	12.884	1.08951	0.225191	0.849657	0.144492	0.994001	0.969792	0.565907	0.319634	0.981635
26335	Q16186	ADRM1	adhesion regulating molecule 1	11047	SQsAAVtPSSTTSSTR	S213;T217	2	13.1997	13.0828	13.6631	12.9733	12.6735	13.2641	14.4153	14.5273	14.5409	0.854785	0.233433	1.13704	0.140484	1.10661	0.288449	0.57362	0.31468	0.443531
26337	Q16186	ADRM1	adhesion regulating molecule 1	11047	GTTVtPDKR	T39	1	14.0611	14.4301	14.3421	14.3812	14.3263	14.5195	14.6691	14.7572	14.7256	1.02749	0.353695	0.886822	0.0207601	0.813961	0.0411684	0.677866	0.101666	0.120241
17256	Q6ZN18	AEBP2	AE binding protein 2	121536	sLPRPHDFFDAQTLDAIR	S390	1	15.5567	15.5006	15.625	15.5542	15.7016	15.8569	11.8626	11.4488	11.463	1.10566	0.203548	0.647807	0.0629043	0.939523	0.597538	0.545338	0.194772	0.72103
17257	Q6ZN18	AEBP2	AE binding protein 2	121536	SLsPGAASSSSGDGDGK	S141	1	14.6532	14.5771	14.615	14.5839	14.7604	14.6617	13.3225	12.9951	12.9456	1.0329	0.389696	0.716421	0.177721	0.805392	0.281259	0.701783	0.363654	0.435796
17259	Q6ZN18	AEBP2	AE binding protein 2	121536	GSLEMSsDGEPLSR	S211	1	12.5319	11.9103	12.0894	11.553	12.1983	11.4794	13.8616	13.9823	14.063	0.689506	0.213894	0.705764	0.0238556	0.728599	0.00143147	0.556449	0.110127	0.016639
17260	Q6ZN18	AEBP2	AE binding protein 2	121536	LsPLPPGsPGSAAR	S18;S24	2	15.1208	15.442	15.2309	15.4405	15.4716	15.3636	14.1304	14.1921	14.1854	1.15633	0.181904	0.742492	0.000110358	0.718845	0.00079819	0.519736	0.00813715	0.0125275
17261	Q6ZN18	AEBP2	AE binding protein 2	121536	LSPLPPGsPGSAAR	S24	1	16.642	16.6302	16.6133	16.6566	16.6355	16.7467	15.2579	14.7939	14.9977	1.0185	0.219251	0.850723	0.205081	0.735711	0.0415443	0.560807	0.396485	0.120978
17262	Q6ZN18	AEBP2	AE binding protein 2	121536	StPAMMNGQGSTTSSSK	T242	1	14.4851	14.2739	14.755	14.4516	14.4391	14.4149	15.3512	15.1088	15.3772	0.968658	0.644974	0.867234	0.0384913	0.78436	0.0253888	0.851545	0.145249	0.0877198
17264	Q6ZN18	AEBP2	AE binding protein 2	121536	RGsLEMSSDGEPLSR	S206	1	17.5667	17.6993	17.4849	17.7326	17.8024	17.725	16.6267	16.6615	16.6746	1.12191	0.0648045	1.02196	0.194139	1.0034	0.531102	0.372994	0.383918	0.665967
17265	Q6ZN18	AEBP2	AE binding protein 2	121536	RGsLEMsSDGEPLSR	S206;S210	2	13.5302	13.4763	13.1168	13.0904	13.3074	13.4642	17.3897	17.5407	17.5599	0.889531	0.633539	0.982138	0.351659	0.875412	0.0123023	0.845097	0.549501	0.0564132
25700	Q8N556	AFAP1	actin filament associated protein 1	60312	SGTSSPQsPVFR	S668	1	17.1012	17.0981	16.8963	17.0784	17.001	16.9557	12.3604	12.3671	12.3225	0.93494	0.805946	0.76636	0.0355486	0.621955	3.94868e-06	0.921942	0.138854	0.00287288
25702	Q8N556	AFAP1	actin filament associated protein 1	60312	TGsNAAQYK	S548	1	15.1769	15.2665	16.0514	15.3864	15.3702	15.1667	15.0777	15.0944	15.1788	1.07453	0.54266	0.887518	0.244205	0.825959	0.0690171	0.7933	0.441441	0.168085
25703	Q8N556	AFAP1	actin filament associated protein 1	60312	SGTsSPQsPVFR	S664;S668	2	13.0192	12.5548	12.7443	13.0455	13.0816	13.0334	16.861	16.899	16.8181	1.23218	0.107198	0.848461	0.0739433	0.907503	0.0235241	0.437405	0.214806	0.0838493
40517	Q8TED9	AFAP1L1	actin filament associated protein 1 like 1	134265	HAsSANQYK	S603	1	13.2836	13.4517	14.224	13.785	13.8707	13.6186	12.9479	12.6574	13.0076	1.25991	0.743026	2.01762	0.00466582	1.56154	0.0186066	0.893893	0.0433679	0.0725775
40518	Q8TED9	AFAP1L1	actin filament associated protein 1 like 1	134265	RsPSIVASNQGR	S745	1	11.9352	12.2229	11.8948	12.5159	12.3049	12.2774	13.1757	13.1174	13.4988	1.29207	0.0527009	1.50532	0.094649	1.20964	0.16772	0.345786	0.249253	0.304166
40519	Q8TED9	AFAP1L1	actin filament associated protein 1 like 1	134265	sPVLLCK	S329	1	13.0774	12.0652	12.5856	12.9011	13.2113	12.5729	14.2064	14.3169	14.278	1.24443	0.408134	1.77312	0.102768	1.40734	0.00324253	0.712931	0.262227	0.0259836
39157	Q8N4X5	AFAP1L2	actin filament associated protein 1 like 2	84632	VYLDLtPVK	T541	1	11.7585	11.901	11.8743	9.22882	11.0324	11.6287	12.5216	12.3349	12.6625	0.557922	0.168144	1.56623	0.00318012	2.80727	0.0614148	0.505241	0.0354681	0.155332
39158	Q8N4X5	AFAP1L2	actin filament associated protein 1 like 2	84632	KFsEPNTYIDGLPSQDR	S484	1	13.1773	13.5737	13.4266	13.0894	13.4095	13.796	14.7151	14.6366	14.6266	0.98825	0.875715	2.3134	0.000441415	2.3409	0.00399247	0.951307	0.0133724	0.0292732
39159	Q8N4X5	AFAP1L2	actin filament associated protein 1 like 2	84632	sTSLEPVER	S344	1	15.3451	15.0707	14.4622	14.9864	15.1221	14.7291	15.7759	15.8145	15.9865	0.943265	0.964531	1.67455	0.0286521	1.77527	0.00230366	0.98675	0.122444	0.0216911
3490	A8MQ02	AFDN	afadin, adherens junction formation factor	4301	LDSDRVsSASSTAER	S561	1	13.4821	13.4138	13.8615	13.5568	13.1962	13.5764	13.1629	13.0709	13.0074	1.05312	0.48614	1.89387	0.00994309	0.977567	0.576671	0.764481	0.0655151	0.703902
3492	A8MQ02	AFDN	afadin, adherens junction formation factor	4301	sQDADSPGSSGAPENLTFK	S1774	1	16.085	16.1777	16.1649	16.2736	16.1568	16.0543	14.0992	14.4701	14.5672	0.994411	0.797966	3.60291	0.0127496	3.94958	0.00173136	0.917557	0.0761491	0.0185281
3493	A8MQ02	AFDN	afadin, adherens junction formation factor	4301	QGAIYHGLATLLNQPsPMMQR	S1107	1	15.7616	15.6203	15.8305	15.4065	15.4844	15.3348	12.6863	12.6748	12.6084	0.781838	0.0120734	0.664061	0.0999116	0.738089	0.0315597	0.212427	0.257484	0.101008
3495	A8MQ02	AFDN	afadin, adherens junction formation factor	4301	QAsDKDDRPFQGEDVENSR	S181	1	14.5127	14.3519	14.1054	14.8322	14.7327	14.4344	12.4206	12.5994	12.6443	1.30202	0.111112	0.511357	0.000304769	0.674337	0.00395518	0.442708	0.011338	0.0291296
3497	A8MQ02	AFDN	afadin, adherens junction formation factor	4301	LFsQGQDVSNK	S1799	1	13.2654	12.8774	14.0612	13.4187	12.9061	13.1129	13.6515	13.4429	13.536	0.899702	0.537162	0.908424	0.72301	1.04091	0.621897	0.791006	0.845014	0.739987
3498	A8MQ02	AFDN	afadin, adherens junction formation factor	4301	sAYASGTTAK	S1187	1	11.7327	13.151	12.6209	12.4884	12.996	12.3937	13.2708	13.3931	13.3036	0.912225	0.797544	0.883624	0.14134	0.839056	0.40221	0.917355	0.315753	0.553501
3499	A8MQ02	AFDN	afadin, adherens junction formation factor	4301	LQLsVTEVGTEK	S424	1	13.7728	13.6127	13.9303	13.7339	13.6992	13.9265	14.2954	14.4212	14.3779	0.973402	0.905861	1.52111	0.00388673	1.56268	0.00191949	0.965361	0.0393138	0.0196901
3500	A8MQ02	AFDN	afadin, adherens junction formation factor	4301	LPYLVELsPGRR	S391	1	13.7819	13.6746	13.3405	13.4782	13.4239	13.6006	14.587	14.5559	15.0575	0.872718	0.529867	1.87798	0.237732	1.12183	0.120412	0.787896	0.433493	0.243269
3501	A8MQ02	AFDN	afadin, adherens junction formation factor	4301	DLQYITVsK	S1501	1	16.3189	16.1597	15.6461	16.2315	16.141	16.0806	14.4558	14.1607	14.0654	0.987149	0.625915	0.875841	0.595629	0.672678	0.0588169	0.841332	0.751861	0.150919
3503	A8MQ02	AFDN	afadin, adherens junction formation factor	4301	VSSASStAER	T566	1	16.9128	16.7812	17.2168	16.8286	16.9671	16.7893	14.3896	14.488	14.5353	0.943341	0.480669	0.939281	0.198307	0.841973	0.0274819	0.760195	0.388113	0.0923542
3504	A8MQ02	AFDN	afadin, adherens junction formation factor	4301	SVtPASTLTK	T1330	1	16.5842	16.5245	17.0872	16.6207	16.6578	16.4581	14.5372	14.8431	14.9572	1.02565	0.462649	0.869233	0.110866	0.834572	0.0931592	0.749324	0.274411	0.204915
3505	A8MQ02	AFDN	afadin, adherens junction formation factor	4301	sSPNVANQPPsPGGK	S1172;S1182	2	15.0386	15.2254	15.2749	14.8874	14.9753	15.1379	15.1653	15.1493	15.2337	0.840848	0.155782	0.9592	0.969429	1.14075	0.0789059	0.491851	0.984853	0.182707
3506	A8MQ02	AFDN	afadin, adherens junction formation factor	4301	SSPNVANQPPsPGGK	S1182	1	17.4955	17.5149	17.4046	17.3452	17.3936	17.357	15.5874	15.6218	15.6464	0.908457	0.0450916	1.21563	0.0753957	1.0714	0.0334314	0.328866	0.217535	0.105065
3507	A8MQ02	AFDN	afadin, adherens junction formation factor	4301	EyFTFPASK	Y1230	1	13.6779	13.5283	14.9717	13.8584	14.4411	14.4212	15.6499	15.6861	15.6602	1.67403	0.733922	0.932135	0.315099	1.19224	0.00448483	0.890205	0.512854	0.0312415
3509	A8MQ02	AFDN	afadin, adherens junction formation factor	4301	TQVLsPDSLFTAK	S1721	1	16.161	16.2301	15.6139	16.2331	16.1672	15.9204	16.4849	16.2669	16.3971	1.00431	0.653058	1.17779	0.136339	1.17274	0.0731548	0.854981	0.308678	0.174405
3510	A8MQ02	AFDN	afadin, adherens junction formation factor	4301	TIsNPEVVMK	S216	1	14.969	15.0453	15.1721	15.2044	14.969	15.104	16.0781	16.218	16.0831	1.04153	0.753798	0.944864	0.780706	0.950175	0.675791	0.898668	0.879277	0.781186
3511	A8MQ02	AFDN	afadin, adherens junction formation factor	4301	EELSSGDSLsPDPWK	S1512	1	15.3401	15.3499	14.7573	15.5223	15.4678	15.5607	16.4598	16.4158	16.728	1.13462	0.136366	1.23122	0.0938324	1.24725	0.023068	0.471958	0.248133	0.0829404
3513	A8MQ02	AFDN	afadin, adherens junction formation factor	4301	DLQYITVSKEELSSGDsLsPDPWK	S1510;S1512	2	12.1495	12.6146	12.0842	13.1857	13.1036	12.6204	16.464	16.5785	16.7767	1.93733	0.0473785	0.996101	0.565059	0.971194	0.814585	0.332598	0.729572	0.878828
3517	A8MQ02	AFDN	afadin, adherens junction formation factor	4301	SsDGRPDSGGTLR	S240	1	13.4622	13.567	13.6398	13.0769	13.3627	13.1679	16.7337	16.6635	16.6908	0.75831	0.0231454	0.857386	0.10367	0.908882	0.0453161	0.260404	0.263659	0.127662
3519	A8MQ02	AFDN	afadin, adherens junction formation factor	4301	EELSSGDSLsPDPWKR	S1512	1	14.9196	14.5784	14.5221	14.6967	14.7362	14.9791	17.2908	17.3186	17.2767	1.11557	0.439718	0.867745	0.00817311	0.955186	0.0214564	0.73471	0.0587562	0.0794697
24517	A0A669KBI3	AFF1	AF4/FMR2 family member 1	4299	sPAQQEPPQR	S588	1	14.7942	14.8885	14.8611	14.7159	14.7893	14.7436	11.4434	11.798	11.2055	0.921758	0.0492755	0.948652	0.824054	0.845788	0.514466	0.337746	0.906342	0.652554
24518	A0A669KBI3	AFF1	AF4/FMR2 family member 1	4299	ELsPLISLPsPVPPLSPIHSNQQTLPR	S199;S206	2	13.4575	13.169	13.5001	13.3831	13.077	13.0282	11.3622	12.1692	11.4353	0.768174	0.234509	0.760823	0.829597	0.915135	0.748381	0.574141	0.909477	0.832695
24519	A0A669KBI3	AFF1	AF4/FMR2 family member 1	4299	ELSPLISLPSPVPPLsPIHSNQQTLPR	S212	1	11.5195	11.0488	11.6946	11.7256	11.6851	9.22882	12.7113	12.7229	12.4012	1.12162	0.558012	0.713428	0.0147712	0.761037	0.017806	0.802765	0.0835361	0.0707477
24520	A0A669KBI3	AFF1	AF4/FMR2 family member 1	4299	ELsPLIsLPSPVPPLsPIHSNQQTLPR	S199;S203;S212	3	11.8296	11.445	11.8942	11.5632	11.7056	11.4189	13.6335	13.489	13.3098	0.831378	0.380334	1.02205	0.506849	1.33049	0.0961931	0.695527	0.68463	0.209119
24521	A0A669KBI3	AFF1	AF4/FMR2 family member 1	4299	IIsPLR	S54	1	13.1984	13.3495	13.0249	13.3492	13.0348	13.1052	14.6069	14.6448	14.4958	0.937442	0.845037	0.838428	0.00731885	0.909597	0.0279847	0.938141	0.0553036	0.0934014
43444	P51816	AFF2	AF4/FMR2 family member 2	2334	NVsGNNGPFGQDK	S931	1	14.1134	14.0338	13.9612	13.9633	14.0081	13.9895	12.8342	12.9821	13.1555	0.969757	0.343839	0.889071	0.627531	1.17993	0.0877376	0.671371	0.775999	0.196932
43445	P51816	AFF2	AF4/FMR2 family member 2	2334	VAtPEPEPPSTNK	T517	1	13.1518	13.1795	12.8585	12.4843	12.818	12.7434	14.8413	14.6353	14.6485	0.753498	0.0572104	1.53118	0.00108616	1.57893	0.000442841	0.357565	0.0204478	0.00975353
42826	P51826	AFF3	AF4/FMR2 family member 3	3899	NELLsPLKDSDEIR	S755	1	15.053	15.2181	14.9355	14.8676	14.8912	14.9214	12.7014	12.8781	13.3316	0.89394	0.103274	0.774961	0.364738	0.888097	0.951823	0.431823	0.561863	0.970803
42827	P51826	AFF3	AF4/FMR2 family member 3	3899	SPIsPLSDASK	S881	1	13.2459	13.537	12.9209	13.0493	13.1712	12.6431	14.7937	15.0173	14.7242	0.872609	0.306442	0.835514	0.136978	0.934642	0.618776	0.641355	0.309323	0.737587
4056	Q9UHB7	AFF4	AF4/FMR2 family member 4	27125	sPAQSDSTTQR	S549	1	14.8021	14.4391	14.559	14.4094	14.2964	14.5584	9.22882	9.22882	9.22882	0.901479	0.244294	0.652278	0.128193	1		0.583799	0.29834
4057	Q9UHB7	AFF4	AF4/FMR2 family member 4	27125	NSYNNSQAPsPGLGSK	S1043	1	15.8738	15.9621	15.9586	15.8411	15.8437	15.9949	11.8273	11.8336	11.6313	0.923487	0.548609	0.777089	0.0157917	1.05973	0.551001	0.796998	0.0864833	0.682894
4059	Q9UHB7	AFF4	AF4/FMR2 family member 4	27125	AVGMPsPVsPK	S1055;S1058	2	14.4852	14.1296	14.3718	13.8907	14.0274	13.9458	13.1353	13.2795	13.1768	0.744311	0.0289309	1.10388	0.187648	0.957515	0.700174	0.278441	0.375725	0.799172
4060	Q9UHB7	AFF4	AF4/FMR2 family member 4	27125	AVGMPSPVsPK	S1058	1	17.7848	17.8182	17.7188	17.6276	17.6305	17.6145	13.6191	12.8999	13.1308	0.89675	0.00718714	1.21619	0.233351	1.15281	0.369816	0.188825	0.428788	0.525755
4061	Q9UHB7	AFF4	AF4/FMR2 family member 4	27125	DPDANWDsPSR	S222	1	16.5286	16.5741	16.5311	16.6074	16.5294	16.5522	12.9786	12.9211	13.3143	1.01474	0.539007	0.803792	0.19861	0.860366	0.987011	0.791478	0.388419	0.991443
4062	Q9UHB7	AFF4	AF4/FMR2 family member 4	27125	VsPASSVDSNIPSSQGYK	S487	1	15.5812	15.6735	15.3508	15.6407	15.5615	15.655	13.2314	12.7734	13.1029	1.04214	0.449848	0.784936	0.269914	0.544327	0.00345431	0.740528	0.4678	0.026982
4063	Q9UHB7	AFF4	AF4/FMR2 family member 4	27125	ESQQSNFGtGEQK	T359	1	13.2937	13.1779	13.3593	13.1956	12.72	13.3097	13.2411	13.7662	13.6504	0.934244	0.343922	1.08347	0.687675	1.05466	0.889135	0.671371	0.821082	0.930561
4064	Q9UHB7	AFF4	AF4/FMR2 family member 4	27125	EMTHSWPPPLTAIHtPCK	T336	1	12.8451	12.8485	13.0284	12.9257	13.2565	12.6151	13.6989	13.871	13.8857	1.05498	0.903818	0.972796	0.407592	0.991261	0.591443	0.964297	0.599641	0.716049
4065	Q9UHB7	AFF4	AF4/FMR2 family member 4	27125	ELLSPLsEPDDRYPLIVK	S706	1	16.033	15.913	15.8222	15.8054	15.8445	15.774	13.9237	14.1762	14.0435	0.928156	0.14922	0.957856	0.635314	1.16575	0.216098	0.485753	0.781908	0.361886
4066	Q9UHB7	AFF4	AF4/FMR2 family member 4	27125	SssPGKPQAVSSLNSSHSR	S179;S180	2	13.1057	12.4649	13.0342	13.2395	12.814	13.3329	14.3422	14.6164	14.1698	1.15286	0.369913	0.979669	0.791379	1.31621	0.0362234	0.690053	0.886354	0.110552
4068	Q9UHB7	AFF4	AF4/FMR2 family member 4	27125	tPVKPSSVEEEDSFFR	T674	1	15.5781	15.5256	15.7643	15.7351	15.5891	15.6076	14.2752	14.5758	14.3072	1.02061	0.816829	0.839836	0.209267	0.93162	0.786372	0.92662	0.401611	0.859464
4069	Q9UHB7	AFF4	AF4/FMR2 family member 4	27125	TsAGSSSGTNSSGQR	S137	1	12.0093	12.2169	12.1912	11.7436	11.7091	12.137	14.8303	13.769	14.3498	0.733293	0.143727	0.894427	0.908467	0.831572	0.522015	0.48004	0.954248	0.658576
4070	Q9UHB7	AFF4	AF4/FMR2 family member 4	27125	TIsQSSSLK	S836	1	15.7109	15.8271	16.3875	16.0842	15.9975	15.8814	14.6218	14.7897	14.568	1.12541	0.956595	1.07897	0.473109	0.863659	0.37259	0.983492	0.656621	0.528247
4071	Q9UHB7	AFF4	AF4/FMR2 family member 4	27125	YPESNRtPVKPSSVEEEDSFFR	T674	1	14.9049	14.6294	14.8656	14.8983	14.6158	14.8795	14.6278	14.4302	14.4322	1.00972	0.987586	0.740501	0.048631	0.733373	0.0551318	0.995003	0.167326	0.144601
4073	Q9UHB7	AFF4	AF4/FMR2 family member 4	27125	EKDLLPsPAGPVPSK	S814	1	14.5828	13.8163	14.1056	14.0432	13.8206	13.8222	14.674	15.0126	14.8544	0.821665	0.310791	0.911503	0.590523	1.11879	0.419522	0.645165	0.748313	0.568809
4074	Q9UHB7	AFF4	AF4/FMR2 family member 4	27125	DLLPsPAGPVPSK	S814	1	13.885	14.5107	14.6976	14.6159	14.353	14.6554	14.9961	15.2245	14.825	1.07559	0.538514	0.952848	0.669117	0.800805	0.157326	0.791431	0.806386	0.291436
4075	Q9UHB7	AFF4	AF4/FMR2 family member 4	27125	ETSSAtPGR	T528	1	15.7201	15.7889	16.1155	15.7678	15.5115	15.7213	15.5174	15.3944	15.4513	0.954202	0.22533	0.913867	0.473673	0.876917	0.0230114	0.565907	0.657035	0.0828774
4076	Q9UHB7	AFF4	AF4/FMR2 family member 4	27125	ELLsPLsEPDDRYPLIVK	S703;S706	2	14.7468	14.5121	14.4567	14.8389	14.8332	14.6102	15.678	15.4115	15.4131	1.2493	0.180292	0.891882	0.346998	0.873874	0.224991	0.518314	0.544466	0.373084
4077	Q9UHB7	AFF4	AF4/FMR2 family member 4	27125	ELLsPLSEPDDR	S703	1	13.4522	12.9444	14.1372	13.9967	13.8362	13.9803	15.7933	15.5428	15.4436	1.44203	0.289218	0.843182	0.153837	0.883651	0.602934	0.626133	0.331491	0.725044
4078	Q9UHB7	AFF4	AF4/FMR2 family member 4	27125	ETSSAtPGRDSK	T528	1	15.0465	14.9881	14.7429	14.6796	14.8614	14.6925	15.7842	15.6322	15.7549	0.814721	0.174351	0.896223	0.0606004	0.965595	0.172953	0.51294	0.190418	0.310863
4079	Q9UHB7	AFF4	AF4/FMR2 family member 4	27125	QKsPAQSDSTTQR	S549	1	16.0712	16.9923	16.3411	16.8111	16.648	16.6711	15.9818	15.8466	15.8167	1.25708	0.433479	0.925345	0.44225	1.00201	0.880511	0.730488	0.630123	0.924906
4080	Q9UHB7	AFF4	AF4/FMR2 family member 4	27125	STPGSNSEPSHHNsEGADNSR	S418	1	9.84526	9.22882	10.1073	9.22882	9.22882	9.22882	15.9846	15.7449	15.7446	0.652278	0.128193	0.944612	0.538035	0.83935	0.175741	0.463609	0.708558	0.314322
4081	Q9UHB7	AFF4	AF4/FMR2 family member 4	27125	TIsQSSsLK	S836;S840	2	13.5211	13.5348	13.8514	13.5736	13.6227	13.5332	16.4415	16.2975	16.3141	1.02732	0.621619	0.860338	0.0155291	0.847845	0.0142323	0.839202	0.0857373	0.0617407
4084	Q9UHB7	AFF4	AF4/FMR2 family member 4	27125	MFsPMEEK	S694	1	15.1631	14.9907	15.0658	15.3166	15.4038	15.0952	16.4777	16.163	16.4616	1.18986	0.130143	1.08712	0.747295	0.864799	0.0400436	0.465065	0.859859	0.118221
4085	Q9UHB7	AFF4	AF4/FMR2 family member 4	27125	DLLPsPAGPVPSKDPK	S814	1	13.9108	13.7916	13.9778	13.8837	13.9073	13.7875	17.467	17.4212	17.3154	0.981372	0.63244	0.777191	0.00223758	0.866676	0.00782729	0.844391	0.0299758	0.04287
24535	Q6ULP2	AFTPH	aftiphilin	54812	SLDNKGDtDGEDQVCVSEISIVTNR	T291	1	13.4521	13.3924	13.3249	13.538	13.601	13.2608	12.5768	13.246	12.9683	1.10625	0.526001	1.30511	0.363213	1.41617	0.0950181	0.787007	0.559839	0.207558
24536	Q6ULP2	AFTPH	aftiphilin	54812	KPLSTHSTEYNLDsVPSPAEEFADFATFSK	S223	1	13.0671	12.5841	12.0774	12.4125	12.5956	12.4663	13.4591	13.5635	13.2943	0.921577	0.785204	1.04733	0.600261	0.946733	0.842542	0.912657	0.755352	0.89859
24537	Q6ULP2	AFTPH	aftiphilin	54812	QNVGTLEsFSPGDFR	S149	1	14.1469	14.3683	13.9864	14.4334	14.2848	14.4256	13.9381	13.9492	13.8482	1.21311	0.15109	0.865254	0.09102	0.713253	0.00126051	0.487024	0.243695	0.0154545
24538	Q6ULP2	AFTPH	aftiphilin	54812	TSDDEVGsPK	S382	1	15.7498	15.912	15.8227	15.6988	15.779	15.7589	13.715	13.8176	14.0682	0.956734	0.192286	0.495473	0.213948	0.654199	0.00833638	0.530875	0.406313	0.0445543
24539	Q6ULP2	AFTPH	aftiphilin	54812	TSDDEVGsPKEESRK	S382	1	16.0999	15.6383	15.5725	15.8157	15.9182	16.0599	15.6914	15.9095	15.6593	1.21405	0.422483	1.32153	0.00532086	1.0846	0.308822	0.723082	0.0466574	0.463923
24540	Q6ULP2	AFTPH	aftiphilin	54812	TSDDEVGsPKEESR	S382	1	15.1589	15.2892	15.3056	15.7735	15.5365	15.5742	15.5305	15.5138	15.5484	1.21845	0.0123033	0.81668	0.00344259	0.853612	0.00118683	0.212427	0.0368289	0.015074
24541	Q6ULP2	AFTPH	aftiphilin	54812	SsGTGTEPVAK	S518	1	19.0028	19.1519	17.9584	18.9163	18.8787	18.741	15.9827	16.8295	16.6876	0.91754	0.728947	2.06945	0.0781893	1.70459	0.104079	0.88893	0.222725	0.220372
24542	Q6ULP2	AFTPH	aftiphilin	54812	KSsGTGTEPVAK	S518	1	14.9349	14.8307	13.678	14.3623	14.4298	14.5657	17.8197	18.0006	17.8505	0.757374	0.947292	0.449911	0.0985763	0.490345	0.000245668	0.980659	0.255924	0.00766689
24961	E7EUN2	AGAP1	ArfGAP with GTPase domain, ankyrin repeat and PH domain 1	116987	LDPPPsPHANRK	S521	1	17.669	17.26	17.3245	17.1729	17.0085	17.126	14.0874	14.0336	13.9586	0.871407	0.0812733	0.5857	0.00718195	0.677023	0.00245039	0.400223	0.0548791	0.0223131
24962	E7EUN2	AGAP1	ArfGAP with GTPase domain, ankyrin repeat and PH domain 1	116987	LDPPPsPHANR	S521	1	15.0483	14.9237	15.1658	14.8631	14.8759	15.0198	14.9728	14.9574	14.9461	0.88731	0.216089	0.938877	0.282855	1.05812	0.484035	0.558489	0.481176	0.626321
24963	E7EUN2	AGAP1	ArfGAP with GTPase domain, ankyrin repeat and PH domain 1	116987	FVLMAtPNLSR	T836	1	14.9166	15.0224	15.5783	14.8097	14.628	14.8318	14.8861	15.0827	15.0173	0.862915	0.12531	0.996437	0.452822	1.15473	0.0510458	0.459633	0.639592	0.137497
24966	E7EUN2	AGAP1	ArfGAP with GTPase domain, ankyrin repeat and PH domain 1	116987	ADsIGSGR	S339	1	14.8053	14.5453	15.0617	14.7116	14.5963	14.4565	17.1928	17.5179	17.2552	0.86511	0.263983	0.953076	0.584415	1.09372	0.119029	0.601802	0.743973	0.241438
21962	E7ESL9	AGAP3	ArfGAP with GTPase domain, ankyrin repeat and PH domain 3	116988	IETIAASStPTPIR	T324	1	15.7276	15.8241	16.0201	15.6868	15.9398	15.7085	14.3117	14.2529	14.4271	0.923042	0.541032	0.679602	0.00100476	0.714482	0.0121592	0.79281	0.0198428	0.0560528
21964	E7ESL9	AGAP3	ArfGAP with GTPase domain, ankyrin repeat and PH domain 3	116988	IETIAASStPTPIRK	T324	1	15.4036	15.3756	15.3564	14.9671	15.181	15.0809	14.9554	15.1372	14.8179	0.815255	0.00880399	0.905943	0.442891	1.06751	0.237518	0.19925	0.630529	0.387419
22151	Q96P47	AGAP3	ArfGAP with GTPase domain, ankyrin repeat and PH domain 3	116988	LDPPPsPHSNRK	S538	1	17.0915	16.8835	16.8381	16.6283	16.4584	16.6263	14.6592	15.002	14.8023	0.836683	0.0189112	0.672104	0.00514106	0.82441	0.0947377	0.242171	0.0456596	0.207268
22152	Q96P47	AGAP3	ArfGAP with GTPase domain, ankyrin repeat and PH domain 3	116988	LDPPPsPHSNR	S538	1	15.8847	16.2813	16.1613	16.1278	16.0569	16.0305	15.5587	15.4872	15.5034	0.930166	0.772847	0.800691	0.0184551	0.867449	0.0353159	0.90755	0.0951008	0.108868
22155	Q96P47	AGAP3	ArfGAP with GTPase domain, ankyrin repeat and PH domain 3	116988	ATPAtAPGTSPR	T438	1	15.0979	15.101	14.9715	14.8612	14.8677	14.7787	16.1484	15.9059	15.9886	0.84865	0.0126522	0.887151	0.527842	0.953755	0.496411	0.214509	0.70125	0.637404
22156	Q96P47	AGAP3	ArfGAP with GTPase domain, ankyrin repeat and PH domain 3	116988	sNIFTSR	S336	1	14.7942	14.869	14.9091	14.9014	14.7968	14.6057	16.7041	17.0375	16.929	0.951181	0.38993	1.03203	0.724044	1.23348	0.0478149	0.701838	0.845629	0.131869
42409	Q8NDL9	AGBL5	ATP/GTP binding protein like 5	60509	GSSGPTsPTPR	S809	1	12.0029	12.3751	11.9352	11.3718	11.3689	11.8046	12.1927	12.0817	11.8998	0.645663	0.0415793	1.05614	0.788031	1.63574	0.0319564	0.320096	0.88428	0.101755
42410	Q8NDL9	AGBL5	ATP/GTP binding protein like 5	60509	ASPPPPPAFPsR	S548	1	12.9365	12.963	12.9686	12.6877	12.7477	13.2135	12.8351	13.1689	13.2304	0.861346	0.683224	1.15337	0.37792	1.33903	0.398367	0.868287	0.57216	0.550743
30195	B8ZZY2	AGFG1	ArfGAP with FG repeats 1	3267	SLLGDsAPTLHLNK	S167	1	13.6154	13.7012	13.5673	13.4205	13.1986	13.2832	13.2063	13.3035	13.3623	0.794333	0.0123672	0.805583	0.00493464	1.01416	0.904618	0.212427	0.0447255	0.94047
30196	B8ZZY2	AGFG1	ArfGAP with FG repeats 1	3267	GTPSQsPVVGR	S181	1	16.9848	16.9121	16.8054	16.9312	16.8732	16.9502	16.1397	16.405	16.2298	1.01326	0.775883	0.623144	0.00236502	0.61499	0.00124877	0.909161	0.0307089	0.0153818
30197	B8ZZY2	AGFG1	ArfGAP with FG repeats 1	3267	GtPSQsPVVGR	S181;T177	2	17.0297	16.932	16.7847	16.9869	17.0969	17.1295	16.0324	16.1231	15.964	1.12107	0.134999	0.536029	0.000497116	0.478143	8.21701e-05	0.469977	0.014123	0.0050582
47954	O95081	AGFG2	ArfGAP with FG repeats 2	3268	GSAsTPVQGSIPEGKPLR	S162	1	12.4616	12.4407	12.8032	12.6965	12.7377	12.7315	12.646	12.7223	12.8623	1.20571	0.264243	1.1981	0.259974	0.993693	0.754174	0.602026	0.458121	0.837135
32528	Q8N302	AGGF1	angiogenic factor with G-patch and FHA domains 1	55109	VTVPTSGNTIEsPLHENISNSTSFK	S344	1	15.3725	15.4029	15.3965	15.3891	15.4661	15.4366	12.7425	11.9903	12.1738	1.02816	0.175097	0.823813	0.550295	0.877325	0.732454	0.513736	0.717899	0.821572
32529	Q8N302	AGGF1	angiogenic factor with G-patch and FHA domains 1	55109	DGGGMKtPIQLQLR	T647	1	12.1542	12.4534	12.92	12.187	12.3626	12.6463	15.2321	15.137	15.1162	0.939006	0.69256	0.83537	0.00342346	0.812494	0.00310123	0.872487	0.0367576	0.0254331
38362	Q9UKV8	AGO2	argonaute RISC catalytic component 2	27161	SAsFNTDPYVR	S387	1	15.5111	15.5782	15.5271	15.4096	15.5294	15.5119	12.9946	13.2411	13.2964	0.98954	0.263911	1.2561	0.102547	1.22992	0.0541544	0.601786	0.261841	0.143129
38363	Q9UKV8	AGO2	argonaute RISC catalytic component 2	27161	YHLVDKEHDsAEGSHTSGQSNGR	S824	1	13.0231	12.5948	12.9121	12.8527	12.9461	12.9425	15.3718	15.5949	15.567	1.02129	0.621776	1.02804	0.724905	1.03891	0.746177	0.839353	0.845906	0.831178
35703	O00116	AGPS	alkylglycerone phosphate synthase	8540	AAsAATAAPTATPAAQESGTIPK	S65	1	13.6522	13.3638	13.564	13.4034	13.219	13.3579	13.6488	13.601	13.6399	0.866896	0.120933	1.05399	0.29909	1.21582	0.00615269	0.454262	0.49666	0.0369738
39099	Q6RW13	AGTRAP	angiotensin II receptor associated protein	57085	SAYQTIDsAEAPADPFAVPEGR	S138	1	13.4894	13.4219	13.3605	13.6036	13.3978	13.6332	13.8159	13.8852	13.942	1.13425	0.21811	1.37872	0.000931239	1.21554	0.0151833	0.560227	0.0193984	0.0642159
39100	Q6RW13	AGTRAP	angiotensin II receptor associated protein	57085	GGELLVHTGFLGSsQDR	S127	1	13.8683	13.6689	13.8199	13.8128	14.023	13.3722	13.8806	13.9551	14.1046	0.995039	0.816719	1.09825	0.094635	1.10372	0.294936	0.92662	0.249253	0.450187
47663	Q9BYV1	AGXT2	alanine--glyoxylate aminotransferase 2	64902	EENLQENsQEVGtYMLLK	S407;T412	2	13.6857	13.6827	13.5142	13.4082	12.8951	13.2369	13.9131	14.0945	14.1872	0.734171	0.0499506	1.33039	0.011303	1.8121	0.00662319	0.339523	0.0707858	0.0387071
10073	Q8WYP5	AHCTF1	AT-hook containing transcription factor 1	25909	LEAQDsGEEAR	S1533	1	16.1701	16.1337	16.2095	16.3071	15.9601	16.033	10.8811	9.97128	11.9272	0.909325	0.546057	0.586016	0.354248	0.469078	0.127501	0.795195	0.551603	0.252432
10074	Q8WYP5	AHCTF1	AT-hook containing transcription factor 1	25909	LIsPLASPADGVK	S2222	1	13.4347	13.6861	13.7568	13.861	13.3389	13.8058	12.2159	12.3885	12.2633	1.08652	0.835147	1.39082	0.0550644	1.49671	0.0125238	0.933834	0.179753	0.0570764
10075	Q8WYP5	AHCTF1	AT-hook containing transcription factor 1	25909	LIsPLAsPADGVK	S2222;S2226	2	12.349	12.2126	12.6659	12.7815	12.4868	12.5913	11.1504	11.882	11.4956	1.18284	0.257231	0.871176	0.372659	0.645641	0.86038	0.595018	0.567974	0.910703
10076	Q8WYP5	AHCTF1	AT-hook containing transcription factor 1	25909	SAQQEASADVAtPK	T1764	1	14.0566	14.3221	14.3092	13.8284	13.9651	13.9565	12.0989	11.3027	12.2319	0.783069	0.0322523	0.818452	0.275281	1.15424	0.822684	0.290818	0.47326	0.884879
10077	Q8WYP5	AHCTF1	AT-hook containing transcription factor 1	25909	TTSFFLNsPEK	S1283	1	12.7041	13.0467	13.1604	12.9359	12.9134	13.2403	12.1708	12.2866	11.6849	0.926063	0.74832	1.05332	0.820077	0.926793	0.423815	0.896373	0.904001	0.572914
10078	Q8WYP5	AHCTF1	AT-hook containing transcription factor 1	25909	AILLPDLSEPNNEPLFsPASEVPR	S2120	1	11.6521	11.0768	12.0256	11.9732	12.0951	11.9718	13.0829	12.3498	12.3224	1.24929	0.199302	1.03537	0.375675	0.87908	0.64412	0.540019	0.569644	0.756108
10079	Q8WYP5	AHCTF1	AT-hook containing transcription factor 1	25909	ESAWsPPPIEIR	S2212	1	13.2819	13.0552	13.0897	13.1628	12.9572	13.5441	13.1919	12.77	12.9366	1.05197	0.692319	1.37063	0.0448542	1.64096	0.00755218	0.872487	0.15954	0.0419699
10080	Q8WYP5	AHCTF1	AT-hook containing transcription factor 1	25909	SVENQEsVEIINDLK	S1884	1	13.5959	13.0987	13.4962	13.7359	13.6825	13.7493	12.7846	12.8868	12.7044	1.18073	0.100748	1.35245	0.056809	1.14339	0.164069	0.430398	0.182975	0.299918
10081	Q8WYP5	AHCTF1	AT-hook containing transcription factor 1	25909	STPLASPsPSPGR	S1216	1	14.0729	14.0107	13.6873	13.9565	13.5811	13.8708	12.6305	12.3334	12.4382	0.907575	0.504161	0.750024	0.0992308	0.935669	0.723181	0.775049	0.256867	0.81501
10082	Q8WYP5	AHCTF1	AT-hook containing transcription factor 1	25909	StPLAsPSPSPGR	S1214;T1210	2	12.4574	11.4746	11.6946	10.4571	12.1268	12.2948	13.2628	13.2859	13.2061	1.34932	0.723995	1.16163	0.113411	1.25437	0.109357	0.88663	0.277837	0.228088
10084	Q8WYP5	AHCTF1	AT-hook containing transcription factor 1	25909	EHQEMDEGSQsLEK	S1297	1	14.4883	14.092	14.5275	14.1432	13.7764	14.1594	13.6515	13.6391	13.2939	0.787204	0.140593	1.46338	0.0477536	1.39109	0.214339	0.477075	0.165636	0.359823
10086	Q8WYP5	AHCTF1	AT-hook containing transcription factor 1	25909	EHQEMDEGsQsLEK	S1295;S1297	2	12.8531	12.5784	13.1221	12.2779	12.5341	12.7841	13.1778	13.8724	13.3973	0.801591	0.210937	0.933769	0.754185	0.790843	0.3086	0.55263	0.863592	0.463719
10087	Q8WYP5	AHCTF1	AT-hook containing transcription factor 1	25909	VSTVTsPSR	S1898	1	14.768	14.9181	14.908	14.8716	14.739	14.8501	13.8982	13.6319	13.9692	0.960683	0.522331	1.17586	0.421322	1.25975	0.118663	0.784688	0.611943	0.241018
10089	Q8WYP5	AHCTF1	AT-hook containing transcription factor 1	25909	RsVENQESVEIINDLK	S1878	1	11.7055	12.1644	11.7874	11.9449	11.5264	11.6815	13.7919	13.9431	14.1186	0.929248	0.418912	1.19504	0.0747887	1.09987	0.212277	0.720223	0.216389	0.357659
10090	Q8WYP5	AHCTF1	AT-hook containing transcription factor 1	25909	sPLYLVSR	S1142	1	15.0229	14.9899	15.0356	15.019	14.537	14.7421	13.7479	13.9573	13.8068	0.823136	0.149224	0.868168	0.556815	0.956579	0.802938	0.485753	0.723105	0.870904
10091	Q8WYP5	AHCTF1	AT-hook containing transcription factor 1	25909	EVsPSDVR	S1944	1	16.5458	16.7375	16.7526	16.8411	16.5603	16.6754	14.1606	13.7638	14.0075	0.957873	0.903143	0.993713	0.735425	1.27129	0.0949959	0.963919	0.853082	0.207558
10092	Q8WYP5	AHCTF1	AT-hook containing transcription factor 1	25909	LLATAsFTK	S2089	1	12.0053	12.3879	12.4634	12.1241	11.3523	11.8919	14.3003	13.6039	14.1359	0.709084	0.138947	0.886781	0.395748	1.13244	0.675724	0.475221	0.589168	0.781157
10093	Q8WYP5	AHCTF1	AT-hook containing transcription factor 1	25909	LEVFTtPK	T1257	1	13.5024	14.0166	14.1618	13.8032	13.6612	13.6437	14.3345	14.0651	13.7233	0.781659	0.407163	0.745751	0.218241	0.947341	0.949267	0.71241	0.411538	0.968687
10094	Q8WYP5	AHCTF1	AT-hook containing transcription factor 1	25909	SLHSVsEER	S2065	1	11.8304	12.3954	12.0959	12.2805	12.3655	12.0493	15.0526	14.9757	14.9132	1.13653	0.545017	1.04804	0.140118	1.09093	0.0496375	0.794452	0.314133	0.135016
10095	Q8WYP5	AHCTF1	AT-hook containing transcription factor 1	25909	LPISDsPPDTQEIHVIEQEK	S1513	1	12.1345	12.5094	12.2996	12.6013	12.2021	12.5357	15.2341	14.9358	14.8543	1.17779	0.467582	0.941379	0.947848	1.14365	0.252555	0.753007	0.974606	0.403834
10096	Q8WYP5	AHCTF1	AT-hook containing transcription factor 1	25909	STPLASPSPsPGRsPQR	S1218;S1222	2	13.6644	13.3732	13.9417	13.4989	13.565	13.7158	15.5108	15.3819	15.4778	0.933404	0.724797	1.1132	0.0979992	1.18219	0.0897074	0.886956	0.254924	0.19988
10097	Q8WYP5	AHCTF1	AT-hook containing transcription factor 1	25909	SLHsVSEERTDEMTHK	S2063	1	15.3231	15.4096	15.251	15.2355	15.4178	15.2363	15.944	15.839	15.7974	0.941643	0.701284	0.794949	0.00311743	0.874219	0.103769	0.877206	0.0351486	0.219966
10098	Q8WYP5	AHCTF1	AT-hook containing transcription factor 1	25909	IsFVEEDVHPK	S1232	1	12.4818	12.4454	12.7027	12.2221	12.3424	12.0195	16.978	16.8036	16.8122	0.835262	0.0480483	1.05316	0.10059	1.09948	0.157718	0.335021	0.258623	0.291839
34317	Q96HN2	AHCYL2	adenosylhomocysteinase like 2	23382	RsDPHHQHQR	S89	1	9.22882	10.8675	9.22882	9.22882	10.6146	10.4899	12.7394	12.5821	12.8132	2.39678	0.657603	11.3973	0.00594691	4.75523	0.00437573	0.856858	0.0496181	0.0309149
34318	Q96HN2	AHCYL2	adenosylhomocysteinase like 2	23382	DGGEALVsPDGTVTEAPR	S107	1	13.6697	13.1888	13.4695	13.6381	13.6992	13.6144	13.6268	13.6139	13.456	1.12391	0.216411	1.10527	0.458387	0.983412	0.232471	0.558554	0.644322	0.381567
27620	Q5TGY3	AHDC1	AT-hook DNA binding motif containing 1	27245	LAsPQPSYAADANDSK	S596	1	12.93	12.943	12.5524	12.91	13.0764	12.8061	13.5545	13.0651	13.3795	0.986241	0.461349	1.36558	0.0523909	1.38464	0.0695528	0.748689	0.174816	0.168949
27621	Q5TGY3	AHDC1	AT-hook DNA binding motif containing 1	27245	AsPVAVGSSGAGADPSFQPVLSAR	S896	1	13.7951	13.8879	13.8307	13.6789	13.7222	13.9031	13.7989	13.7559	13.8365	0.927614	0.397866	0.978259	0.317219	1.0546	0.709464	0.708447	0.51487	0.805221
27622	Q5TGY3	AHDC1	AT-hook DNA binding motif containing 1	27245	ASTVsPGGYMVPK	S1064	1	15.2977	15.3796	15.4766	15.2117	15.2671	15.0668	15.1379	15.1762	14.9361	0.890132	0.0621863	0.845752	0.029316	0.950143	0.36077	0.370584	0.124366	0.516494
27624	Q5TGY3	AHDC1	AT-hook DNA binding motif containing 1	27245	sPPYEGK	S1476	1	16.1324	15.9172	15.8214	16.1198	16.1503	15.9659	16.3079	16.4301	16.4989	1.15076	0.323884	1.42694	0.0133445	1.23999	0.0139288	0.655374	0.0786306	0.0610257
46993	A0A7P0T8H6	AHI1	Abelson helper integration site 1	54806	ERsPPLSPEEK	S1123	1	14.5137	14.5703	14.4572	14.5749	14.3806	14.6728	14.6853	14.6226	14.68	1.04332	0.767837	1.12218	0.017763	1.07558	0.245585	0.905226	0.0928943	0.396709
278	Q09666	AHNAK	AHNAK nucleoprotein	79026	GGVTGsPEASISGSK	S5731	1	17.79	17.6645	17.6267	17.5797	17.5476	17.7027	10.3378	9.22882	9.22882	0.942935	0.287835	0.372547	0.342974	0.492192	0.49539	0.625105	0.540939	0.636606
279	Q09666	AHNAK	AHNAK nucleoprotein	79026	GKGGVtGSPEASISGSKGDLK	T5729	1	14.1418	13.8352	13.6971	13.2002	14.1424	14.5081	11.651	11.0848	11.0485	1.23732	0.893081	0.68311	0.329508	0.511354	0.313491	0.958314	0.527992	0.46876
280	Q09666	AHNAK	AHNAK nucleoprotein	79026	GHYEVTGsDDETGK	S5841	1	18.7223	18.6635	18.5477	18.7281	18.8313	18.8651	11.775	11.5272	11.5952	1.12335	0.0676543	0.844058	0.150389	0.528357	0.0253294	0.376949	0.32694	0.0875655
283	Q09666	AHNAK	AHNAK nucleoprotein	79026	SSKASLGsLEGEAEAEASSPK	S5752	1	13.216	12.2809	13.0062	12.3862	12.8701	13.574	12.0453	11.6585	11.7492	0.910004	0.818942	0.774892	0.0941095	0.797702	0.151354	0.927362	0.248562	0.283971
286	Q09666	AHNAK	AHNAK nucleoprotein	79026	GDRsPEPGQTWTR	S93	1	18.0309	18.0318	17.8616	17.9746	17.8898	18.0165	11.8604	12.4385	11.2945	0.961669	0.841119	0.783152	0.39109	0.75417	0.331985	0.936347	0.585117	0.486961
289	Q09666	AHNAK	AHNAK nucleoprotein	79026	sPSLDVTVPEAELNLETPEISVGGK	S4993	1	13.2847	13.3374	12.7451	13.3705	13.8722	13.1115	11.1339	11.0477	11.3114	1.06126	0.32394	0.344157	0.000676373	0.42839	0.000268287	0.655374	0.0166774	0.00799531
290	Q09666	AHNAK	AHNAK nucleoprotein	79026	GPsLDIDTPDVNIEGPEGK	S4425	1	13.4109	13.4119	13.8997	14.3003	14.5493	13.8226	11.3019	11.6908	12.2325	1.85117	0.0725252	0.785978	0.231791	0.685708	0.2186	0.385333	0.427146	0.365192
291	Q09666	AHNAK	AHNAK nucleoprotein	79026	GPAFNMAsPESDFGINLK	S5552	1	15.8777	15.81	15.3075	15.9075	15.9767	15.9346	11.9715	12.0045	11.5298	1.09023	0.203771	0.725683	0.0215616	0.787911	0.0936202	0.545552	0.104007	0.205685
292	Q09666	AHNAK	AHNAK nucleoprotein	79026	GPHVDVsGPDIDIEGPEGK	S2423	1	12.6144	12.1172	12.0832	12.1783	11.9291	12.0753	11.7375	11.8058	12.1963	0.971405	0.321218	0.71825	0.117572	0.551455	0.0116201	0.653304	0.283273	0.0546619
294	Q09666	AHNAK	AHNAK nucleoprotein	79026	sPQISMSDIDLNLK	S4516	1	16.0626	16.3522	16.0232	16.3777	16.4462	16.4699	12.6002	12.4084	12.0677	1.30462	0.0565381	0.991324	0.974499	0.959465	0.537389	0.356119	0.987153	0.671537
297	Q09666	AHNAK	AHNAK nucleoprotein	79026	LSSSSsNDSGNK	S5867	1	18.3102	18.4778	17.8755	17.9006	17.7257	17.7219	12.3257	12.6261	11.8672	0.666859	0.0810705	0.844214	0.264491	0.691669	0.121985	0.399757	0.462978	0.245092
298	Q09666	AHNAK	AHNAK nucleoprotein	79026	LSSSSsNDsGNK	S5867;S5870	2	15.5563	15.8065	15.7336	15.503	15.5964	15.6954	12.4003	12.3009	12.568	0.909279	0.339551	0.834525	0.243803	1.03505	0.780879	0.667417	0.441102	0.856283
299	Q09666	AHNAK	AHNAK nucleoprotein	79026	MPFLSISsPK	S3412	1	16.6381	16.59	16.5326	16.6243	16.7517	16.5538	12.0399	11.9186	12.0222	1.02409	0.437696	0.505599	0.0423001	0.555601	0.052004	0.733412	0.153797	0.13923
301	Q09666	AHNAK	AHNAK nucleoprotein	79026	MPTFStPGAK	T638	1	16.9401	16.9886	16.6229	16.6886	16.6265	16.6165	12.5403	12.3759	12.2566	0.80458	0.15168	0.773312	0.0857717	0.972614	0.751728	0.488018	0.235166	0.835244
302	Q09666	AHNAK	AHNAK nucleoprotein	79026	LKsEDGVEGDLGETQSR	S135	1	18.0554	18.0417	16.5414	17.5911	17.6544	17.7676	13.2276	13.6103	13.5064	0.764557	0.816922	2.47419	0.159692	1.79761	0.00562149	0.92662	0.339269	0.0351547
303	Q09666	AHNAK	AHNAK nucleoprotein	79026	IsAPNVDFNLEGPK	S5448	1	16.0179	15.9387	16.1326	15.593	15.669	15.7863	12.5218	12.0137	11.6347	0.78522	0.0120572	0.540384	0.0374122	0.556838	0.047909	0.212427	0.14286	0.132056
307	Q09666	AHNAK	AHNAK nucleoprotein	79026	IsMSEVDLNVAAPK	S570	1	16.3817	16.7799	16.7423	16.2871	16.2551	16.1565	12.0461	12.252	12.8171	0.713413	0.0390575	0.490006	0.134689	0.634645	0.106929	0.314748	0.306382	0.224689
308	Q09666	AHNAK	AHNAK nucleoprotein	79026	IsIPDVGLHLK	S1452	1	12.807	13.4584	13.3591	13.3465	13.5228	13.8503	12.9738	12.6922	12.5733	1.12014	0.219072	0.741297	0.554836	0.697827	0.049441	0.560736	0.721407	0.134718
310	Q09666	AHNAK	AHNAK nucleoprotein	79026	LQGsGVSLASK	S5851	1	17.8591	17.6614	18.8214	17.9918	17.9545	17.9514	13.0486	12.8967	12.747	1.06832	0.700689	0.815823	0.263913	0.841446	0.067036	0.876837	0.46237	0.164659
311	Q09666	AHNAK	AHNAK nucleoprotein	79026	LQGSGVsLAsK	S5854;S5857	2	14.8605	14.87	15.8544	15.0923	15.1301	15.1045	12.5696	13.0643	13.0848	1.17649	0.807314	0.745143	0.0792808	0.992721	0.886072	0.922474	0.224526	0.928792
312	Q09666	AHNAK	AHNAK nucleoprotein	79026	LPTGQIsGPEIK	S5519	1	13.223	13.6053	13.2899	13.4692	13.5541	13.6637	12.7846	12.2842	12.916	1.20096	0.220229	0.707096	0.163062	0.666279	0.0552944	0.561995	0.34432	0.144805
313	Q09666	AHNAK	AHNAK nucleoprotein	79026	LPSGsGAAsPTGSAVDIR	S212;S216	2	16.0092	15.9907	15.9515	16.1404	16.202	15.9749	13.1317	12.837	12.7857	1.10932	0.156028	0.639892	0.344567	0.852229	0.176002	0.492058	0.542482	0.314577
314	Q09666	AHNAK	AHNAK nucleoprotein	79026	LPSGSGAAsPTGSAVDIR	S216	1	20.1754	20.2985	19.9799	20.1194	20.0949	20.0865	11.3596	11.4771	12.056	0.945749	0.613716	0.360459	0.0141751	0.13384	0.000823781	0.834609	0.081519	0.0127068
317	Q09666	AHNAK	AHNAK nucleoprotein	79026	VHAPGLNLsGVGGK	S5332	1	13.2024	13.8233	13.6449	13.3259	13.443	13.3226	12.5817	12.7113	12.7998	0.801635	0.364344	0.669581	0.0072516	0.557539	0.000519251	0.685468	0.0550763	0.0104347
318	Q09666	AHNAK	AHNAK nucleoprotein	79026	ASLGSLEGEAEAEASsPKGK	S5763	1	13.8527	13.6868	13.6518	13.2381	13.5844	13.7573	12.685	13.2998	13.3306	0.931453	0.283665	0.959695	0.741897	0.856766	0.142501	0.621154	0.856808	0.272624
319	Q09666	AHNAK	AHNAK nucleoprotein	79026	AsLGsLEGEAEAEASSPK	S5749;S5752	2	17.7325	17.5636	17.5685	17.5874	17.6589	17.6786	12.9648	12.7092	12.946	1.06465	0.76228	0.616047	0.0277194	0.768488	0.00579515	0.902726	0.119947	0.0358394
320	Q09666	AHNAK	AHNAK nucleoprotein	79026	ASLGsLEGEAEAEASSPK	S5752	1	19.0583	19.1619	19.1414	19.0559	19.0373	19.1042	13.1371	13.85	13.5678	0.942428	0.217215	0.920819	0.382321	0.988583	0.975779	0.559156	0.576455	0.984949
321	Q09666	AHNAK	AHNAK nucleoprotein	79026	VDIEAPDVsLEGPEGK	S1170	1	11.8398	12.4077	11.7831	11.9674	12.5733	12.5156	13.7702	13.43	13.6696	1.59751	0.285483	1.02739	0.5193	0.990321	0.952147	0.622984	0.694221	0.97092
325	Q09666	AHNAK	AHNAK nucleoprotein	79026	VDINtPDVDVHGPDWHLK	T4766	1	15.8092	16.0336	16.0173	16.3433	16.456	16.3792	13.272	13.2107	13.5671	1.28505	0.00523689	0.718868	0.0322529	0.641314	0.00751209	0.176144	0.131915	0.0418724
329	Q09666	AHNAK	AHNAK nucleoprotein	79026	VDIDtPDIDIHGPEGK	T4100	1	14.7667	14.922	14.9073	15.5708	15.7301	15.5906	14.3001	14.1282	14.3163	1.60581	0.00040816	1.82558	0.000841563	1.32878	0.00550202	0.100886	0.0184835	0.0347824
331	Q09666	AHNAK	AHNAK nucleoprotein	79026	VDIDAPDVsIEGPDAK	S4360	1	14.1753	14.5061	14.2916	14.6329	14.5536	14.2786	13.4263	14.0054	13.8498	1.19915	0.319998	1.25331	0.847112	1.24509	0.856398	0.652544	0.919135	0.908068
332	Q09666	AHNAK	AHNAK nucleoprotein	79026	DDGVFVQEVTQNsPAAR	S41	1	14.4779	14.6165	14.5095	14.5167	14.5702	14.5219	12.9182	13.2658	12.8114	1.00858	0.973579	0.521087	0.00699496	0.560714	0.00899088	0.990482	0.0541555	0.0468915
333	Q09666	AHNAK	AHNAK nucleoprotein	79026	VDTNAPDLsLEGPEGK	S1042	1	14.659	14.9601	14.6236	14.7043	15.2881	15.2015	13.4415	13.5603	13.9606	1.45641	0.207181	0.826524	0.311024	0.667994	0.519722	0.548203	0.508511	0.656753
334	Q09666	AHNAK	AHNAK nucleoprotein	79026	VEAPSLDVHMDsPDINIEGPDVK	S4960	1	15.3162	15.0003	15.0792	15.3872	15.3213	15.4925	12.8406	13.4859	13.0704	1.23798	0.0665098	0.789241	0.151037	0.426348	0.018567	0.375998	0.327892	0.0725597
336	Q09666	AHNAK	AHNAK nucleoprotein	79026	DIDISsPEFK	S177	1	18.1562	18.022	17.9598	18.0732	18.0995	18.188	14.4112	14.4285	14.6335	1.05522	0.333192	1.4573	0.00850014	1.08124	0.180781	0.66207	0.0599316	0.320417
337	Q09666	AHNAK	AHNAK nucleoprotein	79026	AEAPLPsPK	S5110	1	18.0855	18.3402	17.1187	17.9039	17.9348	17.8124	13.5736	13.4087	13.4586	0.881732	0.928796	0.522007	0.0018998	0.587912	0.000150228	0.973466	0.0277082	0.00629635
339	Q09666	AHNAK	AHNAK nucleoprotein	79026	ADIDVsGPK	S1286	1	17.2051	17.4372	17.3361	17.3563	17.4638	17.3906	14.0338	14.3246	14.2205	1.03845	0.356389	0.951874	0.36578	0.793792	0.097207	0.680222	0.562863	0.210428
344	Q09666	AHNAK	AHNAK nucleoprotein	79026	VsAPEVSVGHK	S332	1	12.4341	12.7781	12.4153	12.073	12.3154	12.7298	14.2817	14.1945	14.4747	0.921021	0.492649	0.853907	0.0789008	0.84664	0.0604316	0.768148	0.223944	0.153682
347	Q09666	AHNAK	AHNAK nucleoprotein	79026	FAGGLHFsGPK	S5620	1	12.9492	13.3276	12.5349	14.3785	14.5238	13.8801	14.5216	14.5608	14.2302	2.69321	0.0116689	0.909128	0.106321	0.624227	0.0402857	0.21055	0.267799	0.118615
348	Q09666	AHNAK	AHNAK nucleoprotein	79026	EVFSSCSSEVVLsGDDEEYQR	S115	1	12.3047	12.2131	12.0512	12.0977	12.3478	12.2675	14.4623	15.2398	14.7494	1.03843	0.669975	0.795623	0.269959	0.642676	0.0660949	0.861591	0.467833	0.163059
350	Q09666	AHNAK	AHNAK nucleoprotein	79026	FGTFGGLGsK	S5830	1	16.4947	16.6655	17.674	16.9027	17.0526	16.8927	14.5988	14.4311	14.517	1.17863	0.990782	0.762936	0.00722893	0.475111	8.92311e-05	0.996306	0.0550044	0.00518083
352	Q09666	AHNAK	AHNAK nucleoprotein	79026	SNsFSDER	S5782	1	20.5219	20.66	20.6081	20.6826	20.6072	20.5738	15.2732	15.1182	15.2844	0.999356	0.658754	1.3224	0.932085	1.12402	0.101047	0.857503	0.966743	0.215896
353	Q09666	AHNAK	AHNAK nucleoprotein	79026	VQtPEVDVK	T3366	1	15.958	16.1505	15.5837	15.8717	16.1189	15.9881	14.9113	14.6582	14.9781	1.02108	0.625843	0.565564	0.00227175	0.621992	0.0026124	0.841296	0.0301079	0.0231304
359	Q09666	AHNAK	AHNAK nucleoprotein	79026	ISMQDVDLSLGsPK	S511	1	12.0812	12.5441	12.2833	12.6645	12.5109	12.8452	15.2603	15.4296	15.4234	1.30246	0.0882235	0.68838	0.367673	0.877775	0.0262298	0.411379	0.564652	0.0896604
362	Q09666	AHNAK	AHNAK nucleoprotein	79026	GGVTGsPEASISGsK	S5731;S5739	2	12.0382	11.9824	12.8974	12.2351	12.5035	11.8955	15.4825	15.3727	15.4546	1.14623	0.797109	0.781657	0.279549	0.716962	0.000200278	0.917178	0.477548	0.00715339
364	Q09666	AHNAK	AHNAK nucleoprotein	79026	ADIKsPSLDVTVPEAELNLETPEISVGGK	S4993	1	13.1241	13.2097	12.4329	13.2113	13.3598	12.9964	15.3215	15.4053	15.3147	1.06229	0.374934	0.643292	0.0311842	0.630013	0.00111306	0.691433	0.12928	0.0147241
367	Q09666	AHNAK	AHNAK nucleoprotein	79026	ADVVVsGPK	S1158	1	13.2015	13.1904	12.8566	13.063	13.2436	13.1458	15.1717	15.0414	15.1644	0.969548	0.614444	0.553438	0.000212132	0.704819	0.00137772	0.83525	0.0099536	0.0162607
371	Q09666	AHNAK	AHNAK nucleoprotein	79026	APsLDIKGPEVDVSGPK	S3326	1	13.4887	13.1508	13.5405	13.0749	13.3386	12.4486	16.0617	16.0395	16.0935	0.750606	0.205431	1.05048	0.0247219	0.946962	0.588727	0.546732	0.112477	0.713412
372	Q09666	AHNAK	AHNAK nucleoprotein	79026	VSMPDVELNLKsPK	S3426	1	17.6359	17.7324	16.2568	17.5806	17.6439	17.5382	15.509	15.4485	15.428	0.962414	0.471655	0.653353	0.00302304	0.5008	1.23879e-05	0.754738	0.0347378	0.0036465
374	Q09666	AHNAK	AHNAK nucleoprotein	79026	IsMPDVDLHLK	S819	1	13.7417	14.1288	13.8586	13.7529	14.0002	13.6642	15.8196	15.8831	15.8545	0.929328	0.532831	0.893305	0.247049	0.69515	0.00014186	0.78977	0.44455	0.00621798
377	Q09666	AHNAK	AHNAK nucleoprotein	79026	MPsLEISAPK	S4908	1	12.6717	12.4662	12.57	12.873	12.5358	12.8576	15.5485	15.5234	15.7013	1.22055	0.210441	0.485826	9.60633e-05	0.4744	0.000195673	0.552267	0.00772685	0.00709936
380	Q09666	AHNAK	AHNAK nucleoprotein	79026	IsMPDVGLNLK	S1580	1	12.4736	12.6728	12.9609	12.2022	12.3569	12.3727	15.5447	15.6846	15.5335	0.803372	0.0609807	0.416925	0.105103	0.42724	3.94351e-05	0.367288	0.266125	0.00400776
382	Q09666	AHNAK	AHNAK nucleoprotein	79026	IsMPDFDLNLK	S3672	1	11.2253	11.6346	11.7739	11	12.0524	12.2037	15.589	15.733	15.5307	1.33588	0.641727	0.449574	0.00193013	0.630173	0.00101951	0.849355	0.0278879	0.014158
386	Q09666	AHNAK	AHNAK nucleoprotein	79026	GDVDVsLPK	S2138	1	12.6543	13.6968	13.4811	13.0677	13.3393	13.0505	16.4005	16.3405	16.2717	0.750845	0.725181	0.659909	0.0131051	0.820191	0.00214448	0.887072	0.0777974	0.0208608
388	Q09666	AHNAK	AHNAK nucleoprotein	79026	GDADVsVPK	S1876	1	11.9783	12.421	12.6513	12.4681	12.3779	12.563	15.6353	15.766	15.6323	1.03321	0.590621	0.489624	0.0268091	0.415418	4.80914e-05	0.82271	0.117562	0.00414586
389	Q09666	AHNAK	AHNAK nucleoprotein	79026	sPEPGQTWTR	S93	1	18.572	18.6668	18.4744	18.694	18.7446	18.8468	16.8093	16.7898	16.8472	1.12708	0.0558547	0.694051	0.00180534	0.668356	8.13649e-05	0.354696	0.0270088	0.0050582
394	Q09666	AHNAK	AHNAK nucleoprotein	79026	GEyDVTMPK	Y836	1	13.8852	13.9906	13.594	14.2731	14.4508	14.3158	16.1157	15.9893	15.9406	1.3478	0.0158495	0.319396	0.0675907	0.33187	1.3053e-05	0.229931	0.203023	0.0036465
395	Q09666	AHNAK	AHNAK nucleoprotein	79026	ISMPDIDLNLtGPK	T2845	1	12.7467	13.0944	12.5506	12.4159	12.3791	12.4652	17.39	17.364	17.2907	0.795087	0.0790854	0.811981	0.00389166	0.86112	0.00938407	0.39564	0.0393208	0.0480999
396	Q09666	AHNAK	AHNAK nucleoprotein	79026	ISMPDLDLHLKsPK	S2397	1	16.0797	15.9622	15.0632	15.5467	15.6115	15.7112	17.3951	17.4358	17.4566	0.784233	0.820773	0.912131	0.0300498	0.85674	0.00302791	0.927565	0.125993	0.025109
398	Q09666	AHNAK	AHNAK nucleoprotein	79026	GKGGVtGSPEASISGSK	T5729	1	14.0775	13.524	13.5239	13.1982	13.5335	14.331	17.4602	17.5215	17.7169	1.0066	0.959129	0.676401	0.49937	0.767127	0.0207552	0.98495	0.67885	0.0777399
401	Q09666	AHNAK	AHNAK nucleoprotein	79026	IsMPDIDFNLK	S4386	1	12.9017	12.7364	13.182	13.0383	12.6472	12.8584	17.8569	17.941	17.905	0.970451	0.621508	0.916402	0.297043	0.952929	0.2535	0.839132	0.494345	0.40498
402	Q09666	AHNAK	AHNAK nucleoprotein	79026	IHMsGPK	S5031	1	13.4193	13.6306	14.6567	13.2721	13.8749	13.6836	16.6721	16.8392	16.7691	1.03743	0.526603	0.34363	0.00141681	0.515297	0.000179189	0.787129	0.0234841	0.00682029
403	Q09666	AHNAK	AHNAK nucleoprotein	79026	MYFPDVEFDIKsPK	S5099	1	16.8068	16.808	15.6283	16.7388	16.7716	16.863	17.7969	17.6919	17.7426	0.975856	0.393992	0.823935	0.00987296	0.780817	0.00122281	0.705456	0.0652381	0.0153009
404	Q09666	AHNAK	AHNAK nucleoprotein	79026	IsIPDVDLDLK	S4850	1	9.22882	10.6533	11.0697	10.2515	10.533	9.22882	18.9748	19.0591	19.129	0.756914	0.671088	2.02422	0.0403299	2.64757	3.48903e-05	0.86172	0.149413	0.00386368
407	Q09666	AHNAK	AHNAK nucleoprotein	79026	IsMPDIDLNLK	S2708	1	14.1103	14.3965	14.4437	14.225	14.1759	14.2366	18.0574	17.9049	17.9418	0.8879	0.379876	1.05894	0.706761	0.991213	0.966611	0.695094	0.834011	0.979804
408	Q09666	AHNAK	AHNAK nucleoprotein	79026	sEDGVEGDLGETQSR	S135	1	13.5526	12.1994	11.962	12.6989	12.3314	12.6603	18.5296	18.393	18.3272	1.37638	0.988551	0.883324	0.130741	0.783726	0.00984191	0.995422	0.301672	0.049468
411	Q09666	AHNAK	AHNAK nucleoprotein	79026	FsMPGFK	S886	1	12.4919	13.3948	13.2812	12.7513	12.908	12.9313	18.1847	18.2027	18.1805	0.772095	0.542672	0.71757	0.000921064	0.638777	0.000120934	0.7933	0.0193164	0.00585508
412	Q09666	AHNAK	AHNAK nucleoprotein	79026	GEYDVtVPK	T718	1	13.4317	13.4868	13.2414	13.9412	13.8711	13.89	18.5674	18.5244	18.5769	1.37388	0.00264631	0.671732	9.20164e-05	0.712767	3.79108e-05	0.152527	0.00769399	0.00394624
414	Q09666	AHNAK	AHNAK nucleoprotein	79026	LGsPSGK	S559	1	14.0029	13.6986	13.7482	13.9129	13.9369	13.8726	19.4618	19.7602	19.6674	1.12093	0.397918	0.703182	0.0151684	0.743518	0.00607161	0.708447	0.0846855	0.0367663
423	Q09666	AHNAK	AHNAK nucleoprotein	79026	IsMPDFDLHLK	S2580	1	12.6613	12.7725	12.3948	12.8392	12.3506	12.2552	19.7645	19.7175	19.7489	0.806267	0.58039	0.551232	3.66268e-05	0.551587	1.50767e-05	0.816847	0.00581677	0.00369847
34987	Q8IVF2	AHNAK2	AHNAK nucleoprotein 2	113146	SHsSSEAYEPR	S280	1	13.6284	13.5673	13.1431	13.2737	13.3548	13.6788	9.22882	10.0426	10.9575	0.863013	0.959951	0.784802	0.508996	0.712818	0.958079	0.98495	0.686128	0.974458
34988	Q8IVF2	AHNAK2	AHNAK nucleoprotein 2	113146	SIEASVDVsPPK	S2179	1	12.8627	12.8153	12.6469	12.7535	12.5805	12.7211	12.8866	12.7826	12.8125	0.936822	0.346244	0.998085	0.510447	1.06539	0.0816993	0.672537	0.687192	0.187313
34989	Q8IVF2	AHNAK2	AHNAK nucleoprotein 2	113146	IPSLGWsPSK	S593	1	12.3235	13.2918	12.9598	13.2379	13.0485	13.5359	13.4241	12.6256	13.4099	1.21263	0.260608	1.36613	0.489338	1.12658	0.707162	0.597859	0.670646	0.803788
34990	Q8IVF2	AHNAK2	AHNAK nucleoprotein 2	113146	MPSFGMLsPGK	S4477	1	10.5618	10.3922	10.3679	9.22882	10.5811	10.531	13.8207	13.8726	13.6934	1.10098	0.504831	1.19198	0.0967405	1.38118	0.0557791	0.775363	0.252854	0.145646
38935	O95433	AHSA1	activator of HSP90 ATPase activity 1	10598	ETFLTsPEELYR	S218	1	13.1336	12.8957	13.114	13.6586	13.6736	13.4051	14.0753	14.2174	14.0005	1.45862	0.0101003	1.94716	0.000452637	1.33493	0.00859208	0.203651	0.0134567	0.0454629
32846	P02765	AHSG	alpha 2-HS glycoprotein	197	CDSSPDsAEDVRK	S138	1	16.6784	17.6033	17.5832	18.3921	18.7067	18.1234	17.095	16.328	16.6166	1.75196	0.0325462	0.511725	0.183001	0.292087	0.00350799	0.290818	0.370256	0.0271518
32847	P02765	AHSG	alpha 2-HS glycoprotein	197	CDSSPDsAEDVR	S138	1	17.15	17.6137	17.7497	18.3395	18.5668	18.0148	17.3196	16.8156	16.8928	1.6538	0.0295066	0.606715	0.107859	0.366862	0.0044183	0.281994	0.269806	0.0310913
45241	Q96BJ3	AIDA	axin interactor, dorsalization associated	64853	LPsEPGMTLLTIR	S162	1	12.8206	12.5616	12.132	12.3923	12.4765	12.4096	10.7911	9.22882	10.9933	0.899972	0.717491	2.9533	0.268331	1.21451	0.762493	0.883369	0.466251	0.843043
45242	Q96BJ3	AIDA	axin interactor, dorsalization associated	64853	ILAPGEEENLEFEEDEEEGGAGAGsPDSFPAR	S144	1	10.1209	9.22882	9.22882	10.5108	10.5842	9.22882	12.8564	12.6972	12.9077	2.43168	0.334868	1.2267	0.208125	1.36305	0.00448619	0.663362	0.400287	0.0312415
40075	A6PVM9	AIF1L	allograft inflammatory factor 1 like	83543	ANESsPKPVGPPPER	S134	1	17.2589	17.333	17.2943	17.1046	17.1606	17.242	17.1966	17.3914	17.4581	0.911488	0.0492725	1.06962	0.547881	1.17349	0.110779	0.337746	0.716175	0.230098
26262	O95831	AIFM1	apoptosis inducing factor mitochondria associated 1	9131	AALSAsEGEEVPQDK	S118	1	14.4258	14.398	14.3158	14.4307	14.4661	14.5914	13.1862	12.9951	13.3022	1.04834	0.119603	1.89751	0.00200385	1.84354	0.0486833	0.452286	0.0283576	0.133358
26263	O95831	AIFM1	apoptosis inducing factor mitochondria associated 1	9131	IsGLGLTPEQK	S100	1	12.9201	12.6554	13.4292	13.1058	13.3594	12.9147	13.38	12.8636	12.8709	1.13735	0.656976	0.966474	0.903739	0.84976	0.700673	0.856614	0.950979	0.799447
26268	O95831	AIFM1	apoptosis inducing factor mitochondria associated 1	9131	sATEQSGTGIR	S519	1	12.2226	12.4687	12.2621	12.798	12.3037	11.7662	13.7938	14.0093	13.7678	1.02928	0.930586	0.673822	0.00362421	0.83065	0.159493	0.974206	0.0379816	0.293955
26269	O95831	AIFM1	apoptosis inducing factor mitochondria associated 1	9131	SLsAIDR	S268	1	14.3633	14.3388	14.478	14.4282	14.0615	13.9391	14.6645	14.8835	14.7116	0.811199	0.177195	1.24283	0.00736113	1.18552	0.0356386	0.515955	0.0553831	0.109467
43053	Q13155	AIMP2	aminoacyl tRNA synthetase complex interacting multifunctional protein 2	7965	MIQtPDADLDVTNIIQADEPTTLTTNALDLNSVLGK	T82	1	11.293	10.3349	10.6717	10.1276	10.7445	10.8764	11.7919	13.1938	12.6277	1.05177	0.639691	3.87971	0.0231313	3.68875	0.0139532	0.848398	0.108235	0.0610725
39065	C9J069	AJM1	apical junction component 1 homolog	389813	APPGLTPAPAsPPVLPR	S109	1	13.2201	13.5042	13.2633	13.1334	13.3043	13.1994	13.4183	13.6691	13.6195	0.95666	0.313504	1.28007	0.109772	1.33806	0.0175295	0.646608	0.272574	0.0699185
23759	Q96IF1	AJUBA	ajuba LIM protein	84962	HsYPPALGSPGALAGAGVGAAGPLER	S230	1	15.895	16.0188	15.8753	15.8845	15.8605	15.9688	12.5016	12.0257	12.1432	0.992785	0.675429	0.847115	0.271986	0.799561	0.161884	0.863596	0.46985	0.29712
23760	Q96IF1	AJUBA	ajuba LIM protein	84962	LEPTAPALsPR	S119	1	16.7197	16.6176	16.3514	16.5718	16.4641	16.4684	15.9188	15.7497	15.9733	0.901784	0.622167	1.0167	0.577093	1.02409	0.765028	0.839532	0.738191	0.84504
23762	Q96IF1	AJUBA	ajuba LIM protein	84962	SGSDGtPGPGK	T30	1	12.3825	12.3101	13.223	12.4314	12.5207	12.4659	15.759	15.7729	15.8007	1.05947	0.602849	0.556829	0.00206649	0.617475	4.14375e-05	0.828875	0.0285662	0.00409227
34487	P54819	AK2	adenylate kinase 2	204	MAPsVPAAEPEYPK	S4	1	13.4091	13.3625	13.4865	13.7819	13.3552	13.588	11.511	11.6241	11.7236	1.13204	0.292539	1.02394	0.723707	0.992158	0.522844	0.629435	0.8454	0.659123
34491	P54819	AK2	adenylate kinase 2	204	LQAYHtQTTPLIEYYR	T192	1	11.8674	11.5899	11.1552	11.6354	12.1215	11.5125	13.6325	13.6619	13.7704	1.03203	0.475629	1.19156	0.00830872	1.05258	0.433673	0.757067	0.0593101	0.581372
23534	Q92667	AKAP1	A-kinase anchoring protein 1	8165	SIPLECPLSsPK	S151	1	14.3464	14.4743	14.5414	15.0995	15.3747	15.0247	12.8637	13.8219	13.4797	1.54235	0.00414069	0.983689	0.854218	1.12323	0.938557	0.169207	0.923878	0.962613
23535	Q92667	AKAP1	A-kinase anchoring protein 1	8165	TVLGPDTAEPATAEAAVAPPDAGLPLPGLPAEGsPPPK	S429	1	13.8364	13.9571	14.1129	13.8244	14.1292	14.0412	13.7798	13.8255	13.6016	1.06001	0.819234	1.05934	0.359006	1.22831	0.0719496	0.927362	0.555521	0.172551
23536	Q92667	AKAP1	A-kinase anchoring protein 1	8165	DKAItPPLPESTVPFSNGVLK	T533	1	13.5181	13.5034	13.313	13.312	13.5258	13.2556	14.0119	14.214	14.3085	0.875769	0.488532	1.19489	0.15225	1.12724	0.226405	0.765779	0.329486	0.374825
23537	Q92667	AKAP1	A-kinase anchoring protein 1	8165	VVStPPSVTEPPEK	T70	1	13.3791	13.6966	13.7261	13.1984	13.5689	13.4831	15.3506	14.8557	15.1906	0.862435	0.308724	1.64291	0.0123436	1.0652	0.859747	0.643537	0.0747617	0.910463
23538	Q92667	AKAP1	A-kinase anchoring protein 1	8165	AItPPLPESTVPFSNGVLK	T533	1	15.4263	15.2387	15.3305	15.2143	15.395	15.3376	15.2312	14.907	15.0705	1.00491	0.841627	1.1516	0.186152	0.992354	0.806994	0.936452	0.374237	0.873111
23539	Q92667	AKAP1	A-kinase anchoring protein 1	8165	TEsFQNAQAGSNPK	S592	1	14.9887	14.8646	14.8668	14.9288	15.1126	15.0815	15.4336	15.4324	15.3957	1.16047	0.127806	1.07317	0.185454	1.06792	0.127687	0.462666	0.373298	0.25272
23540	Q92667	AKAP1	A-kinase anchoring protein 1	8165	SLLsSPTK	S444	1	16.8133	17.0838	17.0806	17.1031	17.0862	16.964	17.3839	17.2367	17.3136	1.00388	0.589037	1.17526	0.0324725	1.17072	0.0130097	0.822399	0.13215	0.0583738
33277	O43572	AKAP10	A-kinase anchoring protein 10	11216	QSSLAEPVsPSK	S187	1	13.4102	13.3325	13.7777	13.5006	13.2819	13.6614	13.5372	13.6732	13.9019	1.06463	0.891629	1.19996	0.319464	1.12711	0.219061	0.957618	0.517251	0.365634
33280	O43572	AKAP10	A-kinase anchoring protein 10	11216	NSPAsPLK	S281	1	15.8473	16.1878	16.0682	15.9056	16.0299	15.9329	16.3605	16.1822	16.2756	0.910428	0.503282	1.15456	0.100963	1.26815	0.00770959	0.774713	0.259152	0.0425644
18544	Q9UKA4	AKAP11	A-kinase anchoring protein 11	11215	sFSEDVFQSVK	S18	1	13.8771	14.0498	13.8473	13.9837	14.3831	14.101	11.1669	9.22882	10.3411	1.16792	0.160251	1.34592	0.712875	0.654596	0.790987	0.495931	0.83782	0.862228
18545	Q9UKA4	AKAP11	A-kinase anchoring protein 11	11215	NVIPDtPPSTPLVPSR	T1100	1	15.5557	15.4499	15.164	15.4477	15.3392	15.5992	12.9014	12.7918	12.2129	0.998479	0.63134	0.971099	0.386933	0.901911	0.338447	0.843735	0.580978	0.493556
18546	Q9UKA4	AKAP11	A-kinase anchoring protein 11	11215	ESLPVSGEESQLtPEKsPK	S985;T981	2	13.7925	13.6764	13.8517	13.8324	13.6601	13.9435	14.0023	13.6544	13.8723	1.02798	0.712735	1.05684	0.574614	1.02807	0.824067	0.882016	0.736694	0.885504
18547	Q9UKA4	AKAP11	A-kinase anchoring protein 11	11215	ESLPVSGEESQLtPEK	T981	1	13.9803	13.679	14.3761	14.3352	13.8513	14.1372	13.4783	13.1982	13.002	1.11486	0.715848	0.581517	0.0325424	0.521606	0.0110365	0.882658	0.132284	0.0531692
18548	Q9UKA4	AKAP11	A-kinase anchoring protein 11	11215	SVsPTFLNPSDENLK	S1242	1	15.7223	15.7115	15.8859	15.7845	15.7375	15.8746	14.5052	13.9995	14.2892	1.04402	0.730652	1.33063	0.100122	1.13932	0.595048	0.889386	0.257688	0.719012
18549	Q9UKA4	AKAP11	A-kinase anchoring protein 11	11215	EDSGLFsPIR	S448	1	16.0241	15.9233	15.892	16.1786	16.1363	15.9806	14.2782	14.1533	14.0692	1.15914	0.103	1.08547	0.215409	0.986056	0.659595	0.431549	0.408003	0.768686
18550	Q9UKA4	AKAP11	A-kinase anchoring protein 11	11215	TSVTTSIsEPWTQR	S273	1	12.8341	13.0554	12.7056	13.1473	12.9407	12.6551	15.2405	15.3103	15.3043	1.07671	0.792515	0.904019	0.428624	0.905396	0.0875231	0.915291	0.618012	0.196641
18551	Q9UKA4	AKAP11	A-kinase anchoring protein 11	11215	ESLPVSGEESQLtPEKSPK	T981	1	13.9251	14.035	14.1493	14.163	14.2616	14.1736	15.6485	15.3937	15.5008	1.10082	0.0860106	0.857672	0.0495212	0.821506	0.0277238	0.408563	0.168712	0.0927975
18553	Q9UKA4	AKAP11	A-kinase anchoring protein 11	11215	LsPLTGQACR	S1580	1	9.22882	10.7499	9.91247	9.22882	11.2764	10.9524	15.9792	15.9137	15.8619	2.05611	0.536326	0.993373	0.618309	0.856993	0.0595234	0.790906	0.768653	0.152102
869	Q02952	AKAP12	A-kinase anchoring protein 12	9590	sEDSIAGSGVEHSTPDTEPGK	S780	1	14.568	14.347	14.8398	14.8133	14.4585	14.7097	12.2155	11.7498	11.4616	1.10319	0.69181	0.829778	0.334879	0.990533	0.943285	0.872487	0.533156	0.965552
872	Q02952	AKAP12	A-kinase anchoring protein 12	9590	GLAEVQQDGEAEEGATsDGEK	S598	1	15.5688	15.5512	15.548	15.8412	15.9399	15.7359	12.1676	12.4973	12.3032	1.22266	0.00880492	1.05665	0.897148	1.16088	0.220164	0.19925	0.947285	0.366946
873	Q02952	AKAP12	A-kinase anchoring protein 12	9590	GLAEVQQDGEAEEGATsDGEKK	S598	1	16.2448	16.1889	16.0121	16.1934	16.5347	16.2991	12.4333	12.1844	12.3957	1.07935	0.189939	1.15351	0.706052	0.970789	0.399091	0.529031	0.833504	0.551292
874	Q02952	AKAP12	A-kinase anchoring protein 12	9590	GGGDEESGEHTQVPADSPDsQEEQK	S557	1	15.5672	15.7849	15.696	15.7855	15.8589	15.632	12.7697	12.6231	12.9851	1.06404	0.454365	1.04277	0.927731	0.789579	0.531948	0.743355	0.964535	0.666606
877	Q02952	AKAP12	A-kinase anchoring protein 12	9590	GsSSDEEGGPK	S696	1	15.6627	16.2941	15.9261	15.4345	15.3273	15.3648	13.3601	13.5574	13.4936	0.677688	0.0344633	1.31327	0.0188052	1.17825	0.143479	0.298001	0.0959151	0.273847
879	Q02952	AKAP12	A-kinase anchoring protein 12	9590	LTASEQAHPQEPAESAHEPRLsAEYEK	S371	1	17.0621	16.7846	16.7859	16.8813	16.8946	16.7925	12.6446	13.1335	12.949	1.0684	0.837573	0.948838	0.303544	0.770364	0.0994203	0.934871	0.50072	0.213724
880	Q02952	AKAP12	A-kinase anchoring protein 12	9590	LTAsEQAHPQEPAESAHEPR	S353	1	13.36	13.493	13.8576	13.418	13.6183	13.5675	13.5162	13.092	13.0449	1.053	0.835232	0.695817	0.231096	0.765371	0.215765	0.933873	0.426284	0.361594
883	Q02952	AKAP12	A-kinase anchoring protein 12	9590	SAEsPtSPVTSETGSTFK	S283;T285	2	14.9124	14.9206	14.5569	15.139	15.375	15.4425	13.8553	13.7602	13.7651	1.37807	0.025914	1.20753	0.215486	1.14675	0.0186145	0.269063	0.408065	0.0725932
884	Q02952	AKAP12	A-kinase anchoring protein 12	9590	SAEsPTSPVTSETGSTFK	S283	1	15.929	15.9864	15.6278	16.1797	16.2	15.9871	13.9141	13.7522	13.9202	1.18983	0.102737	1.09345	0.22857	1.13386	0.661077	0.431431	0.423097	0.770074
888	Q02952	AKAP12	A-kinase anchoring protein 12	9590	RGsssDEEGGPK	S696;S697;S698	3	15.6159	15.4132	15.3516	15.5777	15.5346	15.5828	13.5655	13.6614	13.4547	1.12079	0.266639	0.789269	0.105291	0.493674	0.0571785	0.603851	0.266396	0.148211
890	Q02952	AKAP12	A-kinase anchoring protein 12	9590	RGSSsDEEGGPK	S698	1	17.0905	17.1928	17.0405	17.1651	17.0865	17.2629	14.4391	14.422	14.2369	1.05303	0.402375	1.05076	0.50205	1.16034	0.261607	0.711251	0.680871	0.413803
891	Q02952	AKAP12	A-kinase anchoring protein 12	9590	VELPsEEQVSGSQGPSEEKPAPLATEVFDEK	S381	1	14.4652	14.693	14.8794	14.4889	14.5761	14.4526	14.3652	14.4414	14.4074	0.868051	0.238488	0.997064	0.402203	0.907757	0.111994	0.578167	0.594869	0.231891
892	Q02952	AKAP12	A-kinase anchoring protein 12	9590	VLSKPPEGVVSEVEMLsSQER	S504	1	15.4441	15.3592	15.4324	15.4219	15.3507	15.4146	14.7492	14.5401	14.5102	0.987778	0.667935	1.02435	0.257882	0.986846	0.417153	0.861182	0.455918	0.566682
893	Q02952	AKAP12	A-kinase anchoring protein 12	9590	VVGQTtPESFEK	T1116	1	16.3917	16.7459	16.4257	16.6189	16.6544	16.6282	14.6902	14.5007	14.5622	1.15062	0.376105	0.913341	0.512556	1.05217	0.30475	0.692042	0.688733	0.459426
894	Q02952	AKAP12	A-kinase anchoring protein 12	9590	ETCVSGEDPTQGADLsPDEK	S483	1	15.3336	15.4574	15.8076	16.4864	16.7691	16.3939	15.5959	15.3889	15.4958	2.04064	0.00496794	1.90239	0.00418226	1.72444	0.0023422	0.174296	0.0410815	0.0219302
895	Q02952	AKAP12	A-kinase anchoring protein 12	9590	TEVEETAGsVPAEELVEMDAEPQEAEPAK	S441	1	14.5054	14.3152	14.5608	14.3524	14.5977	14.5592	15.7388	15.7196	15.7196	1.03801	0.709157	1.74987	0.00149997	1.2698	0.0115604	0.881051	0.0243627	0.0545189
897	Q02952	AKAP12	A-kinase anchoring protein 12	9590	GALNGQGALNsQEEEEVIVTEVGQR	S96	1	14.3506	14.0412	14.4142	14.1538	14.2075	14.3739	15.5133	15.1276	15.3952	0.905564	0.867783	1.05439	0.408832	0.744988	0.0383758	0.94855	0.600609	0.114701
899	Q02952	AKAP12	A-kinase anchoring protein 12	9590	EVSSLEGsPPPCLGQEEAVCTK	S1395	1	14.7794	15.3188	15.3405	15.8017	16.3455	15.8199	15.5037	15.2673	15.3281	1.41531	0.0301018	0.93029	0.579891	0.941801	0.712852	0.283243	0.740323	0.807833
900	Q02952	AKAP12	A-kinase anchoring protein 12	9590	sVPEDDGHALLAER	S1674	1	14.4063	14.4117	14.5058	14.6096	14.547	14.421	15.3895	15.3176	15.3739	1.09838	0.257786	0.973129	0.294095	0.868257	0.00154397	0.595241	0.491838	0.0173249
903	Q02952	AKAP12	A-kinase anchoring protein 12	9590	EGVTPWAsFK	S612	1	15.4923	16.327	17.3047	16.2798	16.6207	16.3599	15.0849	15.0167	15.0009	1.02307	0.936265	0.5324	0.00742445	0.785612	0.00109818	0.975932	0.0556265	0.0146796
905	Q02952	AKAP12	A-kinase anchoring protein 12	9590	EESESTAVGQAHsDISK	S1628	1	12.5954	11.993	12.1897	12.4385	12.5976	12.303	15.539	15.2534	15.451	1.18822	0.395712	0.932937	0.170123	0.763041	0.0145794	0.706765	0.353269	0.0627047
906	Q02952	AKAP12	A-kinase anchoring protein 12	9590	EsPDTNGPK	S1727	1	16.8636	16.7145	16.9211	16.9605	16.9661	17.08	15.856	15.6418	15.708	1.07367	0.0809496	1.0084	0.58806	0.947706	0.810973	0.399549	0.746719	0.876227
909	Q02952	AKAP12	A-kinase anchoring protein 12	9590	VDtEEDGK	T337	1	12.2237	12.5194	12.1649	12.088	11.8781	12.3137	15.8155	15.4309	15.5935	0.910216	0.277879	0.931037	0.998188	0.755137	0.0319886	0.615461	0.999439	0.10184
911	Q02952	AKAP12	A-kinase anchoring protein 12	9590	IEVHQEEVVAEVHVsTVEER	S422	1	12.0191	12.1381	12.0047	11.9666	11.6425	11.7636	16.1253	15.6877	15.9627	0.837708	0.0639521	1.41939	0.109094	0.695561	0.0214942	0.371977	0.271691	0.0795621
913	Q02952	AKAP12	A-kinase anchoring protein 12	9590	LFtSTGLK	T521	1	13.2068	13.6152	14.1519	13.4777	13.8606	13.2991	16.0934	16.0429	15.9132	0.909125	0.743638	1.08214	0.243469	0.909492	0.288313	0.894224	0.440888	0.443431
917	Q02952	AKAP12	A-kinase anchoring protein 12	9590	GLSsDLEGEK	S1498	1	13.0663	12.7093	12.5485	13.1106	13.1913	12.5451	16.0766	16.1261	16.1305	1.32067	0.530956	0.957369	0.63072	0.886986	0.0866743	0.788496	0.778743	0.195254
918	Q02952	AKAP12	A-kinase anchoring protein 12	9590	EVsVETVSILSK	S1251	1	13.5552	13.7852	13.8209	13.7329	13.5251	14.0844	15.7086	15.625	15.617	0.964356	0.758493	0.614698	0.239379	0.600835	0.00197732	0.900827	0.435728	0.0199418
919	Q02952	AKAP12	A-kinase anchoring protein 12	9590	RPsEsDKEDELDK	S627;S629	2	15.4034	15.7388	15.6966	15.9259	15.9987	16.0509	17.1807	17.3249	17.2711	1.23294	0.0273351	1.79673	0.00359466	1.56152	0.000135113	0.272805	0.0377785	0.00616611
921	Q02952	AKAP12	A-kinase anchoring protein 12	9590	ADsQDAGQETEK	S1587	1	14.2724	13.6664	13.9069	14.5839	14.7974	13.7871	17.3534	17.021	17.26	1.59876	0.281357	1.45804	0.0145832	1.30057	0.0505787	0.619	0.0830176	0.136595
922	Q02952	AKAP12	A-kinase anchoring protein 12	9590	AEVAsEK	S347	1	16.6845	16.6587	17.8096	16.7745	16.9217	16.7822	17.0144	17.0657	17.1337	1.07013	0.588188	1.15042	0.0279376	1.07148	0.255269	0.822353	0.120499	0.406954
923	Q02952	AKAP12	A-kinase anchoring protein 12	9590	SPPsPVER	S1331	1	18.1984	18.0841	18.0933	18.4092	18.4705	18.5447	16.7085	17.1901	16.8476	1.29879	0.00286846	1.04376	0.834824	0.976938	0.706848	0.156812	0.911873	0.803627
924	Q02952	AKAP12	A-kinase anchoring protein 12	9590	VQGsPLK	S514	1	18.1328	18.445	18.405	18.6711	18.6371	18.5042	17.2457	17.2347	17.2167	1.17451	0.0666062	1.46434	0.657566	1.36838	0.00111702	0.375998	0.798193	0.0147317
925	Q02952	AKAP12	A-kinase anchoring protein 12	9590	GsVEEPKPEEPK	S660	1	16.8111	16.5416	16.716	16.8161	16.8809	17.0012	17.1717	17.1728	17.1853	1.12108	0.0935817	1.05868	0.201893	1.00537	0.9254	0.420687	0.39265	0.954656
926	Q02952	AKAP12	A-kinase anchoring protein 12	9590	LsAEYEK	S371	1	19.4677	19.8989	19.9398	20.1968	20.2272	20.1104	18.6511	18.6439	18.5607	1.22929	0.057534	1.46474	0.000456676	1.12777	0.0419715	0.359104	0.0134814	0.12168
927	Q02952	AKAP12	A-kinase anchoring protein 12	9590	AItPQAQEELQK	T1760	1	13.1004	13.1147	12.7807	13.3559	13.2569	12.7812	18.2678	18.0961	18.0782	1.11459	0.558463	0.807249	0.192787	0.687307	0.00444762	0.802918	0.382018	0.0311637
928	Q02952	AKAP12	A-kinase anchoring protein 12	9590	REGVtPWASFK	T608	1	12.9948	13.0248	14.2033	13.3254	13.7698	13.1394	20.2023	19.7477	20.0782	1.23167	0.993346	1.1323	0.301591	0.9211	0.294786	0.996995	0.498831	0.450106
5728	Q12802	AKAP13	A-kinase anchoring protein 13	11214	SGSLDSELSVsPK	S2728	1	16.1863	16.1885	16.3078	16.5129	16.5114	16.4928	11.2297	10.9563	10.3985	1.25087	0.00238326	0.896533	0.806428	0.808393	0.180503	0.149054	0.89599	0.320064
5729	Q12802	AKAP13	A-kinase anchoring protein 13	11214	GTAtPELHTATDYR	T815	1	15.2507	15.3144	15.0275	14.9722	14.8254	14.8621	13.328	13.1996	13.3095	0.763852	0.0332628	1.75216	0.00323578	1.45896	0.00199373	0.293518	0.0357123	0.0199879
5730	Q12802	AKAP13	A-kinase anchoring protein 13	11214	sAVLLVDETATtPIFANR	S1876;T1887	2	12.8199	12.3726	13.0776	13.0231	12.9981	12.7995	13.1321	12.6462	12.7853	1.13145	0.446801	0.976297	0.717166	0.862875	0.622446	0.738756	0.840798	0.740348
5731	Q12802	AKAP13	A-kinase anchoring protein 13	11214	sAVLLVDETATTPIFANR	S1876	1	15.08	15.0559	14.855	15.0868	14.6056	15.0723	12.9614	12.6914	12.7446	1.01147	0.686219	0.930453	0.530831	0.897342	0.267288	0.869416	0.703521	0.420286
5732	Q12802	AKAP13	A-kinase anchoring protein 13	11214	IPSFFPSPEEPPsPSAPSIAK	S2709	1	14.1464	14.0758	14.17	14.4346	14.4005	14.3872	13.8234	13.6945	13.2818	1.19265	0.000940606	1.20879	0.939785	0.945795	0.444874	0.118855	0.970945	0.591308
5733	Q12802	AKAP13	A-kinase anchoring protein 13	11214	AVTDPQGVGtPEMIPLDWEK	T1149	1	11.1138	11.2272	10.5042	11.5555	11.1123	11.2631	14.0849	14.223	13.7951	1.10903	0.235533	1.12983	0.306053	0.956712	0.499534	0.574923	0.503388	0.640323
5734	Q12802	AKAP13	A-kinase anchoring protein 13	11214	VDSLVSLsEEDLESDQR	S1647	1	14.6794	14.965	14.9518	14.7263	14.7493	14.7046	13.335	14.5843	14.004	0.855331	0.214174	1.07335	0.970438	1.35413	0.580638	0.556511	0.985393	0.707256
5735	Q12802	AKAP13	A-kinase anchoring protein 13	11214	ALQLSNsPGASSAFLK	S983	1	15.6243	15.7	15.5109	15.3858	15.5969	15.3846	15.0291	15.0209	15.0613	0.847613	0.15622	1.84381	8.01704e-06	1.54597	4.70891e-06	0.492085	0.00519347	0.00287288
5738	Q12802	AKAP13	A-kinase anchoring protein 13	11214	FLSHsTDsLNK	S1929;S1932	2	14.3946	14.3554	15.6046	14.333	14.6165	14.5172	14.9215	14.6175	14.8145	1.08875	0.518352	0.909239	0.564111	1.06303	0.555887	0.782822	0.728911	0.68684
5739	Q12802	AKAP13	A-kinase anchoring protein 13	11214	SNtEEALK	T2411	1	12.985	13.4209	14.293	13.8567	13.7749	13.6191	14.9003	14.8656	14.898	1.27807	0.662394	1.4176	0.813912	1.30205	0.00890388	0.858915	0.900605	0.0465423
5741	Q12802	AKAP13	A-kinase anchoring protein 13	11214	SGSLDSELSVsPKR	S2728	1	14.7399	13.3457	13.9018	13.5413	13.5666	14.0899	14.7796	14.805	14.5711	0.792648	0.584295	0.825725	0.0537152	0.816364	0.309439	0.819548	0.176964	0.464646
5742	Q12802	AKAP13	A-kinase anchoring protein 13	11214	SsPICSTTGDDK	S650	1	13.9088	13.6574	13.9769	14.1488	14.267	14.0121	14.8289	14.6807	14.7425	1.18095	0.0728619	0.703115	0.00999549	0.920486	0.0920744	0.385426	0.0657566	0.203469
5743	Q12802	AKAP13	A-kinase anchoring protein 13	11214	FLSHsTDSLNK	S1929	1	15.7615	15.619	15.9893	15.5565	15.487	15.4237	14.9316	14.5245	14.8597	0.826745	0.0582214	1.0348	0.494821	0.851396	0.0787594	0.360585	0.674858	0.182494
5745	Q12802	AKAP13	A-kinase anchoring protein 13	11214	tPPPGQDTQQFHEK	T953	1	12.2595	12.6752	12.5003	12.7575	12.9145	12.7645	15.2897	15.3128	15.4849	1.20096	0.0633274	0.805814	0.03917	0.950686	0.375686	0.371977	0.146738	0.530123
5746	Q12802	AKAP13	A-kinase anchoring protein 13	11214	HsWGPGK	S1565	1	14.7211	15.2456	14.8103	15.1276	15.0918	15.0119	15.6465	15.6877	15.6098	1.21542	0.412246	0.923383	0.266979	1.11689	0.0232522	0.715441	0.465232	0.08328
5747	Q12802	AKAP13	A-kinase anchoring protein 13	11214	RTEsDSGLK	S2498	1	16.2389	16.6667	16.795	16.9561	16.8299	16.6146	16.2738	16.2776	16.2682	1.11979	0.298525	1.06091	0.319692	0.848136	4.95138e-06	0.634448	0.517529	0.00287288
5748	Q12802	AKAP13	A-kinase anchoring protein 13	11214	SFsLEGLTGGAGVGNKPSSSLEVSSANAEELR	S1602	1	12.9839	12.7759	12.8486	12.8644	12.9751	12.9009	16.8244	16.7157	16.7954	1.0369	0.558979	1.09333	0.284046	0.97637	0.846314	0.803037	0.482569	0.901056
31900	Q02040	AKAP17A	A-kinase anchoring protein 17A	8227	VVPEDGsPEK	S537	1	16.1793	16.0506	16.0332	16.0617	15.8658	16.1059	12.9467	13.9394	13.7448	1.00776	0.428673	1.18727	0.892865	1.57052	0.290785	0.727777	0.945749	0.446125
31901	Q02040	AKAP17A	A-kinase anchoring protein 17A	8227	VVPEDGsPEKR	S537	1	15.7929	16.1713	16.0018	16.0443	16.1493	15.9729	16.0805	15.9931	15.9554	1.02987	0.609758	0.993994	0.864638	0.96516	0.508722	0.83269	0.930282	0.648102
31902	Q02040	AKAP17A	A-kinase anchoring protein 17A	8227	sTsPDHTR	S638;S640	2	16.8011	16.6661	16.7297	16.7647	16.8226	16.8185	16.0872	16.2322	16.044	1.06345	0.182384	1.02574	0.6714	1.01784	0.303175	0.520292	0.808404	0.457982
31903	Q02040	AKAP17A	A-kinase anchoring protein 17A	8227	STSPDHtR	T644	1	16.445	17.7629	17.1216	14.6359	14.362	14.904	17.0377	16.3175	16.6403	0.178533	0.00383991	0.716341	0.363275	4.01237	0.00145899	0.165915	0.559888	0.016836
31904	Q02040	AKAP17A	A-kinase anchoring protein 17A	8227	HAYKDDsPR	S633	1	14.1858	13.4971	13.1343	13.3231	13.0673	13.0935	16.6312	16.806	16.7622	0.755971	0.235883	1.02273	0.990497	0.961712	0.28458	0.575231	0.995355	0.439256
8312	Q9Y2D5	AKAP2	A-kinase anchoring protein 2		sPGALETPSAAGSQGNTASQGK	S393	1	15.7677	15.8064	15.8663	15.9643	15.951	15.9234	13.0012	12.5148	12.8272	1.10536	0.0130165	0.958863	0.745871	0.779772	0.0473105	0.21553	0.858783	0.131129
8313	Q9Y2D5	AKAP2	A-kinase anchoring protein 2		GQKsPGALETPSAAGSQGNTASQGK	S393	1	13.8506	14.1885	13.4417	13.8544	14.0796	14.1395	13.0078	12.7097	13.1736	1.17196	0.443702	0.964352	0.719617	0.820202	0.148959	0.737233	0.842439	0.281296
8315	Q9Y2D5	AKAP2	A-kinase anchoring protein 2		QAPPHIELsNSSPDPMAEAER	S118	1	15.2843	15.2045	15.2648	15.2758	15.4031	15.4757	13.2297	12.889	13.0301	1.10065	0.101661	0.809456	0.0485578	0.723566	0.0785766	0.430654	0.167146	0.182218
8316	Q9Y2D5	AKAP2	A-kinase anchoring protein 2		QVLQSTQsPR	S748	1	17.828	17.966	17.5673	17.811	17.8133	17.864	13.8044	14.3927	14.3099	0.989857	0.738372	1.37485	0.294245	1.17311	0.516584	0.891822	0.491891	0.654213
8317	Q9Y2D5	AKAP2	A-kinase anchoring protein 2		DALGDSLQVPVsPSSTTSSR	S152	1	15.6566	15.6093	15.6485	15.6955	15.6591	15.733	15.0456	14.8456	14.9506	1.03314	0.0893252	0.804344	0.00828591	0.730789	0.00597506	0.41381	0.0592383	0.0364332
8319	Q9Y2D5	AKAP2	A-kinase anchoring protein 2		VKPPPsPTTEGPSLQPDLAPEEAAGTQRPK	S778	1	13.302	13.0602	12.7669	13.3037	13.1013	13.2938	15.6355	15.6313	15.657	1.17575	0.321986	0.991027	0.859881	0.959242	0.0745483	0.654219	0.927186	0.176335
8320	Q9Y2D5	AKAP2	A-kinase anchoring protein 2		SVNVsLTQEELDSGLDELSVR	S465	1	12.9258	12.6954	12.8878	13.1981	13.1694	13.1861	15.9732	15.8488	16.0219	1.22967	0.00834764	1.12257	0.0847755	1.01557	0.975083	0.195891	0.233296	0.984361
8322	Q9Y2D5	AKAP2	A-kinase anchoring protein 2		TNGHsPSQPR	S135	1	19.1598	18.9706	18.8548	18.9802	19.1916	19.0217	17.4073	17.524	17.4258	1.03606	0.562123	0.756694	0.0521351	0.764448	0.000714505	0.804549	0.174214	0.0119408
8324	Q9Y2D5	AKAP2	A-kinase anchoring protein 2		TLsMIEEEIR	S720	1	13.3351	13.5296	13.3051	13.5903	13.4969	13.18	18.8655	18.9742	18.9779	1.1187	0.831279	1.00251	0.592769	0.967617	0.167714	0.931791	0.750034	0.304166
39216	P24588	AKAP5	A-kinase anchoring protein 5	9495	sTQDLSEGISR	S178	1	14.6385	14.7566	14.7432	14.6114	14.6357	14.7048	11.4277	11.9988	11.5117	0.928181	0.253778	0.80913	0.909811	1.36296	0.0286664	0.591637	0.954773	0.0950005
39217	P24588	AKAP5	A-kinase anchoring protein 5	9495	RsAEGsPGAER	S18;S22	2	12.5367	12.5835	11.7341	12.451	12.27	12.5225	11.8937	12.4184	12.4781	0.942331	0.673286	0.921319	0.951898	0.977702	0.492625	0.862681	0.976207	0.63417
39218	P24588	AKAP5	A-kinase anchoring protein 5	9495	RsAEGSPGAER	S18	1	10.9296	11.8173	12.0519	11.0879	10.8791	11.0649	14.6461	14.6414	14.835	0.593656	0.165918	0.934908	0.946663	1.00725	0.459931	0.503181	0.974064	0.604151
20287	O43823	AKAP8	A-kinase anchoring protein 8	10270	sGDEEFKGEDELCDSGR	S339	1	14.741	14.937	15.0296	15.1155	15.7267	15.1361	14.2546	14.2804	14.2395	1.14795	0.123598	1.23758	0.00283239	1.18649	3.22171e-05	0.45798	0.0335092	0.00386368
20289	O43823	AKAP8	A-kinase anchoring protein 8	10270	VDSEGDFsENDDAAGDFRsGDEEFK	S328;S339	2	13.8763	14.0329	13.9471	14.0122	14.0075	14.0079	14.2655	14.1966	14.3427	1.04305	0.275977	0.931866	0.1616	0.885608	0.0320771	0.613454	0.342343	0.102017
20290	O43823	AKAP8	A-kinase anchoring protein 8	10270	VDsEGDFsENDDAAGDFR	S323;S328	2	15.6915	15.7692	15.8147	15.7105	15.7873	15.6184	15.0798	14.5514	14.7431	0.960103	0.430944	0.874214	0.562776	0.761542	0.102117	0.728767	0.727997	0.217631
20291	O43823	AKAP8	A-kinase anchoring protein 8	10270	VDsEGDFSENDDAAGDFR	S323	1	14.3547	14.6942	14.3673	14.4529	14.3778	14.4407	16.0672	15.7209	16.1199	1.05223	0.692614	1.22946	0.180617	1.28055	0.120871	0.872487	0.367176	0.243698
20294	O43823	AKAP8	A-kinase anchoring protein 8	10270	sGDEEFK	S339	1	17.2302	16.7733	17.3191	17.4286	17.3367	17.5859	17.1885	17.0653	17.2564	1.1474	0.135986	0.971497	0.743308	0.846691	0.0378478	0.471191	0.857479	0.113782
42237	A0A7P0T847	AKAP8L	A-kinase anchoring protein 8 like	26993	GsRVDGEDEEGK	S326	1	14.9624	14.7344	15.9797	15.0196	14.9443	15.1261	13.1995	12.775	12.7416	1.04047	0.639561	1.71892	0.0341745	1.08091	0.247672	0.848398	0.135828	0.398831
42239	A0A7P0T847	AKAP8L	A-kinase anchoring protein 8 like	26993	QGGsPDEPDSK	S283	1	11.9577	12.5276	11.9935	12.6627	12.8493	12.0021	15.8673	15.6344	15.7686	1.59026	0.336467	1.74867	0.24349	1.68066	0.00105787	0.664871	0.440888	0.0144317
32999	A0A7P0T928	AKAP9	A-kinase anchoring protein 9	10142	AQSDGQsPSK	S31	1	15.0397	15.4144	15.1921	15.3946	15.219	15.1658	9.22882	10.929	10.6863	1.01885	0.747869	1.3145	0.675934	2.74623	0.334618	0.896134	0.811554	0.490011
33000	A0A7P0T928	AKAP9	A-kinase anchoring protein 9	10142	SDLDYIRsPLPFQNR	S3842	1	14.8496	14.8481	14.9666	14.9469	14.8561	14.749	12.6228	12.5295	12.5683	1.00447	0.617757	1.07297	0.138562	1.11293	0.0329492	0.837335	0.311734	0.104078
33001	A0A7P0T928	AKAP9	A-kinase anchoring protein 9	10142	LTGQQGEEPSLVsPSTSCGSLTER	S3576	1	10.4406	9.22882	10.2918	9.22882	10.2892	9.22882	14.1251	14.0651	14.1956	0.478655	0.479885	1.83187	0.000123368	1.71179	0.000570662	0.759727	0.0082774	0.0109476
33002	A0A7P0T928	AKAP9	A-kinase anchoring protein 9	10142	LsSLQDLEK	S1326	1	12.4667	12.2249	12.5125	12.3208	12.4139	12.4776	14.8571	14.9608	14.5612	0.964098	0.979327	1.00517	0.492387	1.00069	0.68643	0.992728	0.673269	0.789995
33003	A0A7P0T928	AKAP9	A-kinase anchoring protein 9	10142	RsPQDVEVLK	S2665	1	13.2518	13.3074	13.1455	13.2238	13.4627	13.3496	14.9225	14.9575	14.9158	1.07015	0.257669	0.829564	0.0608711	0.814213	0.00957791	0.595241	0.190797	0.0486784
42963	Q9H9L7	AKIRIN1	akirin 1	79647	RPMEFEAALLSPGsPK	S22	1	14.0141	14.1818	14.252	14.2414	14.2104	14.0716	13.9855	14.0273	14.1165	1.02005	0.788642	0.898459	0.257298	0.880796	0.113209	0.914275	0.455408	0.23355
33162	Q53H80	AKIRIN2	akirin 2	55122	TLDFDPLLSPAsPK	S21	1	16.6709	16.7723	16.7197	16.9077	16.9569	16.8905	12.3426	11.5075	12.0764	1.1392	0.00506533	1.07858	0.958121	0.999592	0.795077	0.174525	0.979416	0.865361
33163	Q53H80	AKIRIN2	akirin 2	55122	TLDFDPLLSPAsPKR	S21	1	13.6314	13.189	13.0608	13.4949	13.3509	13.456	12.3065	12.935	12.8444	1.20334	0.475153	0.787526	0.0839515	0.654449	0.0212372	0.756642	0.232301	0.0789252
33164	Q53H80	AKIRIN2	akirin 2	55122	CAPLSAPTSAAASPLSAAAATAASFSAAAAsPQK	S57	1	11.9673	12.0071	11.9105	12.077	12.1218	11.4554	16.7788	16.7895	16.8103	1.07902	0.740761	1.04957	0.0792767	0.921322	0.00460776	0.893076	0.224526	0.0317448
34471	Q7Z591	AKNA	AT-hook transcription factor	80709	LFPNATsPELLEDFR	S52	1	12.5558	11.9542	12.2885	12.7358	13.0147	12.6313	12.882	12.9294	13.1331	1.36349	0.0643956	1.55935	0.0197939	1.14365	0.245429	0.372721	0.0988822	0.39656
34473	Q7Z591	AKNA	AT-hook transcription factor	80709	VsPLTQTPEHR	S935	1	12.9885	13.3867	12.8087	13.5261	13.3304	13.2991	13.0219	13.4306	13.395	1.26746	0.154778	1.32545	0.361792	1.04576	0.527824	0.490486	0.558529	0.663515
34247	E9PCX2	AKR1B1	aldo-keto reductase family 1 member B	231	sPPGQVTEAVK	S23	1	13.4411	13.3407	13.3173	13.5537	13.4675	13.4487	13.6326	13.6938	13.5658	1.09191	0.0683204	1.22429	0.00755734	1.12124	0.0456171	0.378189	0.0562367	0.128174
41308	O43488	AKR7A2	aldo-keto reductase family 7 member A2	8574	FFGNsWAETYR	S255	1	9.22882	10.6482	11.0313	10.5973	10.7235	10.7978	10.074	9.22882	9.22882	1.05356	0.504917	0.373872	0.268083	0.354866	0.0142015	0.775366	0.466075	0.0616505
38317	P31749	AKT1	AKT serine/threonine kinase 1	207	SGsPSDNSGAEEMEVSLAKPK	S124	1	15.7904	15.8732	15.7443	15.3619	15.571	15.3831	14.6586	14.3573	14.3314	0.754035	0.0088727	0.819559	0.484049	0.964401	0.857481	0.199848	0.665885	0.908672
38318	P31749	AKT1	AKT serine/threonine kinase 1	207	SGsPSDNsGAEEMEVSLAKPK	S124;S129	2	14.6444	14.7033	14.3499	14.4024	14.4736	14.4096	15.6971	15.762	15.6571	0.849811	0.285985	0.937363	0.115654	1.24313	0.0218317	0.62313	0.281022	0.0801263
15928	Q96B36	AKT1S1	AKT1 substrate 1	84335	sLPVSVPVWGFK	S183	1	12.7172	12.8917	16.0674	13.5171	13.377	13.4443	9.22882	9.22882	10.7301	1.46677	0.703282	1	0.87333	1	0.860711	0.87829	0.934989	0.910899
15929	Q96B36	AKT1S1	AKT1 substrate 1	84335	SsDEENGPPSsPDLDR	S203;S212	2	13.6951	13.9508	14.0883	14.0304	13.8918	14.0634	14.1141	14.1075	14.1854	1.05669	0.544477	1.11987	0.129868	1.05979	0.0731896	0.794038	0.30069	0.174465
15930	Q96B36	AKT1S1	AKT1 substrate 1	84335	SSDEENGPPSsPDLDR	S212	1	14.722	14.836	14.9362	14.6901	14.3747	14.7101	13.924	14.1412	13.8313	0.903781	0.127507	2.0454	0.949659	1.3945	0.00662749	0.462405	0.975344	0.0387071
15931	Q96B36	AKT1S1	AKT1 substrate 1	84335	AATAARPPAPPPAPQPPsPTPSPPRPtLAR	S88;T97	2	17.0691	17.1779	16.9928	17.055	17.102	17.0384	14.8633	14.8461	14.8351	0.990211	0.807215	1.00697	0.801818	1.11417	0.0780752	0.922425	0.893039	0.181543
15936	Q96B36	AKT1S1	AKT1 substrate 1	84335	tEARSSDEENGPPSSPDLDR	T198	1	9.22882	11.1435	9.22882	9.22882	9.22882	10.3766	16.9175	17.0555	17.0232	1	0.748484	0.968665	0.298151	0.978241	0.22103	0.896388	0.495567	0.368026
31931	P31751	AKT2	AKT serine/threonine kinase 2	208	YFDDEFTAQSITItPPDR	T451	1	16.152	16.6741	16.4475	16.3955	16.4807	16.627	11.4837	11.387	11.8768	1.02328	0.668035	0.904916	0.841051	0.863778	0.747249	0.861241	0.916106	0.831885
31932	P31751	AKT2	AKT serine/threonine kinase 2	208	YFDDEFTAQSITItPPDRYDSLGLLELDQR	T451	1	11.6278	11.347	11.9151	11.4543	11.7839	11.6949	16.4296	16.1162	16.1688	1.04763	0.943681	0.824379	0.358045	0.805626	0.0901853	0.979598	0.554958	0.200655
33167	A0A5K1VW74	AKT3	AKT serine/threonine kinase 3	10000	YFDEEFTAQTITItPPEK	T447	1	14.3427	14.6088	14.5835	14.6053	14.5592	14.3635	13.4632	13.2323	13.2607	0.983309	0.984487	1.01362	0.996911	1.22865	0.0159275	0.994499	0.998846	0.066084
33168	A0A5K1VW74	AKT3	AKT serine/threonine kinase 3	10000	TDGsFIGYK	S34	1	12.5845	13.2412	14.1249	12.758	12.9903	12.9637	14.3681	14.3329	14.4188	0.824983	0.412919	0.861342	0.192601	0.875963	0.156887	0.715683	0.381906	0.290973
48785	H3BNB8	AKTIP	AKT interacting protein	64400	TLTGDVKTsPPR	S30	1	14.4095	13.876	13.5464	14.0435	13.8702	13.9986	13.9696	14.0947	13.9676	1.08872	0.92183	1.06701	0.806617	0.980065	0.582975	0.971075	0.896047	0.708987
21641	P54886	ALDH18A1	aldehyde dehydrogenase 18 family member A1	5832	LSLsTSK	S429	1	14.8679	14.9617	15.0284	14.982	14.6982	14.6184	14.8244	15.0372	15.1145	0.833083	0.194383	1.05371	0.709723	1.26484	0.182884	0.533413	0.835658	0.323131
31542	A0A1B0GTG2	ALDH7A1	aldehyde dehydrogenase 7 family member A1	501	QAsVADYEETVK	S84	1	12.5774	12.185	12.4	12.6085	12.9073	12.6134	13.0593	13.0814	13.3411	1.15942	0.0988383	1.60372	0.0059704	1.38321	0.0281442	0.427465	0.0496802	0.0937987
12464	P04075	ALDOA	aldolase, fructose-bisphosphate A	226	GILAADEsTGSIAK	S36	1	14.2617	14.4126	14.7765	14.2543	14.6387	14.5524	11.0089	11.3781	11.9174	1.1018	0.992971	0.715423	0.378645	0.849509	0.628973	0.996995	0.572932	0.745302
12466	P04075	ALDOA	aldolase, fructose-bisphosphate A	226	MPYQYPALtPEQK	T9	1	14.5235	14.9253	14.8597	15.7083	15.6089	15.5442	14.0361	14.1472	13.8725	1.68089	0.00308714	0.971147	0.847898	1.03021	0.877058	0.159903	0.919551	0.922416
12468	P04075	ALDOA	aldolase, fructose-bisphosphate A	226	LQsIGTENTEENR	S46	1	11.3299	12.196	11.8612	11.6133	11.7562	11.3822	14.5799	14.4666	14.6735	0.842161	0.483676	1.12301	0.613518	1.01925	0.522875	0.762592	0.765394	0.659123
12473	P04075	ALDOA	aldolase, fructose-bisphosphate A	226	ALQAsALK	S309	1	14.0784	14.0848	13.8201	14.2622	13.7126	13.9932	15.1404	15.065	14.9875	0.942671	0.978875	1.15296	0.0893414	0.685918	0.0010247	0.992638	0.241076	0.0141876
25369	P09972	ALDOC	aldolase, fructose-bisphosphate C	230	RLsQIGVENTEENR	S45	1	13.0957	12.8572	12.8047	13.1911	12.8074	12.8404	12.6823	12.9011	13.2101	0.988434	0.867025	1.03094	0.949239	1.04301	0.942337	0.948133	0.975344	0.965051
42299	F8WF93	ALG3	ALG3 alpha-1,3- mannosyltransferase	10195	SGsAAQAEGLCK	S13	1	15.3507	15.5466	15.8384	15.9123	15.8232	15.6458	15.5883	15.6107	15.5863	1.21133	0.254502	1.02931	0.912938	0.849735	0.0651113	0.591957	0.956217	0.161405
42285	A0A7P0T9X2	ALG5	ALG5 dolichyl-phosphate beta-glucosyltransferase	29880	ETLPSIWDsPTK	S62	1	14.6263	14.6889	14.7396	14.7022	14.5121	14.7862	15.3755	15.359	15.185	1.0092	0.845706	1.59108	0.000849059	1.57657	0.00322905	0.938523	0.0185169	0.0259091
29930	Q6P6C2	ALKBH5	alkB homolog 5, RNA demethylase	54890	YQEDsDPERsDYEEQQLQK	S64;S69	2	14.7455	14.4548	15.1364	15.0209	14.72	15.0396	12.2737	12.4196	11.7025	1.21029	0.543414	1.02031	0.725401	1.28556	0.867388	0.793671	0.84606	0.915825
29931	Q6P6C2	ALKBH5	alkB homolog 5, RNA demethylase	54890	YQEDsDPERSDYEEQQLQK	S64	1	14.8028	15.0027	14.7171	15.0442	15.1799	15.1471	13.2876	12.7666	13.3446	1.2695	0.0395361	0.665386	0.179751	0.584198	0.0072156	0.315728	0.366144	0.040895
29932	Q6P6C2	ALKBH5	alkB homolog 5, RNA demethylase	54890	SYESSEDCSEAAGsPAR	S384	1	13.1238	13.8753	14.036	14.0275	14.063	14.1482	14.973	15.0725	15.0676	1.13897	0.229816	1.25011	0.265589	1.0329	0.364672	0.570384	0.464025	0.520209
29933	Q6P6C2	ALKBH5	alkB homolog 5, RNA demethylase	54890	RGsFSSENYWR	S361	1	15.7073	15.6607	15.7005	15.5326	15.5193	15.4094	15.0737	14.705	15.1846	0.882002	0.00829821	1.20653	0.430965	0.950391	0.417617	0.195891	0.619747	0.566971
29934	Q6P6C2	ALKBH5	alkB homolog 5, RNA demethylase	54890	YQEDsDPER	S64	1	12.6016	12.2447	11.889	11.5367	12.7268	11.9113	15.7185	15.823	15.9868	0.793672	0.670102	1.08864	0.12585	1.23429	0.0151739	0.861609	0.295184	0.0642055
22944	Q8TCU4	ALMS1	ALMS1 centrosome and basal body associated protein	7840	SHsPFQNFIPDEFK	S2652	1	11.4665	11.1197	11.652	11.5951	11.7528	10.7048	10.4774	11.1253	11.3123	1.0933	0.872583	0.822107	0.494942	0.990657	0.604467	0.949971	0.674937	0.726211
22945	Q8TCU4	ALMS1	ALMS1 centrosome and basal body associated protein	7840	sPLQEAESK	S2361	1	14.1571	14.0033	13.9248	14.6098	14.3015	14.3866	10.583	11.5779	10.5229	1.30433	0.024207	0.542082	0.240273	0.495821	0.389078	0.264187	0.436484	0.542384
22947	Q8TCU4	ALMS1	ALMS1 centrosome and basal body associated protein	7840	NsHEGVSWFVPVENVESR	S3955	1	11.4079	10.7586	11.5332	11.1388	11.3376	9.22882	12.7442	12.4457	12.3784	0.829861	0.404395	1.32486	0.0178418	1.3154	0.149008	0.71178	0.093046	0.281296
22948	Q8TCU4	ALMS1	ALMS1 centrosome and basal body associated protein	7840	QALLDsPLNK	S1635	1	12.1952	12.4233	12.2882	12.7274	12.5615	12.0207	11.9102	12.5699	11.8387	1.20856	0.580092	0.769504	0.463419	0.63671	0.354554	0.816757	0.649012	0.510237
22949	Q8TCU4	ALMS1	ALMS1 centrosome and basal body associated protein	7840	ILPPLsPPQHR	S92	1	12.4699	13.2435	12.4653	12.6829	12.7758	12.9483	12.2838	12.7029	12.8468	1.23616	0.792124	1.28164	0.399972	1.11282	0.680866	0.915291	0.592513	0.785359
22950	Q8TCU4	ALMS1	ALMS1 centrosome and basal body associated protein	7840	EEEGVsESEDGGGSSVDSLAAHVK	S2466	1	13.5461	13.4007	13.9868	13.7779	13.7439	13.9003	13.1817	13.2894	13.3413	1.17434	0.422761	1.76477	0.107043	1.42762	0.0067199	0.723294	0.268744	0.0389901
22951	Q8TCU4	ALMS1	ALMS1 centrosome and basal body associated protein	7840	QPFTEEsPSSR	S2326	1	12.8447	13.2876	13.0846	12.752	13.3771	13.0357	13.2699	12.9147	13.2883	0.966648	0.941266	1.13698	0.654133	1.17621	0.661884	0.978291	0.79582	0.77047
22952	Q8TCU4	ALMS1	ALMS1 centrosome and basal body associated protein	7840	VsPVSIPAEQK	S1968	1	13.3339	13.4009	13.2832	13.7073	13.9738	13.9048	13.5716	13.8163	13.8126	1.48551	0.00383878	1.39349	0.0109181	0.938058	0.321759	0.165915	0.0692389	0.476707
22953	Q8TCU4	ALMS1	ALMS1 centrosome and basal body associated protein	7840	HVNLsASLDQNNSHFK	S2630	1	11.8657	12.0399	12.1081	12.0502	11.8193	12.4885	13.4794	13.7844	13.6886	1.0072	0.612164	1.10386	0.976195	0.93998	0.198936	0.83383	0.988127	0.342711
22954	Q8TCU4	ALMS1	ALMS1 centrosome and basal body associated protein	7840	VtPEQTTQHTVSLNELWNK	T3587	1	12.712	12.0637	12.3449	12.7453	12.2429	12.5487	14.2875	14.1939	13.7847	1.1517	0.591128	1.14126	0.738895	0.874982	0.128154	0.822788	0.854936	0.253347
48761	O75342	ALOX12B	arachidonate 12-lipoxygenase, 12R type	242	IMEGIPtVELsGR	S330;T326	2	14.5941	14.1592	14.3114	14.5482	14.5719	14.4258	14.339	14.2545	14.4504	1.17841	0.301223	1.01932	0.962713	0.864994	0.0824346	0.636793	0.981195	0.188447
24304	Q96L96	ALPK3	alpha kinase 3	57538	LsGAQAPGPSVPTR	S430	1	10.1285	10.0962	11.2035	11.1313	11.0086	9.22882	10.8789	9.98379	10.8065	1.84054	0.979197	0.902119	0.66985	0.888233	0.258251	0.992718	0.807036	0.410206
24305	Q96L96	ALPK3	alpha kinase 3	57538	RLsGAQAPGPSVPTR	S430	1	13.8513	14.0581	13.793	14.2902	14.1553	14.5182	10.6862	9.22882	10.6528	1.35553	0.0341394	1.43819	0.658905	0.781393	0.749383	0.29716	0.799077	0.83371
24306	Q96L96	ALPK3	alpha kinase 3	57538	APPQASVQVPtPPAR	T728	1	13.6392	13.7086	13.5047	13.6436	13.3884	13.4053	11.7792	11.7984	11.7931	0.8503	0.24574	1.07022	0.837162	1.05774	0.555506	0.584887	0.913299	0.686526
24307	Q96L96	ALPK3	alpha kinase 3	57538	SLVPGsPGTPGR	S1406	1	11.41	12.475	11.6952	11.0077	12.0561	11.7122	13.4047	13.2576	13.4354	1.0118	0.577956	0.849938	0.0362666	0.999574	0.31662	0.815277	0.140463	0.47207
24308	Q96L96	ALPK3	alpha kinase 3	57538	GSQLsPQPQK	S1855	1	14.1464	14.2797	13.9321	14.2008	14.4317	14.2022	14.0196	13.9017	13.793	1.03942	0.279391	1.0355	0.971609	0.763908	0.0286915	0.616819	0.98599	0.0950258
24310	Q96L96	ALPK3	alpha kinase 3	57538	VENNHLVQSAQTLLLsPCTSR	S1235	1	11.0877	10.1815	10.9551	10.9994	10.9775	10.8429	14.0706	13.9069	13.8401	1.01563	0.526926	0.847054	0.21448	0.814929	0.0300497	0.787332	0.407032	0.0979965
26075	A0A7P0T9U5	ALS2	alsin Rho guanine nucleotide exchange factor ALS2	57679	SEsPEPGYVVTSSGLLLPVLLPR	S1464	1	11.8456	11.2734	11.6575	11.9501	11.7632	12.1048	10.0812	11.4406	10.6635	1.22489	0.149894	0.502103	0.113915	0.409918	0.0406237	0.486231	0.27858	0.11931
26076	A0A7P0T9U5	ALS2	alsin Rho guanine nucleotide exchange factor ALS2	57679	TVVLtPTYSGEADALLPSLR	T510	1	12.0825	12.5608	12.3479	12.4092	11.4725	11.6677	12.366	11.6747	12.7231	0.624048	0.204174	1.01258	0.833241	1.6226	0.38934	0.545763	0.911269	0.542586
26077	A0A7P0T9U5	ALS2	alsin Rho guanine nucleotide exchange factor ALS2	57679	LSLPGLLSQVsPR	S492	1	14.3888	14.8726	14.4486	14.7595	14.7264	14.4894	14.4756	14.5931	14.4435	1.21235	0.638918	1.06859	0.279804	1.03946	0.141197	0.848253	0.477852	0.270716
26078	A0A7P0T9U5	ALS2	alsin Rho guanine nucleotide exchange factor ALS2	57679	SSsLVDIR	S466	1	15.06	15.5627	15.3196	15.287	15.1936	14.9299	14.7361	14.6345	14.6557	0.916412	0.38117	1.15439	0.534639	0.952194	0.859906	0.695915	0.706452	0.910463
26080	A0A7P0T9U5	ALS2	alsin Rho guanine nucleotide exchange factor ALS2	57679	RLsLPGLLSQVsPR	S483;S492	2	14.5234	14.0027	14.3799	14.4198	14.2857	14.4412	15.6228	14.9726	15.4677	1.02803	0.647796	1.10813	0.876812	1.20921	0.385172	0.852644	0.936854	0.539247
46981	Q15699	ALX1	ALX homeobox 1	8092	tSPCQDSSVNYGITK	T68	1	13.123	13.136	13.4334	13.5395	13.6615	13.141	12.9815	12.7821	12.758	1.32265	0.311359	0.782453	0.0343042	0.591578	0.0244403	0.64561	0.136106	0.0857684
45138	Q9H161	ALX4	ALX homeobox 4	60529	ASSDLPsPLEK	S200	1	13.0737	12.6626	12.8488	12.7518	13.0351	13.3344	13.5113	13.4169	13.5134	1.13786	0.434495	1.58285	0.00733834	1.39107	0.0619153	0.731611	0.0553784	0.156235
24734	E9PB61	ALYREF	Aly/REF export factor	10189	WQHDLFDsGFGGGAGVETGGK	S94	1	13.1333	13.4528	13.2822	12.9109	13.3236	13.0964	13.3406	13.364	13.0317	0.879115	0.300744	1.04132	0.771125	1.18451	0.446813	0.636473	0.873712	0.593249
24735	E9PB61	ALYREF	Aly/REF export factor	10189	MDMsLDDIIK	S8	1	14.0464	14.1474	14.433	13.895	14.0173	14.1973	14.1906	13.9462	14.1568	0.913755	0.300957	1.00653	0.46818	1.10154	0.62616	0.636575	0.652436	0.743298
31257	A0A075B6T1	AMBRA1	autophagy and beclin 1 regulator 1	55626	SSQTGTEPGAAHTSsPQPSTSR	S1205	1	11.833	11.7294	11.5487	11.8646	11.9345	12.0773	11.2532	10.8594	11.4163	1.15278	0.0702549	0.923618	0.633136	0.767782	0.0478383	0.381772	0.780211	0.1319
31259	A0A075B6T1	AMBRA1	autophagy and beclin 1 regulator 1	55626	RLsPAAYYAQR	S722	1	11.5293	10.9883	11.3679	11.912	11.6345	11.6063	11.7671	12.3768	11.0106	1.20297	0.0875785	1.02651	0.973097	0.890465	0.580018	0.410656	0.986551	0.706733
31260	A0A075B6T1	AMBRA1	autophagy and beclin 1 regulator 1	55626	TASWDQPGtPGR	T1238	1	12.2145	12.3752	12.7766	12.683	12.7467	12.5547	13.0061	12.5248	12.7846	1.23784	0.307751	1.32819	0.219306	1.07299	0.502899	0.642489	0.412503	0.643377
31261	A0A075B6T1	AMBRA1	autophagy and beclin 1 regulator 1	55626	RVELPDsPR	S52	1	14.2172	14.202	15.685	14.7049	14.8668	14.6999	12.5906	13.063	13.1324	1.40219	0.915669	1.08253	0.816846	1.01966	0.602243	0.968188	0.902046	0.724536
31262	A0A075B6T1	AMBRA1	autophagy and beclin 1 regulator 1	55626	LELSSSAsPQEER	S639	1	12.7535	12.9487	12.9486	13.1205	13.0349	12.9333	13.8375	13.9251	14.0794	1.06166	0.159571	0.816675	0.20371	0.582427	0.00082514	0.495685	0.394944	0.012714
46681	Q5VXN5	AMD1	adenosylmethionine decarboxylase 1	262	TVLAsPQK	S298	1	14.657	14.8299	15.0046	15.1419	15.1365	15.0536	15.4214	15.5393	15.4552	1.23683	0.0549313	1.5426	0.00380254	1.24722	0.00133093	0.353184	0.0387713	0.0159223
30562	Q5JTC6	AMER1	APC membrane recruitment protein 1	139285	VSPtPEPSPPATEK	T242	1	16.6776	16.8339	16.7829	16.5957	16.7148	16.6419	12.6937	12.4452	12.4567	0.906887	0.118911	0.840085	0.50516	0.872237	0.392791	0.45195	0.682993	0.546043
30565	Q5JTC6	AMER1	APC membrane recruitment protein 1	139285	AYPTYsPPEDPEEEEVEK	S749	1	12.4108	12.7827	12.708	12.8444	12.479	12.6539	16.3169	16.1729	16.3657	0.963138	0.878478	0.723979	0.00291264	0.798312	0.0056168	0.952482	0.0340162	0.0351372
41359	Q9UKV5	AMFR	autocrine motility factor receptor	267	VPLDLsPR	S542	1	11.389	10.8849	10.7451	10.5539	10.5009	9.22882	11.3192	11.3651	11.5995	0.766303	0.127477	1.39492	0.120105	1.82032	0.0392234	0.462387	0.287106	0.116578
36360	A0A7P0TAB7	AMMECR1L	AMMECR1 like	83607	MNPASGALsPLPRPNGTANTTK	S87	1	13.0125	13.4667	12.9102	13.2612	13.286	12.809	12.8313	13.286	12.5207	1.18814	0.964214	0.882003	0.422258	0.742342	0.426804	0.986587	0.61268	0.575432
36361	A0A7P0TAB7	AMMECR1L	AMMECR1 like	83607	ENVSDLTLGPGNSPItR	T77	1	13.8695	13.7362	13.7414	13.8311	13.9277	13.9653	13.695	13.9557	13.7586	1.13785	0.100823	1.012	0.828525	0.8894	0.299441	0.430527	0.908888	0.454225
38557	Q4VCS5	AMOT	angiomotin	154796	GsLGILLGGDYR	S823	1	9.22882	10.373	10.8607	9.22882	10.5423	10.8032	9.22882	11.2917	10.1672	1.12446	0.959324	0.867057	0.926814	0.771088	0.963184	0.98495	0.964249	0.977452
38558	Q4VCS5	AMOT	angiomotin	154796	TDGPVFHSNtLER	T1061	1	14.1571	13.892	14.6562	14.1697	13.9027	13.8153	13.9097	14.0993	14.0907	0.83832	0.333607	0.955033	0.434058	1.13922	0.596881	0.662495	0.62251	0.720377
23261	Q8IY63	AMOTL1	angiomotin like 1	154810	GsIGLLLGK	S828	1	13.3765	12.9791	14.6494	13.7634	13.1165	13.4928	12.7303	12.24	12.4093	1.08395	0.71498	1.19897	0.431718	0.908611	0.656167	0.882658	0.620447	0.765795
23262	Q8IY63	AMOTL1	angiomotin like 1	154810	LSTTPAHsPVLK	S906	1	16.3773	16.2941	16.1014	16.2647	16.3803	16.4345	13.6046	13.3022	13.6484	1.06152	0.346219	1.54589	0.186526	1.27834	0.0589753	0.672537	0.374645	0.151223
23263	Q8IY63	AMOTL1	angiomotin like 1	154810	NGsYGESSLEAHIWQEEEEVVQANR	S724	1	12.1475	12.6897	11.7091	12.4267	12.5476	12.6291	13.7615	13.3912	14.0316	1.31957	0.290692	0.878307	0.717318	1.03377	0.72688	0.627539	0.840829	0.817809
23264	Q8IY63	AMOTL1	angiomotin like 1	154810	sVPSIAAATGTHSR	S793	1	15.7139	15.8003	15.9098	15.673	15.5216	15.5274	14.424	14.603	14.6783	0.82767	0.0359036	2.33994	0.151964	2.15872	0.0053455	0.303003	0.329184	0.0343479
23265	Q8IY63	AMOTL1	angiomotin like 1	154810	LSTtPAHsPVLK	S906;T902	2	15.6945	15.803	15.8728	15.7941	15.6245	15.7202	14.7192	14.586	14.8975	0.944245	0.341022	1.7944	0.00113051	2.05166	0.000633441	0.6689	0.0208393	0.0113701
23266	Q8IY63	AMOTL1	angiomotin like 1	154810	DTTIINHsR	S720	1	14.5996	14.6896	15.2341	14.3923	14.4474	14.4548	15.3214	15.3254	15.4208	0.845499	0.108915	1.55386	0.0624339	1.8378	1.69564e-05	0.440275	0.194026	0.00374245
23267	Q8IY63	AMOTL1	angiomotin like 1	154810	ANsGQAHK	S241	1	12.9762	12.7817	13.5621	13.2503	13.2598	13.1243	14.9701	14.8457	14.834	1.2093	0.683096	0.51502	0.00018023	0.54543	0.000225488	0.868287	0.00920015	0.00748614
23268	Q8IY63	AMOTL1	angiomotin like 1	154810	QTsLTSSQLAEEK	S809	1	13.5447	13.9487	13.9596	13.7136	13.4862	13.7556	15.6655	15.808	15.8012	0.849615	0.358803	1.0006	0.534054	1.20894	0.0533449	0.681335	0.705979	0.141714
23269	Q8IY63	AMOTL1	angiomotin like 1	154810	QMMsPVSK	S322	1	13.8757	13.9556	13.7793	13.8111	13.6825	13.6212	15.8696	15.8865	15.7172	0.874609	0.0942908	0.74507	0.011449	0.701888	0.00188977	0.421915	0.0712441	0.0194938
13542	Q9Y2J4	AMOTL2	angiomotin like 2	51421	HsPQPSPSSSFNEGLLTGGHR	S602	1	14.2413	14.1645	14.2881	14.3707	14.3182	14.1873	10.4674	10.8221	10.3953	1.05472	0.405411	0.72763	0.144635	0.752113	0.238628	0.712331	0.31986	0.388705
13544	Q9Y2J4	AMOTL2	angiomotin like 2	51421	GsPHFQHAEVR	S236	1	14.0784	13.4238	13.8092	14.1909	14.1017	13.7149	12.3159	12.732	12.3912	1.22478	0.387767	0.868447	0.946606	1.24422	0.139078	0.700319	0.974064	0.267786
13545	Q9Y2J4	AMOTL2	angiomotin like 2	51421	QAGAPGGSSGSGGsPELSALR	S540	1	12.5946	12.6305	12.2516	12.3928	12.0759	11.8606	13.0008	13.0043	12.5482	0.697984	0.122971	1.31656	0.16634	1.37796	0.113444	0.456913	0.348812	0.233931
13546	Q9Y2J4	AMOTL2	angiomotin like 2	51421	AAsLDSVATSR	S759	1	15.838	15.8032	15.9263	16.1535	16.0526	16.0922	13.0469	13.6492	13.0158	1.19264	0.00656137	0.657053	0.219334	0.786672	0.754711	0.186171	0.412503	0.837631
13547	Q9Y2J4	AMOTL2	angiomotin like 2	51421	DTTLIRHsPQPSPSSSFNEGLLTGGHR	S602	1	13.6847	13.6528	13.3728	13.1379	13.3931	13.4056	13.8552	13.5677	13.6508	0.835231	0.122457	0.895983	0.722816	0.731546	0.139666	0.456296	0.84496	0.268612
13548	Q9Y2J4	AMOTL2	angiomotin like 2	51421	sVPSVFAAAAAGTQGWQGLSSSER	S667	1	10.9261	11.3976	10.6938	10.8783	10.588	11.6774	14.0921	13.8089	14.0096	0.967448	0.918489	0.851612	0.046165	0.807427	0.0325385	0.969599	0.162178	0.103114
13549	Q9Y2J4	AMOTL2	angiomotin like 2	51421	APSHMSSSHsFPQLAR	S183	1	12.6206	12.6041	12.5542	12.6248	12.304	12.5383	15.4338	15.4269	15.497	0.955438	0.347997	0.755629	0.000711903	0.633579	6.19898e-05	0.67411	0.0169826	0.00462235
35690	Q01433	AMPD2	adenosine monophosphate deaminase 2	271	RAsLQASTAAPEAR	S76	1	11.7552	12.3755	12.5502	12.0204	12.6357	12.7679	11.6805	12.3252	12.0656	1.19769	0.498942	0.806727	0.542209	0.67357	0.203421	0.772547	0.711219	0.347622
35691	Q01433	AMPD2	adenosine monophosphate deaminase 2	271	TDSDsDLQLYK	S192	1	13.7159	13.5526	13.751	14.032	13.7832	13.5459	13.5732	13.4739	13.7858	1.04773	0.498279	1.43827	0.45431	0.722866	0.152766	0.772085	0.640869	0.285813
35692	Q01433	AMPD2	adenosine monophosphate deaminase 2	271	sLPGPAPCLK	S100	1	13.0489	12.9788	13.9755	14.0414	14.3403	13.6355	14.7107	14.5259	14.7314	1.98967	0.152527	1.99271	0.000389977	1.90193	0.00494629	0.488458	0.0124934	0.03313
35693	Q01433	AMPD2	adenosine monophosphate deaminase 2	271	QIsQDVK	S168	1	16.9581	17.4398	17.3852	18.1306	17.693	17.6124	17.9255	17.931	18.0447	1.23784	0.0677391	1.4598	0.0108845	1.17931	0.402073	0.376949	0.0690728	0.553354
13554	Q9H1A4	ANAPC1	anaphase promoting complex subunit 1	64682	QLQPASELWSSDGAAGLVGsLQEVTIHEK	S60	1	12.8651	12.6479	12.7034	11.7065	12.4699	12.669	9.22882	9.22882	9.22882	0.850564	0.202958	1	0.373901	0.511309	0.122194	0.54424	0.567974	0.2453
13555	Q9H1A4	ANAPC1	anaphase promoting complex subunit 1	64682	NFDFEGSLsPVIAPK	S688	1	15.4662	15.6029	15.2208	15.4904	15.4862	15.3994	11.7455	10.9831	10.4355	1.01398	0.816343	0.90763	0.921526	0.825418	0.518633	0.926376	0.961004	0.656092
13556	Q9H1A4	ANAPC1	anaphase promoting complex subunit 1	64682	LLGSLDEVVLLsPVPELR	S555	1	10.6064	9.22882	9.22882	10.1966	10.4705	9.22882	12.0793	12.2623	12.0193	1.95577	0.664885	0.648856	0.00321233	0.762854	0.621519	0.860452	0.0356135	0.739747
13557	Q9H1A4	ANAPC1	anaphase promoting complex subunit 1	64682	SASSHEVPPGsPR	S202	1	13.6872	12.6036	13.2207	12.8495	13.1199	12.1725	12.6782	12.5065	12.4991	0.773155	0.339946	0.632924	0.0825329	0.715613	0.0929417	0.667706	0.229744	0.204655
13558	Q9H1A4	ANAPC1	anaphase promoting complex subunit 1	64682	AHsPALGVHSFSGVQR	S355	1	14.2689	14.0842	14.4568	14.1906	14.4014	14.3262	13.1806	13.1682	12.9294	1.04048	0.785457	1.16011	0.159978	0.896226	0.052771	0.912722	0.339526	0.140645
13559	Q9H1A4	ANAPC1	anaphase promoting complex subunit 1	64682	FNISSHNQsPK	S377	1	16.0139	15.6649	15.7858	15.7775	15.7782	15.8768	13.2596	13.4648	13.4358	0.994791	0.925721	1.16086	0.536588	1.50146	0.0804013	0.972598	0.707532	0.18522
13560	Q9H1A4	ANAPC1	anaphase promoting complex subunit 1	64682	FSEQGGtPQNVATSSSLTAHLR	T291	1	12.9986	12.7742	12.954	13.2799	13.3263	13.3835	14.2443	14.1584	14.3284	1.29444	0.00490927	0.983116	0.835149	0.944864	0.473206	0.174296	0.91201	0.61626
13561	Q9H1A4	ANAPC1	anaphase promoting complex subunit 1	64682	NFDFEGsLsPVIAPK	S686;S688	2	11.3257	10.8428	11.1229	11.467	11.2561	11.2599	15.9655	16.0596	15.9731	1.0996	0.214377	1.421	0.00794146	1.40141	0.000216281	0.55666	0.0579122	0.00735547
13562	Q9H1A4	ANAPC1	anaphase promoting complex subunit 1	64682	AHsPALGVHsFSGVQR	S355;S362	2	13.3011	12.6489	13.1664	12.6145	12.9956	12.9892	15.4064	15.4269	15.3275	0.884451	0.504569	0.768749	0.0151861	0.772775	0.000695514	0.775209	0.0846855	0.011838
28799	Q9UJX6	ANAPC2	anaphase promoting complex subunit 2	29882	LLHQFSFsPER	S534	1	13.8732	14.1075	14.1892	13.9603	14.1738	14.0674	13.2284	13.3594	13.3327	0.972583	0.93031	0.93106	0.681928	0.98105	0.385332	0.974123	0.816109	0.53943
28800	Q9UJX6	ANAPC2	anaphase promoting complex subunit 2	29882	VFLQDGPARPAsPEAGNTLR	S314	1	14.6332	14.7305	14.5539	14.6939	14.6706	14.5389	14.1452	13.9153	14.0859	1.02632	0.949731	0.985141	0.949702	1.01291	0.852137	0.981257	0.975344	0.905438
28801	Q9UJX6	ANAPC2	anaphase promoting complex subunit 2	29882	DNMVLIDsDDESDSGMASQADQK	S732	1	13.4656	13.1588	13.4358	13.2847	13.3603	13.4747	14.6725	14.4621	14.5009	0.949045	0.868341	0.912408	0.317335	0.889007	0.330237	0.948599	0.514925	0.485356
42581	Q9UJX5	ANAPC4	anaphase promoting complex subunit 4	29945	EEVLsESEAENQQAGAAALAPEIVIK	S777	1	13.4129	13.1384	13.6325	13.2958	12.813	12.9796	13.1413	13.4777	13.1648	0.740577	0.143763	1.17387	0.273438	1.06654	0.801684	0.48004	0.471412	0.870002
42582	Q9UJX5	ANAPC4	anaphase promoting complex subunit 4	29945	SEDStRR	T566	1	13.3373	12.9335	12.6418	13.5082	13.0719	13.0559	13.2101	12.9806	13.1268	1.10064	0.38978	0.820105	0.141415	1.10739	0.651584	0.701783	0.315816	0.762028
40232	Q9UJX4	ANAPC5	anaphase promoting complex subunit 5	51433	EELDVsVREEEVSCSGPLSQK	S195	1	14.6012	14.9153	15.2541	15.1501	15.2316	15.0396	15.1508	14.8279	14.7974	1.17675	0.331772	0.941229	0.993698	0.799857	0.163049	0.660805	0.997133	0.298701
40233	Q9UJX4	ANAPC5	anaphase promoting complex subunit 5	51433	EELDVsVR	S195	1	15.7344	15.4369	16.301	15.4931	15.601	15.4687	15.9159	15.6593	15.7732	0.845993	0.302996	1.02729	0.88331	1.2143	0.0364116	0.638174	0.940369	0.110992
33595	P16157	ANK1	ankyrin 1	286	LDQVVEsPAIPR	S856	1	14.7245	14.9465	15.1142	14.5135	14.7088	14.7965	14.9486	14.6749	14.8754	0.848087	0.143047	0.95189	0.531016	1.1224	0.243186	0.479373	0.703666	0.393931
33596	P16157	ANK1	ankyrin 1	286	ITHsPTVSQVTER	S1686	1	15.2568	15.0639	15.061	14.9785	15.0074	14.9749	15.0242	15.1314	15.1452	0.942538	0.0992554	1.04794	0.738274	1.11183	0.0457543	0.428258	0.854598	0.128443
23899	A0A5F9ZHN5	ANK2	ankyrin 2	287	HEGLAETPETSPESLSFsPK	S2250	1	11.811	12.4979	11.2368	11.9771	12.5082	12.0451	11.0715	10.9705	11.1755	1.17621	0.458861	1.5653	0.402306	1.97407	0.206902	0.746739	0.594974	0.351694
23900	A0A5F9ZHN5	ANK2	ankyrin 2	287	GGsPIIQEPEEPSEHREESSPR	S3823	1	14.1213	14.3621	13.6948	13.8689	13.9374	14.0395	11.6063	11.4901	11.4438	0.880272	0.611162	1.62433	0.0357416	1.03165	0.988071	0.833709	0.139286	0.99192
23903	A0A5F9ZHN5	ANK2	ankyrin 2	287	AMIVPSsPSK	S3793	1	14.6355	14.4447	14.7581	14.4579	14.5122	14.3574	10.5243	11.6193	11.5302	0.884135	0.169816	0.823155	0.285157	0.699834	0.0704813	0.507631	0.483573	0.170145
23904	A0A5F9ZHN5	ANK2	ankyrin 2	287	HLPVsPSGK	S1964	1	13.1661	13.8873	13.1374	13.6047	13.4025	13.4907	13.3879	13.253	13.5636	1.25227	0.705702	1.16612	0.986987	0.931205	0.413493	0.879429	0.993311	0.563153
23906	A0A5F9ZHN5	ANK2	ankyrin 2	287	HAPGsPsPK	S1822;S1824	2	10.425	11.6191	9.22882	10.0903	11.2466	9.22882	13.7223	13.7654	14.1637	0.792933	0.807194	0.781349	0.505507	0.887623	0.68602	0.922425	0.683275	0.789668
23907	A0A5F9ZHN5	ANK2	ankyrin 2	287	HPPVsPSGK	S1905	1	10.4454	11.2048	10.7902	11.8355	11.2679	11.4451	14.2711	13.7744	13.9799	1.5745	0.0637125	0.63479	0.0239306	0.717978	0.0453222	0.371977	0.110359	0.127662
18133	H0Y3A4	ANK3	ankyrin 3	288	IHGSGHVEEPAsPLAAYQK	S4298	1	13.6679	13.545	13.3177	12.9192	13.2878	13.505	13.4715	12.8411	13.0241	0.836684	0.242896	0.889531	0.45276	0.673679	0.112124	0.582721	0.639592	0.232033
18134	H0Y3A4	ANK3	ankyrin 3	288	LSLHEEEGSsGSEQK	S4350	1	15.8016	15.6432	15.6685	15.6689	15.5879	15.7612	13.0832	12.3407	12.6671	1.00023	0.674122	0.590902	0.0731433	0.457525	0.00673889	0.862861	0.213523	0.0390271
18135	Q12955	ANK3	ankyrin 3	288	VALLLLDQGAsPHAAAK	S623	1	14.762	14.6499	14.6136	14.3105	14.3071	14.3198	13.1536	13.2738	13.7536	0.790358	0.00126605	0.828598	0.608388	0.990336	0.566664	0.121992	0.762063	0.695666
18136	H0Y3A4	ANK3	ankyrin 3	288	VTGGLLDRLDDsPDQCR	S4229	1	14.3265	14.017	14.1519	14.4189	14.5679	14.6195	14.0431	13.9213	14.1169	1.33418	0.0264836	0.927327	0.26341	0.695052	0.00357954	0.271068	0.461913	0.0274143
18137	H0Y3A4	ANK3	ankyrin 3	288	FEANGSHTEItPEAK	T4258	1	14.8058	14.5916	14.7734	14.9037	14.5359	14.7217	14.3005	14.3893	14.3249	0.964831	0.981133	0.798301	0.00290426	1.01005	0.389629	0.993272	0.0339711	0.542663
18138	H0Y3A4	ANK3	ankyrin 3	288	LDDsPDQCR	S4229	1	14.7608	15.3584	15.1034	15.3869	15.5986	15.5856	14.4497	14.7797	14.3602	1.39694	0.0732337	0.799027	0.249516	0.828152	0.314839	0.385906	0.447256	0.470443
18139	H0Y3A4	ANK3	ankyrin 3	288	TsPADGKPR	S4333	1	15.633	15.828	15.5437	15.6306	15.6141	15.6269	14.7162	14.4853	14.6704	0.995791	0.62577	0.740722	0.0737229	0.530245	0.000793013	0.841296	0.214373	0.0125072
18140	Q12955	ANK3	ankyrin 3	288	DTsQEPCGR	S1405	1	13.0384	13.6451	13.4261	13.91	13.7713	13.7952	15.1003	14.9021	14.904	1.29152	0.0669688	0.603349	0.0027934	0.605899	0.000576758	0.376352	0.0331656	0.0110207
18141	Q12955	ANK3	ankyrin 3	288	IRDTsQEPCGR	S1405	1	13.1642	13.5307	13.1929	13.3654	13.6194	13.5939	15.5157	15.296	15.3742	1.32041	0.18184	0.815438	0.0187706	0.815249	0.0271828	0.519736	0.0958166	0.0916987
46136	Q9P2R3	ANKFY1	ankyrin repeat and FYVE domain containing 1	51479	REsGAAEQVDNK	S861	1	14.3608	14.6106	14.9176	14.8404	14.4408	14.696	14.5396	14.7215	14.7283	1.06096	0.889736	1.07988	0.855689	1.01783	0.976935	0.957171	0.924985	0.985481
8904	Q8IWZ3	ANKHD1	ankyrin repeat and KH domain containing 1	54882	LEGEVtPNSLSTSYK	T1653	1	15.0769	14.9726	14.6878	14.9096	14.9081	14.8979	12.8743	12.2967	12.3448	0.95629	0.953199	0.885303	0.970253	1.13161	0.164616	0.98249	0.985353	0.300593
8905	Q8IWZ3	ANKHD1	ankyrin repeat and KH domain containing 1	54882	sQELNFVMDVNSSK	S1611	1	15.3019	15.2342	15.4246	15.4046	15.4287	15.2938	12.5345	12.0553	12.4932	1.07377	0.46941	0.99429	0.270302	0.481647	0.00168968	0.753316	0.46821	0.0182928
8906	Q8IWZ3	ANKHD1	ankyrin repeat and KH domain containing 1	54882	GGGAGGNsDSDNLDSTDCNSESSSGGK	S1591	1	14.2368	14.6468	14.5314	15.1725	15.1929	15.0861	13.962	13.7696	13.9162	1.55956	0.00580485	1.0259	0.832714	0.952712	0.14962	0.182591	0.911035	0.281944
8907	Q8IWZ3	ANKHD1	ankyrin repeat and KH domain containing 1	54882	GGGAGGNsDsDNLDSTDCNSESSSGGK	S1591;S1593	2	12.7838	12.5014	12.4912	13.5471	13.6006	13.4775	14.1547	13.8277	14.0269	2.06435	0.000748925	0.70369	0.00610692	0.728741	0.0144858	0.118002	0.0503205	0.0624451
8908	Q8IWZ3	ANKHD1	ankyrin repeat and KH domain containing 1	54882	TVSLPLSsPNIK	S1670	1	15.798	15.9879	15.9031	16.0112	15.9661	15.8951	14.4423	13.8916	14.0408	1.04463	0.397047	0.711754	0.165718	0.45638	0.00361828	0.707767	0.347972	0.0276147
8910	E9PDP5	ANKHD1	ankyrin repeat and KH domain containing 1	54882	ANVVTtPSTNR	T1538	1	17.1742	17.1476	17.1626	17.0883	17.048	16.9898	14.5954	14.3694	14.5268	0.923595	0.0156758	0.734153	0.0363644	0.76771	0.00367233	0.229288	0.14071	0.0279101
8913	E9PDP5	ANKHD1	ankyrin repeat and KH domain containing 1	54882	TSQENsPALLGVQK	S740	1	13.8793	13.8305	13.9884	14.0233	13.9625	13.986	15.253	15.0939	14.9899	1.07682	0.141721	0.865715	0.0929726	0.806241	0.0389434	0.478107	0.246648	0.115987
8915	E9PDP5	ANKHD1	ankyrin repeat and KH domain containing 1	54882	AENsHNAGQVDTR	S198	1	12.165	12.5205	12.7993	12.1316	12.2561	12.1664	15.1918	15.2087	15.3279	0.782338	0.172941	0.617961	0.000718637	0.59156	0.000195843	0.511688	0.0170354	0.00709936
8916	Q8IWZ3	ANKHD1	ankyrin repeat and KH domain containing 1	54882	NHIRtPASTK	T1781	1	14.5196	14.5339	14.6847	14.4276	14.721	14.4834	16.4132	16.5939	16.4641	0.965623	0.751201	0.616193	0.000246912	0.667167	0.000823985	0.897843	0.0104713	0.0127068
8919	Q8IWZ3	ANKHD1	ankyrin repeat and KH domain containing 1	54882	LNLTsPK	S1679	1	17.5924	17.753	17.7289	17.6599	17.6023	17.5968	17.4115	17.3091	17.4775	0.915964	0.253904	0.802511	0.0140017	0.876138	0.0141743	0.591637	0.080897	0.061547
31403	Q9P2G1	ANKIB1	ankyrin repeat and IBR domain containing 1	54467	GVAPADsPEAPRR	S737	1	15.8486	15.9695	15.8375	15.8518	15.8209	15.9241	15.5446	15.4124	15.3446	1.00223	0.726624	0.739066	0.00336624	0.73742	0.00285398	0.887512	0.0365138	0.0243632
31404	Q9P2G1	ANKIB1	ankyrin repeat and IBR domain containing 1	54467	GVAPADsPEAPR	S737	1	16.6505	16.6067	16.661	16.5952	16.6797	16.7222	16.3491	16.2884	16.339	1.02048	0.554986	0.805827	0.000235017	0.789656	0.00124015	0.801061	0.0102855	0.015367
18039	Q86XL3	ANKLE2	ankyrin repeat and LEM domain containing 2	23141	GICDYFPsPSK	S259	1	13.3783	13.2552	13.3109	13.8317	13.6847	13.6528	10.4478	9.22882	9.22882	1.29575	0.00339082	1	0.373901	0.442207	0.477133	0.162765	0.567974	0.619808
18040	Q86XL3	ANKLE2	ankyrin repeat and LEM domain containing 2	23141	SQLPDLSGPHSYsPGR	S896	1	15.8607	15.7688	15.7139	15.7962	15.6163	15.7514	11.4548	11.4029	11.177	0.987963	0.43447	0.621384	0.0268764	0.627062	0.0119736	0.731611	0.11767	0.0555787
18041	Q86XL3	ANKLE2	ankyrin repeat and LEM domain containing 2	23141	GHyYVPLLR	Y476	1	12.2498	12.6575	11.9713	13.2743	12.8476	12.9919	13.016	12.4443	12.779	1.67253	0.0340258	1.4431	0.155116	0.862827	0.233508	0.296727	0.333241	0.382694
18042	Q86XL3	ANKLE2	ankyrin repeat and LEM domain containing 2	23141	NNsPPTVGAFGHTR	S662	1	15.7917	15.593	15.4561	15.553	15.4925	15.6367	12.8156	12.5869	13.1271	0.97261	0.644008	0.70939	0.042488	0.547473	0.00607896	0.851101	0.154133	0.0367663
18043	Q86XL3	ANKLE2	ankyrin repeat and LEM domain containing 2	23141	TSLPLsPVK	S268	1	17.5993	17.598	17.1256	17.8898	17.8934	17.8393	12.9251	12.6439	13.0292	1.22411	0.0524341	0.672538	0.00579753	0.586434	0.0107386	0.345331	0.0489209	0.0523182
18046	Q86XL3	ANKLE2	ankyrin repeat and LEM domain containing 2	23141	YGGsPRDPVLTLR	S512	1	11.7054	12.3511	12.0893	12.0762	12.4738	11.9194	15.0461	14.6923	14.6946	0.990944	0.688062	0.624788	0.0160424	0.657433	0.0337147	0.870546	0.0872089	0.105651
18047	Q86XL3	ANKLE2	ankyrin repeat and LEM domain containing 2	23141	QSWPsPAVK	S875	1	15.2975	15.3732	15.6349	15.2997	15.5631	15.1591	15.2364	15.4182	15.3133	0.950344	0.578197	0.82376	0.0583785	0.846958	0.024025	0.815528	0.18622	0.0849662
18048	Q86XL3	ANKLE2	ankyrin repeat and LEM domain containing 2	23141	SVSKtPDESTK	T751	1	13.4974	13.6056	13.4683	13.6951	13.9563	13.4535	15.4352	15.4406	15.3826	1.14683	0.304322	0.793505	0.00148898	0.803173	0.00615548	0.639458	0.0242691	0.0369747
18050	Q86XL3	ANKLE2	ankyrin repeat and LEM domain containing 2	23141	YsPVHGSQLR	S919	1	9.22882	9.22882	9.22882	10.6916	10.406	9.22882	16.8907	17.1688	17.0424	2.26138	0.12075	0.680366	0.0829868	0.555802	0.000518008	0.453942	0.230524	0.0104347
24614	Q6UB99	ANKRD11	ankyrin repeat domain 11	29123	LEEEALHEYREDsNDK	S1296	1	15.546	15.1124	14.9259	15.151	15.0074	15.0725	11.5091	9.22882	10.5926	0.972771	0.56561	0.827657	0.520258	0.613502	0.296828	0.806433	0.694748	0.451849
24615	Q6UB99	ANKRD11	ankyrin repeat domain 11	29123	TISsPAWSEVSSLSDSTR	S556	1	13.1512	13.0653	12.319	12.799	13.0137	13.0425	12.364	11.7414	11.5054	0.964869	0.71828	1.05972	0.487066	0.72597	0.712207	0.883756	0.668452	0.807446
24616	Q6UB99	ANKRD11	ankyrin repeat domain 11	29123	FACLsPGYYSPDYGLPSPK	S1847	1	11.5073	11.8223	11.6577	12.2249	12.2034	11.5778	12.7613	12.3846	12.9632	1.45973	0.215338	1.1957	0.354174	0.900913	0.409742	0.55749	0.551603	0.560047
24617	Q6UB99	ANKRD11	ankyrin repeat domain 11	29123	FSLsDDQR	S834	1	16.1772	16.4066	16.6282	16.4288	16.5247	16.4409	12.8314	12.7861	12.5736	1.02404	0.672945	0.82404	0.698776	0.854043	0.115678	0.862602	0.828217	0.237117
24618	Q6UB99	ANKRD11	ankyrin repeat domain 11	29123	AsLDQGK	S1079	1	14.3157	14.2883	13.9059	14.4827	14.4818	14.2987	13.1225	12.8316	13.1402	1.14356	0.15999	1.20132	0.414921	0.926458	0.853078	0.495716	0.606199	0.905919
24619	Q6UB99	ANKRD11	ankyrin repeat domain 11	29123	GTPNsASK	S153	1	14.672	14.3073	14.7808	14.6735	14.3842	14.8484	13.8265	14.0813	13.7742	1.00102	0.817018	0.610963	0.127193	0.778821	0.0343384	0.926672	0.297156	0.10682
24620	Q6UB99	ANKRD11	ankyrin repeat domain 11	29123	SVPGYLsEK	S935	1	10.3886	10.8655	11.6891	11.2974	11.3266	11.102	14.5828	14.7819	14.7359	1.34907	0.536468	1.04528	0.505406	1.04422	0.684261	0.791006	0.68327	0.788345
24621	Q6UB99	ANKRD11	ankyrin repeat domain 11	29123	VANsPTMVNLLLGK	S276	1	12.6009	12.5034	12.4554	12.7566	12.933	12.9118	16.0377	16.1464	16.0896	1.32721	0.00776946	3.48539	0.000145588	3.04785	1.70326e-05	0.193175	0.00830741	0.00374245
24622	Q6UB99	ANKRD11	ankyrin repeat domain 11	29123	SVsVDIR	S1792	1	14.9477	15.2389	15.2478	15.4291	15.3446	15.1885	15.146	15.2011	15.178	1.07606	0.220168	1.04652	0.919923	1.07581	0.0923091	0.561915	0.95986	0.203818
24624	Q6UB99	ANKRD11	ankyrin repeat domain 11	29123	HSsSSSK	S1354	1	14.7011	13.9196	14.5373	14.1871	14.1814	14.2179	15.7917	15.6377	15.6987	0.784472	0.468666	1.37536	0.00645288	1.27815	0.0096353	0.753316	0.0520189	0.048807
24625	Q6UB99	ANKRD11	ankyrin repeat domain 11	29123	DKDsPPR	S1509	1	12.8579	13.1283	12.6303	12.3715	13.303	13.2327	16.6039	16.5763	16.6412	1.29668	0.785017	1.1466	0.197402	1.11968	0.0160466	0.91261	0.38726	0.0664742
38616	Q6UB98	ANKRD12	ankyrin repeat domain 12	23253	sSEVTDAYTK	S1143	1	14.2125	14.3808	13.9971	14.5738	14.816	14.4144	13.4409	13.4725	13.605	1.28458	0.0659876	0.994128	0.479942	1.00675	0.38724	0.37573	0.66242	0.540959
38617	Q6UB98	ANKRD12	ankyrin repeat domain 12	23253	SSFVSDNsLNRSPR	S1185	1	13.3056	13.481	13.5329	13.5327	13.1561	13.4627	14.5411	14.6396	14.6528	0.987461	0.698768	1.12519	0.0890385	1.08917	0.129627	0.87564	0.240574	0.255253
38618	Q6UB98	ANKRD12	ankyrin repeat domain 12	23253	DEPLKtPDGK	T1011	1	14.2065	14.4695	14.4952	14.5257	14.5164	14.2668	14.4488	14.4094	14.4005	1.03308	0.732439	1.14628	0.117659	0.892337	0.197255	0.889801	0.283364	0.340786
5209	O75179	ANKRD17	ankyrin repeat domain 17	26057	SGPsPLsSPNGK	S1696;S1699	2	19.5331	19.4077	19.4375	19.5348	19.4263	19.5321	12.3622	13.1013	12.9478	1.06777	0.50261	0.75696	0.178456	0.873508	0.241956	0.774641	0.364303	0.392521
5210	O75179	ANKRD17	ankyrin repeat domain 17	26057	SGPsPLSSPNGK	S1696	1	15.7003	15.8085	16.0831	15.6811	15.7054	15.8087	13.0331	12.6064	12.8312	0.931028	0.334102	0.527897	0.00722512	0.632157	0.00935328	0.662673	0.0550044	0.0480205
5212	O75179	ANKRD17	ankyrin repeat domain 17	26057	NNTITTTSsK	S1567	1	14.1532	14.331	14.346	14.36	14.4319	14.2702	13.6795	13.8197	13.7469	1.02029	0.375764	1.25939	0.406938	1.19076	0.11574	0.691892	0.599011	0.237217
5213	O75179	ANKRD17	ankyrin repeat domain 17	26057	NsPLDCGSASPNK	S2059	1	14.8505	14.8052	14.607	15.1779	15.3645	15.1169	13.8596	13.8085	13.7422	1.29474	0.0115879	0.696129	0.00258289	0.682282	0.000679683	0.210405	0.03183	0.0117242
5214	O75179	ANKRD17	ankyrin repeat domain 17	26057	NAsILLEELDLEK	S1457	1	13.4142	13.4064	13.9307	13.4932	13.495	13.7287	14.0484	14.0574	14.1928	1.05763	0.954909	0.73351	0.249246	0.711432	0.000930697	0.982867	0.446987	0.0135093
5215	O75179	ANKRD17	ankyrin repeat domain 17	26057	sDNHSPAVVTTTVSSK	S1635	1	16.4643	16.2248	16.3072	16.3508	16.251	16.5452	14.8852	14.795	14.7495	1.03069	0.675466	0.992968	0.547167	0.766925	0.00832381	0.863596	0.715677	0.0445122
5217	O75179	ANKRD17	ankyrin repeat domain 17	26057	ATVPVAAAtAAEGEGSPPAVAAVAGPPAAAEVGGGVGGSSR	T12	1	15.2498	15.3979	15.3549	14.8031	15.621	15.43	15.0827	15.4456	15.0128	1.05342	0.853209	0.82806	0.336992	0.786069	0.729299	0.942345	0.535459	0.81921
5219	O75179	ANKRD17	ankyrin repeat domain 17	26057	APsPAPSSVPLGSEKPSNVSQDR	S2401	1	14.59	14.5045	13.9876	14.5779	14.5486	14.5088	15.624	15.4198	15.6633	1.03103	0.385025	0.879999	0.0971286	0.945191	0.128169	0.69879	0.253547	0.25335
5222	O75179	ANKRD17	ankyrin repeat domain 17	26057	ATNsPKPHMVPR	S1940	1	13.8164	13.4467	13.7528	13.6207	13.3698	13.4928	16.319	16.4686	16.2687	0.835073	0.259306	1.00823	0.839299	0.978208	0.788252	0.596855	0.914717	0.860878
5224	O75179	ANKRD17	ankyrin repeat domain 17	26057	APsPAPSSVPLGSEKPSNVSQDRK	S2401	1	13.7361	13.3495	12.9198	13.1988	13.1429	13.0212	16.6692	16.6706	16.6012	0.866574	0.425345	0.728674	0.000989651	0.724456	0.00813719	0.725308	0.01979	0.0439106
5230	O75179	ANKRD17	ankyrin repeat domain 17	26057	LTVAsPK	S1709	1	17.0863	17.1259	17.2668	17.196	16.9131	17.1343	19.0349	18.9972	19.0372	1.00582	0.483505	0.756489	0.000401062	0.708473	0.000236815	0.762592	0.0127387	0.00763107
12106	E7ESJ3	ANKRD26	ankyrin repeat domain 26	22852	sGETDHQQFPR	S587	1	14.489	14.4626	14.516	14.5122	14.6136	14.512	11.6633	12.2304	12.3674	1.01617	0.202131	1.17046	0.484129	1.20653	0.534161	0.54312	0.665946	0.668449
12107	E7ESJ3	ANKRD26	ankyrin repeat domain 26	22852	sSAGGGGEPGEGAYSQPGYHVR	S22	1	15.8498	15.5759	15.8185	15.8774	15.6829	15.6746	12.1191	11.33	11.9967	0.910309	0.978904	0.868995	0.319008	0.750789	0.199954	0.992638	0.516782	0.343659
12108	E7ESJ3	ANKRD26	ankyrin repeat domain 26	22852	NVGMPVAHMEsPER	S489	1	14.793	14.9896	14.8363	14.7666	14.7186	14.7905	12.0792	12.2936	12.2862	0.952858	0.144934	0.977316	0.279676	0.896582	0.738601	0.481839	0.477679	0.826198
12109	E7ESJ3	ANKRD26	ankyrin repeat domain 26	22852	AAEHDLEVAsEEEQER	S530	1	13.5197	13.403	13.3207	13.919	13.4097	13.5207	13.4092	13.1694	13.4396	1.08496	0.288182	1.00432	0.507268	0.92567	0.191954	0.625283	0.684996	0.334273
12110	E7ESJ3	ANKRD26	ankyrin repeat domain 26	22852	AAEHDLEVAsEEEQEREGSENNQPQVEEER	S530	1	12.2334	12.6459	12.3193	11.9249	12.5011	12.4437	12.9728	12.9057	13.2938	1.09005	0.647597	0.576058	0.0163747	0.652642	0.0266788	0.852644	0.0881397	0.0905483
12111	E7ESJ3	ANKRD26	ankyrin repeat domain 26	22852	ESVNsPVFGK	S630	1	17.2743	17.4806	17.2644	17.5804	17.5307	17.4568	14.0918	13.9508	14.0248	1.19448	0.0819227	0.724861	0.000429014	0.713323	0.000587305	0.401826	0.0131882	0.0110653
12112	E7ESJ3	ANKRD26	ankyrin repeat domain 26	22852	TLFEDRDsDSQDEVVVESLPTTSIK	S312	1	12.1992	12.4979	11.8199	12.6334	11.9044	12.4102	14.4615	14.5002	14.4593	1.15744	0.648064	0.771224	0.00283316	0.80938	0.000335225	0.852655	0.0335092	0.0086723
12114	E7ESJ3	ANKRD26	ankyrin repeat domain 26	22852	EsVNsPVFGK	S627;S630	2	13.5937	13.7685	14.1059	13.9698	13.5147	13.5885	15.1824	14.8106	14.8766	0.882656	0.557401	0.64536	0.0103617	0.648931	0.00844115	0.802552	0.0672742	0.0448757
12115	E7ESJ3	ANKRD26	ankyrin repeat domain 26	22852	KGEsPLGSFAR	S11	1	15.5084	15.7312	15.5029	15.4974	15.5005	15.5519	15.431	15.7528	15.6814	0.994498	0.45218	0.909344	0.387623	0.998941	0.354982	0.741785	0.581491	0.51061
12116	E7ESJ3	ANKRD26	ankyrin repeat domain 26	22852	ssAGGGGEPGEGAYSQPGYHVR	S22;S23	2	12.0043	11.7048	12.0033	12.0636	11.7634	11.9595	17.0539	16.5721	17.0404	0.970107	0.861529	0.850301	0.0599523	0.71186	0.0175012	0.946133	0.18913	0.0698806
46715	Q96NW4	ANKRD27	ankyrin repeat domain 27	84079	SSEAPVQsPQR	S634	1	11.4778	11.4017	11.9471	10.8678	10.9336	10.9102	11.8364	11.3157	11.2242	0.674716	0.014758	0.893725	0.588828	1.32459	0.044289	0.225638	0.747337	0.125909
46403	O15084	ANKRD28	ankyrin repeat domain 28	23243	TVsFEALPIMR	S1011	1	13.4568	13.5331	13.9635	13.5299	13.5007	13.0181	14.109	13.9089	13.8751	0.977791	0.258172	1.29754	0.145902	1.32701	0.0275051	0.595645	0.321271	0.0923689
41470	A6NCL7	ANKRD33B	ankyrin repeat domain 33B	651746	sVRPGVVVPR	S416	1	14.347	14.3584	14.5977	14.438	14.7657	14.4236	10.3522	9.22882	9.22882	1.05673	0.478554	0.500158	0.126843	0.325199	0.0325622	0.758913	0.296686	0.103171
41471	A6NCL7	ANKRD33B	ankyrin repeat domain 33B	651746	RGVsVEEAQETDR	S110	1	10.2209	10.7273	10.2284	10.8494	10.7253	10.868	12.1309	11.9556	11.9448	1.53801	0.0717492	1.01197	0.841445	0.908382	0.852862	0.384075	0.916303	0.905881
41472	A6NCL7	ANKRD33B	ankyrin repeat domain 33B	651746	TGQEDADsREGsPR	S378;S382	2	12.1684	11.9384	11.8529	12.0942	11.4869	12.6532	13.9005	14.3753	14.2564	1.11404	0.806437	0.931729	0.193082	0.881705	0.114158	0.922046	0.382365	0.234934
38746	Q69YU3	ANKRD34A	ankyrin repeat domain 34A	284615	QSQESLPGAVsPLSGR	S392	1	13.3038	13.2282	13.2862	13.5497	12.9518	13.3266	13.1297	12.9543	13.2617	1.02842	0.985812	0.897226	0.161808	0.872431	0.457746	0.994524	0.342549	0.602277
47066	A5PLL1	ANKRD34B	ankyrin repeat domain 34B	340120	ILsPSPSQLSESK	S398	1	13.4576	13.4675	11.7349	12.7611	12.3954	12.8647	12.5387	12.2809	12.4385	0.617079	0.73779	0.493412	0.466141	0.799593	0.189122	0.891753	0.651157	0.33111
44762	Q8N283	ANKRD35	ankyrin repeat domain 35	148741	LDSNGQsPFHLAASK	S56	1	14.4304	14.532	14.7576	14.6909	14.7717	14.5518	14.6204	14.3268	14.5427	1.11645	0.445314	1.00739	0.588588	0.902317	0.183218	0.73815	0.747134	0.32355
38968	Q6AI12	ANKRD40	ankyrin repeat domain 40	91369	tPESTKPGPVCQPPVSQSR	T199	1	12.8638	13.0528	13.005	13.4769	13.5105	13.326	13.0115	12.3318	13.3291	1.38694	0.00444245	1.00454	0.795354	0.724285	0.141893	0.170493	0.888771	0.27177
29308	Q9ULJ7	ANKRD50	ankyrin repeat domain 50	57182	GLPNGPTHAFSSPSEsPDSTVDR	S1167	1	11.901	12.3956	12.4059	12.2338	11.1909	10.566	12.3012	12.3095	12.0477	0.433868	0.153591	0.936658	0.941148	2.15886	0.146237	0.489235	0.971688	0.277654
45600	Q8NB46	ANKRD52	ankyrin repeat domain 52	283373	DAVsPFSFSLLK	S1028	1	11.2906	11.6	11.7622	11.8971	11.4386	10.949	10.6412	11.204	10.6783	0.894153	0.709578	0.527875	0.0359563	0.590363	0.148531	0.881193	0.139813	0.280747
38846	D3YTC9	ANKRD54	ankyrin repeat domain 54	129138	ASGGAQsPLR	S63	1	16.6753	16.7923	16.5804	16.6088	16.6373	16.6166	14.0951	13.8336	13.8582	0.960156	0.374724	0.822357	0.206268	0.930768	0.739041	0.691417	0.397828	0.826513
38847	D3YTC9	ANKRD54	ankyrin repeat domain 54	129138	AsGGAQsPLR	S58;S63	2	14.248	13.9469	14.1403	13.9617	13.8373	14.111	16.1889	16.5184	16.3756	0.883525	0.29731	0.812467	0.0470323	0.846182	0.0533518	0.633027	0.164145	0.141714
46376	C9JTQ0	ANKRD63	ankyrin repeat domain 63	100131244	GSNSDSPPGRPAPAAsPEHR	S203	1	13.3663	13.3092	12.7384	12.37	12.0472	12.4629	12.6277	12.7156	12.7712	0.521524	0.0234231	0.662704	0.101862	1.27071	0.0362031	0.261994	0.260667	0.11052
15013	A0A3B3ISP1	ANKS1A	ankyrin repeat and sterile alpha motif domain containing 1A	23294	HDsLHDPAAPSR	S887	1	13.6465	13.7105	14.0509	13.6891	13.9177	13.5532	12.6345	13.0734	12.7672	0.985326	0.641906	0.71207	0.0298936	1.04846	0.319607	0.849355	0.125642	0.475127
15014	A0A3B3ISP1	ANKS1A	ankyrin repeat and sterile alpha motif domain containing 1A	23294	sHPETLTHTASPHPGGAEEGDR	S579	1	13.4897	13.2571	13.2413	12.6058	12.6989	12.7131	13.8278	14.0559	14.087	0.679156	0.00165283	1.96486	0.0059634	1.22876	0.265601	0.135846	0.0496664	0.418412
15016	A0A3B3ISP1	ANKS1A	ankyrin repeat and sterile alpha motif domain containing 1A	23294	sPSFASEWDEIEK	S661	1	14.9539	15.0452	14.9826	15.139	14.9926	14.7979	13.6581	13.2656	13.6502	1.00694	0.873228	0.966008	0.271704	0.820699	0.0441291	0.950217	0.469719	0.125589
15017	A0A3B3ISP1	ANKS1A	ankyrin repeat and sterile alpha motif domain containing 1A	23294	sDSDLLTCSPTEDATMGSR	S626	1	13.6042	13.8184	13.7001	13.8457	14.1181	13.9353	13.4482	13.1617	12.9436	1.17705	0.0629914	0.683616	0.032611	0.693797	0.0414199	0.371977	0.132467	0.12071
15018	A0A3B3ISP1	ANKS1A	ankyrin repeat and sterile alpha motif domain containing 1A	23294	RHDsLHDPAAPSR	S887	1	15.9219	16.0239	16.1898	16.0319	16.2515	16.235	14.6437	14.6815	14.5839	1.15761	0.291991	0.865851	0.230537	0.869656	0.166287	0.628813	0.425517	0.302697
15019	A0A3B3ISP1	ANKS1A	ankyrin repeat and sterile alpha motif domain containing 1A	23294	EEDEHPyELLLTAETK	Y455	1	12.806	13.0815	13.3306	13.4218	13.7587	14.0339	15.0566	15.1377	15.2534	1.59906	0.0460977	1.24529	0.083619	1.27328	0.0100096	0.330756	0.231692	0.0499457
15020	A0A3B3ISP1	ANKS1A	ankyrin repeat and sterile alpha motif domain containing 1A	23294	EVDKtPPPQPPLISSMDSISQK	T318	1	14.8515	15.0418	14.5873	14.896	14.6205	14.8452	14.7978	14.9097	14.9364	0.995625	0.812778	0.950735	0.0886942	0.944182	0.426135	0.92463	0.240162	0.575004
15022	A0A3B3ISP1	ANKS1A	ankyrin repeat and sterile alpha motif domain containing 1A	23294	SEsLSNCSIGK	S647	1	14.7837	15.0144	15.7825	14.9126	15.0666	14.9374	14.948	14.8569	14.7644	0.948031	0.509058	0.896599	0.333219	0.945749	0.180075	0.778251	0.531422	0.319546
15023	A0A3B3ISP1	ANKS1A	ankyrin repeat and sterile alpha motif domain containing 1A	23294	sQGDVEK	S336	1	14.8212	14.4229	14.9871	14.7891	14.8356	14.6188	15.4034	15.0834	14.9203	0.978014	0.982754	0.521059	0.00493927	0.450117	0.002818	0.993797	0.0447255	0.0241894
35189	K7ERF3	ANKS3	ankyrin repeat and sterile alpha motif domain containing 3	124401	EGFLAESsPQTQR	S416	1	13.5436	12.9691	13.205	12.4801	13.4292	13.0676	12.9625	12.9765	13.1013	0.909195	0.487131	0.853525	0.260577	0.93877	0.943602	0.765142	0.458545	0.965552
35190	K7ERF3	ANKS3	ankyrin repeat and sterile alpha motif domain containing 3	124401	DVTsPINER	S320	1	16.6887	17.1084	16.7374	16.9246	16.8312	16.6625	15.8582	15.7581	16.0446	1.06713	0.812603	0.543663	0.00364031	0.509461	0.00127282	0.92463	0.038043	0.0155477
37514	Q68DC2	ANKS6	ankyrin repeat and sterile alpha motif domain containing 6	203286	sGGSIDNVLSQIAAQR	S657	1	12.0382	11.9455	11.5426	11.9687	12.265	12.2935	11.166	11.7132	11.8608	1.24794	0.144262	0.851294	0.371109	0.682157	0.0646506	0.480962	0.567352	0.160627
37515	Q68DC2	ANKS6	ankyrin repeat and sterile alpha motif domain containing 6	203286	STSPTLTPsPSPK	S740	1	14.6756	14.5549	14.5421	14.6696	14.6188	14.66	14.487	14.5357	14.5837	1.07562	0.265251	0.986812	0.337487	0.917432	0.0235173	0.602858	0.535874	0.0838414
30349	Q9H8Y5	ANKZF1	ankyrin repeat and zinc finger peptidyl tRNA hydrolase 1	55139	EALGQNEEsPK	S398	1	16.573	16.1189	16.3056	16.2345	16.2351	16.2209	10.947	11.0818	11.5834	0.951931	0.480966	0.739673	0.824578	0.895652	0.826492	0.7604	0.906664	0.886971
30350	Q9H8Y5	ANKZF1	ankyrin repeat and zinc finger peptidyl tRNA hydrolase 1	55139	TSCSGSGEREsPER	S56	1	15.0313	14.8871	14.8995	15.2765	15.591	15.3633	14.9782	14.7196	14.8375	1.37912	0.0107717	2.40644	0.00439504	1.73493	0.00154037	0.207126	0.0421403	0.0173249
30351	Q9H8Y5	ANKZF1	ankyrin repeat and zinc finger peptidyl tRNA hydrolase 1	55139	AQVPGPLtPEMEAR	T607	1	14.6885	14.7655	14.8107	14.8014	14.9019	15.0405	15.025	15.0332	14.8457	1.09913	0.109924	1.19706	0.0396487	1.0891	0.594859	0.441549	0.147911	0.718871
30352	Q9H8Y5	ANKZF1	ankyrin repeat and zinc finger peptidyl tRNA hydrolase 1	55139	LHsPQTHWK	S361	1	13.5706	14.0763	13.5124	14.0426	14.1997	13.9713	15.4036	15.2796	15.3893	1.38705	0.140112	1.40424	0.00229996	1.01822	0.631061	0.476439	0.0303023	0.746776
30353	Q9H8Y5	ANKZF1	ankyrin repeat and zinc finger peptidyl tRNA hydrolase 1	55139	GGPSHsAGANLR	S258	1	10.7561	11.5169	11.5711	11.6059	11.2408	10.955	16.5179	16.5715	16.6836	0.825848	0.96736	1.20237	0.139683	1.26308	0.00181778	0.987695	0.313347	0.0190467
12818	Q9NQW6	ANLN	anillin actin binding protein	54443	SNIHSSVMAsPGGLSAVR	S927	1	13.5374	13.4492	13.2845	13.2174	13.6353	13.4032	12.3704	11.7023	12.1775	0.968657	0.973312	0.813725	0.5447	1.02422	0.938988	0.990413	0.713506	0.962879
12819	Q9NQW6	ANLN	anillin actin binding protein	54443	QPLSEASNQQPLsGGEEK	S54	1	16.8498	17.0229	17.0682	17.1408	17.0525	17.0255	12.1588	12.089	12.7341	1.0207	0.285093	0.629899	0.119798	0.727656	0.241369	0.622207	0.286703	0.392048
12821	Q9NQW6	ANLN	anillin actin binding protein	54443	AEsGDSLGSEDRDLLYSIDAYR	S658	1	14.4118	14.3925	14.5182	14.7582	14.852	14.5743	12.5483	11.4085	12.1429	1.27142	0.0336156	0.653697	0.192714	0.659751	0.0951387	0.295012	0.381994	0.207792
12822	Q9NQW6	ANLN	anillin actin binding protein	54443	STtPGGTGIKPFLER	T364	1	17.1004	17.0438	17.2248	17.283	17.4088	17.3567	12.9163	13.1191	12.7994	1.19447	0.0248916	1.06454	0.853322	1.28347	0.103648	0.266017	0.923178	0.219785
12823	Q9NQW6	ANLN	anillin actin binding protein	54443	EIEMSVDDDDINSsK	S562	1	15.1963	15.1863	15.4485	15.1813	15.0709	15.0682	12.9724	13.3356	13.2184	0.916717	0.142769	0.978682	0.89896	1.16455	0.150548	0.479207	0.948054	0.283061
12824	Q9NQW6	ANLN	anillin actin binding protein	54443	QPVESTsAK	S92	1	11.8044	12.4749	12.5992	12.2162	12.143	11.8348	13.5098	13.5198	13.472	0.794482	0.450458	1.04293	0.36649	1.07668	0.538045	0.741128	0.563534	0.671995
12825	Q9NQW6	ANLN	anillin actin binding protein	54443	TPIItPNTK	T401	1	16.1566	15.9258	16.6495	16.0058	16.0891	16.098	14.4167	13.7412	13.8785	0.954284	0.451189	0.931574	0.958791	0.79138	0.358919	0.741142	0.979466	0.5144
12826	Q9NQW6	ANLN	anillin actin binding protein	54443	AESGDsLGSEDR	S661	1	13.9056	13.9807	14.1146	14.3181	14.1589	14.216	14.8665	15.0633	14.8499	1.17715	0.0398456	1.37054	0.00353033	1.07796	0.136044	0.315828	0.037411	0.263564
12827	Q9NQW6	ANLN	anillin actin binding protein	54443	AsPQSEFMPSK	S792	1	14.0671	13.9553	14.3548	14.6943	14.7193	14.745	14.6474	14.6261	14.4413	1.57156	0.00774962	0.821132	0.271955	0.707685	0.0127313	0.193175	0.46985	0.0575526
12828	Q9NQW6	ANLN	anillin actin binding protein	54443	GNIWsAEK	S449	1	17.2138	17.2535	17.5242	17.1941	17.316	17.264	16.1386	16.4041	16.3256	1.00731	0.523375	4.78485	0.000110292	3.04465	3.99329e-05	0.785401	0.00813715	0.00400776
12829	Q9NQW6	ANLN	anillin actin binding protein	54443	LEATAASsVK	S141	1	12.7562	12.2764	12.8338	12.6224	13.1366	12.7429	15.1078	15.1139	15.1941	0.990823	0.415519	0.944426	0.19942	1.03023	0.531559	0.717554	0.389315	0.666287
12830	Q9NQW6	ANLN	anillin actin binding protein	54443	QETHCQsTPLK	S471	1	12.8256	12.5735	13.1867	12.853	12.6175	12.4709	16.5296	16.3142	16.3417	0.865655	0.363975	1.13685	0.536599	1.19132	0.0109586	0.685287	0.707532	0.0529176
12832	Q9NQW6	ANLN	anillin actin binding protein	54443	TQsLPVTEK	S485	1	14.9104	15.2009	14.4618	15.1249	15.1747	14.8753	17.1374	17.0015	17.2353	1.16031	0.439854	1.08256	0.203119	1.06061	0.53401	0.734784	0.394291	0.668304
12833	Q9NQW6	ANLN	anillin actin binding protein	54443	WDNDDMtDDIPESSLFSPMPSEEK	T162	1	13.3027	13.2495	13.0294	12.9986	13.0137	12.6135	17.317	17.2971	17.3915	0.840394	0.109695	1.16203	0.0249648	0.97284	0.77302	0.441259	0.113075	0.850931
12835	Q9NQW6	ANLN	anillin actin binding protein	54443	TPIsPLK	S323	1	19.8523	20.1185	20.0059	20.0903	20.2526	20.0285	17.6154	17.4817	17.587	1.06026	0.266892	1.26012	0.0941908	1.25097	0.00488911	0.604034	0.248567	0.0329376
12836	Q9NQW6	ANLN	anillin actin binding protein	54443	sTPHRtPIITPNTK	S392;T397	2	13.1835	12.8261	12.7263	12.4338	12.5562	12.8574	20.606	20.476	20.6845	0.829426	0.189135	1.51584	0.00371086	1.42968	0.00675619	0.527822	0.0384559	0.0390908
34719	P39687	ANP32A	acidic nuclear phosphoprotein 32 family member A	8125	NRtPSDVK	T15	1	15.86	15.829	16.1876	16.2388	15.8449	16.1839	16.1258	16.6536	16.1905	1.25176	0.481792	1.25748	0.145437	1.00457	0.321065	0.760859	0.320604	0.476288
32604	Q92688	ANP32B	acidic nuclear phosphoprotein 32 family member B	10541	REtDDEGEDD	T244	1	17.6948	17.632	17.5892	17.6663	17.6911	17.6852	13.1904	12.8759	13.1629	1.03758	0.25238	0.836537	0.0572068	0.882085	0.205699	0.590283	0.183744	0.350226
32608	Q92688	ANP32B	acidic nuclear phosphoprotein 32 family member B	10541	EtDDEGEDD	T244	1	14.3619	14.0696	14.0512	13.6059	13.8185	13.8445	13.1922	14.3858	13.9992	0.840249	0.0324515	0.952366	0.455607	1.13343	0.789285	0.290818	0.642309	0.861178
32609	Q92688	ANP32B	acidic nuclear phosphoprotein 32 family member B	10541	tPAAVR	T15	1	13.4204	13.3679	13.8138	13.475	13.3439	13.0925	17.6088	17.6691	17.6742	0.948363	0.269995	1.02608	0.76266	0.988908	0.247527	0.606929	0.868684	0.398736
47023	Q9H6X2	ANTXR1	ANTXR cell adhesion molecule 1	84168	EVPPPPAEEsEEEDDDGLPK	S362	1	12.9542	12.5406	12.7638	12.8639	12.6563	12.6443	12.8441	12.4409	12.8581	0.928238	0.832736	1.05727	0.842582	1.13901	0.965404	0.932485	0.916788	0.97914
47024	Q9H6X2	ANTXR1	ANTXR cell adhesion molecule 1	84168	APPPSRPPPRPsV	S563	1	14.256	13.6687	14.3763	14.3038	13.9904	14.5074	14.3875	14.4511	14.2224	1.0337	0.563564	1.09544	0.330624	1.05973	0.628058	0.80537	0.529004	0.744656
7791	P04083	ANXA1	annexin A1	301	GDRsEDFGVNEDLADSDAR	S189	1	13.0546	12.4453	12.836	12.4045	12.4746	12.6258	12.8538	12.8056	13.0186	0.778441	0.218178	1.01246	0.579694	1.30063	0.0130322	0.560227	0.740323	0.0584276
7792	P04083	ANXA1	annexin A1	301	GGPGSAVsPYPTFNPSSDVAALHK	S37	1	16.0701	16.2945	15.9915	16.2262	16.3858	16.1866	16.9072	16.9721	16.9004	1.11421	0.248481	1.78642	0.000990513	1.60331	0.000529218	0.587291	0.01979	0.0105203
6618	P07355	ANXA2	annexin A2	302	LSLEGDHStPPSAYGSVK	T19	1	16.1102	16.0623	16.0876	16.0048	16.0539	16.0638	11.9571	12.0343	12.207	0.976911	0.116014	0.592218	0.0652163	0.427965	0.00110857	0.448204	0.199012	0.0147076
6626	P07355	ANXA2	annexin A2	302	tPAQYDASELK	T105	1	13.8672	13.6381	13.971	13.9648	13.788	14.0057	14.5553	14.7794	14.4406	1.07002	0.473128	3.05673	8.09935e-05	1.86426	0.000798091	0.755987	0.00734358	0.0125275
6629	P07355	ANXA2	annexin A2	302	sLYYYIQQDTK	S314	1	12.2116	12.7901	12.887	13.2587	13.4179	13.0135	13.8598	13.726	14.0083	1.3838	0.0676757	0.99491	0.773849	0.929801	0.630662	0.376949	0.87551	0.746511
6634	P07355	ANXA2	annexin A2	302	SYSPyDMLESIR	Y238	1	12.9433	12.9642	12.9082	13.6755	13.5667	13.6567	16.4544	16.5627	16.5924	1.63965	4.91909e-05	1.39003	0.000523714	1.42288	0.000411546	0.0554487	0.0143527	0.00943722
46464	Q63HQ0	AP1AR	adaptor related protein complex 1 associated regulatory protein	55435	VGGGGGsK	S29	1	11.5995	12.5575	12.8373	12.347	12.2363	12.2349	11.9948	11.9357	12.2192	0.800401	0.883673	0.677026	0.504732	0.845858	0.076783	0.954315	0.682664	0.17955
39734	K7EJL1	AP1M1	adaptor related protein complex 1 subunit mu 1	8907	sTANNVEIHIPVPNDADSPK	S305	1	11.6346	12.2237	11.9463	12.2666	12.2445	11.924	11.5494	11.4091	11.3037	1.22961	0.358988	0.689086	0.0494281	0.56041	0.00531385	0.681335	0.168675	0.0342645
42208	A0A2R8YGH5	AP1S1	adaptor related protein complex 1 subunit sigma 1	1174	AIEQADLLQEEDEsPR	S147	1	13.6295	13.3619	13.5189	13.5418	13.5669	13.5202	13.8544	13.6652	13.7566	1.01603	0.641943	1.17909	0.0547112	1.16049	0.018576	0.849355	0.179009	0.0725597
25869	O95782	AP2A1	adaptor related protein complex 2 subunit alpha 1	160	RDPSSNDINGGMEPTPSTVSTPsPSADLLGLR	S655	1	13.5227	13.3876	13.4573	13.1648	13.2984	13.0303	13.4027	13.8398	13.6054	0.816479	0.028246	1.10812	0.292425	1.35719	0.0380886	0.275712	0.490303	0.114242
38069	Q96CW1	AP2M1	adaptor related protein complex 2 subunit mu 1	1173	GtADETSK	T229	1	14.2107	14.1043	14.4464	14.2016	14.082	13.9028	14.0237	13.8359	14.2412	0.914647	0.22366	0.878425	0.227615	0.960398	0.854254	0.565172	0.422061	0.906732
29196	O00203	AP3B1	adaptor related protein complex 3 subunit beta 1	8546	NFYEsDDDQK	S276	1	16.3637	16.2082	16.5365	16.4956	16.0421	16.2385	12.7648	12.8227	12.9018	0.916874	0.531678	1.66345	0.306005	1.62795	0.00585021	0.788938	0.503388	0.0360029
29197	O00203	AP3B1	adaptor related protein complex 3 subunit beta 1	8546	NFYEsDDDQKEK	S276	1	17.9745	18.2083	18.0749	18.1897	18.0824	18.2083	13.0278	12.6889	12.867	1.08279	0.396703	1.62919	0.0153494	1.28693	0.0457539	0.707513	0.0852128	0.128443
29198	O00203	AP3B1	adaptor related protein complex 3 subunit beta 1	8546	GKsDSEDGEKENEK	S750	1	17.7028	18.4452	17.9485	16.8069	16.6948	16.7898	13.0084	12.5548	13.2716	0.447899	0.00457708	1.07218	0.622315	1.35477	0.395843	0.17141	0.771808	0.548725
29199	O00203	AP3B1	adaptor related protein complex 3 subunit beta 1	8546	GKsDsEDGEK	S750;S752	2	13.1265	12.0886	11.9834	12.3268	12.1197	11.8825	13.5577	13.5099	13.3041	1.02181	0.495239	0.809206	0.179552	1.16979	0.133159	0.770531	0.365777	0.259894
29200	O00203	AP3B1	adaptor related protein complex 3 subunit beta 1	8546	GKsDsEDGEKENEK	S750;S752	2	15.9556	15.6555	15.8391	15.8851	15.7845	15.829	15.6587	15.6541	15.7217	0.993021	0.869455	0.882507	0.198703	0.88871	0.0131005	0.948942	0.388431	0.0586535
29201	O00203	AP3B1	adaptor related protein complex 3 subunit beta 1	8546	IFLAQKPAPLLEsPFKDR	S609	1	12.58	12.9079	12.9617	12.5704	12.437	13.037	16.3903	16.2034	16.2523	0.791414	0.568208	0.925683	0.471229	1.00961	0.878511	0.808213	0.65504	0.923473
29202	O00203	AP3B1	adaptor related protein complex 3 subunit beta 1	8546	SFTsEDDLVK	S527	1	11.8968	12.1628	12.3974	12.3013	12.6196	12.503	17.3413	17.3484	17.2207	1.26595	0.134083	0.656456	0.0305423	1.46563	0.000569992	0.468847	0.127415	0.0109476
29203	O00203	AP3B1	adaptor related protein complex 3 subunit beta 1	8546	EWtPAGK	T661	1	13.8153	13.4475	13.8193	13.2837	12.9407	13.3286	18.3298	17.9974	18.2566	0.691755	0.0426856	1.13422	0.421389	1.0475	0.765802	0.323368	0.611945	0.845719
19744	A0A2R8Y611	AP3D1	adaptor related protein complex 3 subunit delta 1	8943	HRPsEADEEELAR	S658	1	14.9891	14.946	14.7412	14.803	14.9773	14.8518	13.9666	13.8695	14.3089	0.936788	0.881268	1.02327	0.738705	1.3377	0.0539236	0.953381	0.854821	0.142662
19748	A0A2R8Y611	AP3D1	adaptor related protein complex 3 subunit delta 1	8943	NTETSKsPEK	S829	1	16.3183	16.4442	16.4317	16.204	16.2964	16.1252	15.2484	14.975	14.934	0.853985	0.0408436	0.765392	0.082256	0.888452	0.612163	0.318234	0.229248	0.732536
19749	A0A2R8Y611	AP3D1	adaptor related protein complex 3 subunit delta 1	8943	NTETSKsPEKDVPMVEK	S829	1	17.1007	17.2112	17.1116	17.3866	17.1726	17.4128	16.3539	15.9614	16.1904	1.21003	0.0945715	2.36928	0.000741068	2.52915	0.000497193	0.422783	0.0172338	0.0102412
19750	A0A2R8Y611	AP3D1	adaptor related protein complex 3 subunit delta 1	8943	VPGLPMsDQYVK	S721	1	13.9334	14.1399	13.9085	13.5469	13.7919	13.4988	16.5336	16.0947	16.1207	0.764945	0.0308202	0.806065	0.37185	0.943887	0.798266	0.286854	0.567974	0.867521
19751	A0A2R8Y611	AP3D1	adaptor related protein complex 3 subunit delta 1	8943	SsPSPQK	S686	1	15.199	15.4151	15.3607	15.1905	15.1456	15.0074	17.2369	17.1302	17.2181	0.861489	0.0687703	1.07664	0.325787	0.88976	0.194706	0.379007	0.523996	0.337652
43844	C9JLV4	APAF1	apoptotic peptidase activating factor 1	317	DLAALLHDGIPVVSSSsGK	S98	1	11.7843	10.9662	11.4358	11.18	11.1988	11.6087	11.4212	11.8699	11.7551	0.848518	0.821651	1.2477	0.352358	1.47044	0.143242	0.927665	0.54995	0.273591
37276	Q02410	APBA1	amyloid beta precursor protein binding family A member 1	320	SNsQENVEASHPSQDGK	S568	1	14.775	14.4988	14.4341	14.3021	14.1449	14.1967	14.5695	14.9395	14.9897	0.811071	0.0361129	1.35725	0.193356	1.67341	0.0116334	0.303666	0.382655	0.0546965
37277	Q02410	APBA1	amyloid beta precursor protein binding family A member 1	320	sDGESDSPEK	S242	1	14.512	14.6261	14.6486	14.7699	14.5423	14.6581	14.6667	14.577	14.8631	1.02246	0.477184	1.02854	0.321766	1.00595	0.692647	0.757905	0.519845	0.793998
41291	Q99767	APBA2	amyloid beta precursor protein binding family A member 2	321	SAsQDCIETTPGAQEGK	S480	1	12.438	12.3948	12.1979	13.4948	13.0286	12.6739	12.2227	12.8773	13.0714	1.55168	0.0440569	1.3972	0.227761	0.900443	0.383686	0.327292	0.422063	0.537896
33981	O96018	APBA3	amyloid beta precursor protein binding family A member 3	9546	sPSGPPAMDLEGPR	S9	1	15.0285	14.8008	14.8066	14.9367	14.9147	15.1091	14.7664	14.8937	14.9572	1.09439	0.32677	1.06222	0.950276	0.970609	0.241123	0.657185	0.97538	0.391682
40439	A0A075B7G8	APBB1	amyloid beta precursor protein binding family B member 1	322	EPEEGTLTFPAQSLsPEPLPQEEEK	S347	1	13.4255	13.5644	13.3665	13.7594	13.6458	13.5495	13.7304	13.119	12.93	1.16499	0.0773396	0.808596	0.482298	0.694082	0.190835	0.392898	0.664228	0.333073
31158	Q92870	APBB2	amyloid beta precursor protein binding family B member 2	323	sFLNYYADLETSAR	S160	1	13.2045	12.8968	13.3743	13.0015	13.1812	13.2214	12.3376	12.0206	12.4774	0.983942	0.88538	0.807464	0.0881274	1.04186	0.96672	0.954616	0.239228	0.97981
31159	Q92870	APBB2	amyloid beta precursor protein binding family B member 2	323	GSLSSVtPSPtPENEK	T339;T343	2	12.6461	12.7029	12.4913	11.9872	12.2784	12.5995	12.3304	12.3082	12.473	0.775023	0.158504	0.639327	0.0366206	0.641591	0.00258828	0.494519	0.141377	0.0230267
31160	Q92870	APBB2	amyloid beta precursor protein binding family B member 2	323	GSLSSVTPsPTPENEK	S341	1	12.5666	12.9757	13.0602	13.1074	12.9706	12.8503	13.0391	12.7967	12.6933	0.99647	0.556579	0.976819	0.841844	0.684464	0.0168479	0.80199	0.916465	0.0683451
31161	Q92870	APBB2	amyloid beta precursor protein binding family B member 2	323	SsHNELLNAEIK	S44	1	13.9794	13.4902	13.7771	13.6664	13.3927	13.3229	13.1993	13.3085	13.3087	0.766141	0.177696	1.07475	0.475222	1.09229	0.14786	0.516178	0.658423	0.27982
31162	Q92870	APBB2	amyloid beta precursor protein binding family B member 2	323	NLsPTAVINITSEK	S123	1	12.8306	13.0884	12.7073	13.3437	13.5245	13.2345	12.9965	13.2107	13.5051	1.42713	0.0248728	0.675308	0.0668274	0.881441	0.284719	0.266017	0.202103	0.439329
2235	P25054	APC	APC regulator of WNT signaling pathway	324	HSsPSGTVAAR	S2772	1	17.1952	17.0588	17.116	17.1602	17.0411	17.2583	10.7148	10.8124	10.9518	1.0311	0.707707	1.21763	0.920698	0.844626	0.704752	0.880631	0.960379	0.802277
2236	P25054	APC	APC regulator of WNT signaling pathway	324	SKtPPPPPQTAQTK	T1438	1	15.0765	15.0752	15.1113	15.0978	15.1159	14.968	10.4439	10.8648	11.1669	1.01489	0.603556	0.937222	0.366139	0.630886	0.0646277	0.82965	0.56327	0.160627
2237	P25054	APC	APC regulator of WNT signaling pathway	324	KLPPNLsPTIEYNDGRPAK	S2512	1	15.6857	15.3753	15.4048	15.1643	15.1147	15.2639	10.4189	10.9309	11.4864	0.846502	0.0467816	0.829839	0.531069	0.641505	0.117841	0.33205	0.703687	0.239829
2238	P25054	APC	APC regulator of WNT signaling pathway	324	HETGsHDAER	S254	1	13.5577	13.7916	13.4151	13.7247	13.8804	13.8105	11.3353	11.1566	11.6262	1.19149	0.141203	0.919559	0.396549	1.04734	0.757687	0.477945	0.58984	0.839679
2239	P25054	APC	APC regulator of WNT signaling pathway	324	LEESASFESLSPSSRPAsPtR	S2473;T2475	2	12.244	11.7903	12.1443	11.7164	12.2604	10.8913	11.2065	11.6276	11.9335	0.743315	0.358146	0.698953	0.135038	0.94032	0.944269	0.681057	0.306606	0.965857
2241	P25054	APC	APC regulator of WNT signaling pathway	324	sGRSPTGNTPPVIDSVSEK	S2671	1	14.8652	15.0823	14.5769	15.361	15.0424	15.1722	11.4422	11.7346	11.4026	1.23713	0.113032	0.376688	0.0246469	0.844645	0.548581	0.445053	0.112231	0.680629
2242	P25054	APC	APC regulator of WNT signaling pathway	324	SGISLGsPFHLTPDQEEKPFTSNK	S2146	1	13.759	13.3746	13.4063	13.5539	13.6712	13.4083	12.1047	12.4794	12.2802	1.10775	0.839923	0.930577	0.750368	0.965198	0.556087	0.935682	0.861348	0.686997
2243	P25054	APC	APC regulator of WNT signaling pathway	324	SSNDsLNSVSSSDGYGK	S963	1	15.2181	15.2293	15.1389	15.3263	15.4765	15.4326	11.717	11.2651	12.2458	1.16031	0.0149529	0.602955	0.0876338	0.604719	0.090795	0.225638	0.238574	0.201674
2245	P25054	APC	APC regulator of WNT signaling pathway	324	sPSEGQTATTsPR	S2260;S2270	2	14.6136	14.158	14.2411	14.4028	14.2401	14.2391	13.3143	12.834	12.7098	0.99932	0.786308	1.12333	0.723065	0.905633	0.790991	0.913205	0.845014	0.862228
2246	P25054	APC	APC regulator of WNT signaling pathway	324	sPPEHYVQETPLMFSR	S1371	1	16.0405	15.7387	15.7932	15.7933	15.6994	15.8138	12.623	12.7616	12.0291	1.00006	0.422382	0.856951	0.148198	0.720817	0.192727	0.723077	0.324265	0.335335
2247	P25054	APC	APC regulator of WNT signaling pathway	324	QLLQSQATEAERSsQNK	S246	1	13.5607	13.3953	13.8933	13.7856	13.7305	13.7912	13.0219	12.7993	12.2661	1.16872	0.359824	0.743823	0.168684	0.991277	0.799428	0.682042	0.351775	0.868467
2249	P25054	APC	APC regulator of WNT signaling pathway	324	IKENEFsPTNSTSQTVSSGATNGAESK	S2621	1	14.3972	14.052	14.2095	14.3874	14.1911	14.2787	12.9823	12.7568	13.0049	1.04917	0.595129	0.829784	0.0683959	0.931793	0.124898	0.824349	0.204352	0.248928
2252	P25054	APC	APC regulator of WNT signaling pathway	324	LPPNLsPTIEYNDGRPAK	S2512	1	15.8927	15.8715	15.9311	15.8933	16.0148	15.9109	12.7383	13.1445	12.8827	1.01266	0.379489	0.8419	0.210439	0.925823	0.940502	0.694958	0.402929	0.963797
2253	P25054	APC	APC regulator of WNT signaling pathway	324	DANIMsPGSSLPSLHVR	S744	1	15.7707	15.6455	15.7356	15.5746	15.7991	15.5675	13.0816	12.218	12.7268	0.894378	0.453596	0.585146	0.150492	0.660345	0.14657	0.743058	0.32704	0.277916
2254	P25054	APC	APC regulator of WNT signaling pathway	324	DIQRPDSEHGLsPDSENFDWK	S2093	1	15.4097	15.5981	15.3473	15.5217	15.7403	15.6091	13.1465	13.3221	12.7939	1.14825	0.156007	0.83521	0.0982332	0.753973	0.057414	0.492058	0.255369	0.148572
2255	P25054	APC	APC regulator of WNT signaling pathway	324	DIQRPDsEHGLsPDSENFDWK	S2088;S2093	2	15.0705	14.8196	15.2243	15.1738	15.1256	15.0827	12.6233	12.5652	12.3199	1.03889	0.501064	0.5026	0.00165279	0.421825	0.000227824	0.773321	0.0259164	0.00750432
2256	P25054	APC	APC regulator of WNT signaling pathway	324	TSsPSTASTK	S2350	1	15.4256	14.9374	15.8882	15.3449	14.7902	15.63	13.3829	13.2323	13.1582	0.945588	0.683177	0.796439	0.0894201	0.681465	0.00175812	0.868287	0.241254	0.0187044
2257	P25054	APC	APC regulator of WNT signaling pathway	324	YsDEQLNSGR	S1032	1	16.2174	15.9602	16.0463	16.0834	16.2209	15.9807	13.3672	13.9158	13.4954	1.02602	0.852521	0.868211	0.417333	1.00602	0.590322	0.942201	0.608527	0.715018
2258	P25054	APC	APC regulator of WNT signaling pathway	324	YSDEQLNSGRQsPSQNER	S1042	1	15.1436	14.7896	14.3607	14.5806	14.7599	14.9866	13.5839	13.324	13.7552	0.979655	0.967377	0.590818	0.00465581	0.598264	0.00384598	0.987695	0.0433679	0.02866
2259	P25054	APC	APC regulator of WNT signaling pathway	324	ALEAELDAQHLSETFDNIDNLsPK	S780	1	14.5691	13.6993	13.5044	13.5583	13.4868	13.4364	14.0905	14.2664	14.0408	0.863016	0.261107	0.920863	0.511958	0.877703	0.160041	0.598552	0.688228	0.294819
2260	P25054	APC	APC regulator of WNT signaling pathway	324	TDSTESSGTQsPK	S2830	1	15.7841	15.6378	15.9336	15.7248	15.8479	15.7803	14.3049	13.6873	14.3419	0.997371	0.993344	1.15114	0.972912	0.998935	0.420204	0.996995	0.986551	0.569493
2261	P25054	APC	APC regulator of WNT signaling pathway	324	tPPPPPQTAQTK	T1438	1	15.0079	15.1281	14.9617	14.9256	15.1738	15.0724	14.2294	14.0601	13.9905	1.04573	0.791515	0.882136	0.19486	0.882736	0.0882163	0.915068	0.384567	0.19772
2262	P25054	APC	APC regulator of WNT signaling pathway	324	TPASKsPSEGQTATTSPR	S2260	1	14.2162	14.5286	14.0182	14.1297	14.6902	14.2349	14.1387	13.8142	13.9215	1.01305	0.69073	0.815246	0.168791	0.804748	0.116081	0.872041	0.35188	0.237758
2263	P25054	APC	APC regulator of WNT signaling pathway	324	tGSSSSILSASSESSEK	T2567	1	14.5992	14.8337	14.7476	14.9455	14.9407	14.938	14.5503	14.6446	14.6993	1.14321	0.0351065	1.13755	0.392953	1.15828	0.0245003	0.299913	0.586747	0.0858622
2264	P25054	APC	APC regulator of WNT signaling pathway	324	sPTGNTPPVIDSVSEK	S2674	1	12.6662	13.2383	12.6485	12.8895	13.1625	12.977	14.2114	14.3208	14.2823	1.24038	0.491487	0.901498	0.213571	0.961843	0.190284	0.766723	0.406013	0.332497
2265	P25054	APC	APC regulator of WNT signaling pathway	324	TPFSSSSSsK	S2768	1	14.3088	14.4319	14.9359	14.3193	14.3384	14.5773	14.407	14.3273	14.3985	0.937261	0.520087	0.795908	0.231177	0.712938	0.000585929	0.783632	0.42631	0.0110653
2266	P25054	APC	APC regulator of WNT signaling pathway	324	GSFAFDsPHHYtPIEGTPYCFSR	S1842;T1847	2	10.9584	10.8567	11.6743	11.5294	11.6039	11.1963	14.594	14.9407	14.6636	1.48556	0.383107	0.916376	0.904677	0.935407	0.799331	0.697267	0.951642	0.868413
2267	P25054	APC	APC regulator of WNT signaling pathway	324	VTPFNYNPsPR	S2789	1	12.6422	12.384	12.0463	12.3313	12.1977	12.6832	15.1524	14.9014	15.1278	0.964131	0.846282	1.30151	0.0337949	1.13847	0.210197	0.938657	0.134996	0.355439
2268	P25054	APC	APC regulator of WNT signaling pathway	324	SHsESPSR	S2533	1	15.9295	16.2607	16.4921	16.1346	16.1971	16.2592	14.8	14.9153	15.051	0.956848	0.864187	1.03532	0.647595	0.83687	0.0834256	0.947172	0.790896	0.189822
2269	P25054	APC	APC regulator of WNT signaling pathway	324	SHsEsPSRLPINR	S2533;S2535	2	13.3401	13.131	12.9922	12.6625	13.1538	12.9939	15.0093	14.9642	14.9121	0.909353	0.284986	0.928969	0.56346	0.894192	0.0126306	0.622207	0.728284	0.057338
2270	P25054	APC	APC regulator of WNT signaling pathway	324	QSPsQNER	S1044	1	13.9064	14.3528	14.1018	14.3064	14.3876	14.2254	14.9648	14.8752	14.91	1.15237	0.246977	0.890992	0.00394146	0.877918	0.0542876	0.585849	0.0396514	0.143277
2271	P25054	APC	APC regulator of WNT signaling pathway	324	NSSSSTsPVSK	S2244	1	14.1002	14.4587	14.7678	14.4782	14.3289	14.4326	15.2151	15.0896	15.2965	0.982105	0.890698	1.15444	0.0977741	1.10395	0.202162	0.957332	0.254523	0.346236
2272	P25054	APC	APC regulator of WNT signaling pathway	324	EsTGYLEELEK	S130	1	12.8457	12.8302	13.712	13.2667	12.5329	13.0953	14.4481	14.8574	14.2397	1.18886	0.676801	0.507856	0.0518312	0.53708	0.0729829	0.864382	0.173692	0.174176
2275	P25054	APC	APC regulator of WNT signaling pathway	324	VTSHTELTSNQQsANK	S1906	1	14.2257	14.3456	14.3431	14.325	14.3551	14.2797	15.412	15.3357	15.493	0.987553	0.754393	1.14391	0.0152349	0.985861	0.979069	0.899082	0.0846855	0.986376
2276	P25054	APC	APC regulator of WNT signaling pathway	324	GSFAFDsPHHYTPIEGTPYCFSR	S1842	1	11.2	10.8975	11.4528	11.5759	11.5287	11.5714	15.1323	15.2026	15.2714	1.29358	0.0804728	0.869275	0.0550898	1.0269	0.740092	0.398866	0.179756	0.826856
2277	P25054	APC	APC regulator of WNT signaling pathway	324	EAPsPTLR	S2449	1	15.3834	15.6251	15.7324	15.5648	15.2988	15.3357	15.2363	15.0709	15.1831	0.818199	0.244928	0.736085	0.0217419	0.89964	0.0704507	0.584016	0.10447	0.170121
2278	P25054	APC	APC regulator of WNT signaling pathway	324	AVEFSsGAK	S1356	1	12.8508	12.1034	13.1958	12.496	11.6858	11.1784	15.631	15.6731	15.7122	0.445972	0.137109	1.20025	0.0492373	1.04529	0.514677	0.472222	0.168323	0.652729
2279	P25054	APC	APC regulator of WNT signaling pathway	324	SGAQtPK	T1368	1	16.9905	16.8201	16.9069	16.7396	16.7858	16.9421	15.6788	15.7448	15.6199	0.919484	0.348628	0.961409	0.524825	1.07495	0.705878	0.674622	0.698801	0.803116
2280	P25054	APC	APC regulator of WNT signaling pathway	324	LEEsASFESLSPSsRPAsPTR	S2459;S2469;S2473	3	11.4563	11.7966	11.3932	11.967	11.1664	11.2686	15.735	15.6147	15.6361	0.877993	0.786511	0.902522	0.256142	0.904901	0.0758476	0.913318	0.454485	0.178277
2281	P25054	APC	APC regulator of WNT signaling pathway	324	QMsQQNLTK	S2374	1	10.5283	10.1647	11.6429	11.389	10.399	11.056	15.8807	16.0072	15.744	1.44162	0.765865	1.06249	0.876842	1.06242	0.264927	0.904556	0.936854	0.417564
2282	P25054	APC	APC regulator of WNT signaling pathway	324	GQMKPsIESYSEDDESK	S982	1	14.2862	14.7278	14.9185	14.8866	14.7679	14.891	15.7919	15.7655	15.668	1.11638	0.346269	0.915562	0.019534	0.904115	0.0208009	0.672537	0.0981094	0.0778648
2283	P25054	APC	APC regulator of WNT signaling pathway	324	SELsPVAR	S2283	1	17.6361	17.6464	17.727	17.5215	17.5404	17.6059	15.5278	14.9088	15.3096	0.929131	0.0414611	0.517215	0.0159678	0.54054	0.0068321	0.319693	0.0869308	0.0393583
2284	P25054	APC	APC regulator of WNT signaling pathway	324	sGRSPTGNtPPVIDSVSEK	S2671;T2679	2	13.0401	13.3461	13.2515	13.2568	13.0843	13.0199	16.5446	16.6763	16.615	0.890524	0.466608	1.48312	0.00314982	1.44551	0.00285672	0.752209	0.035321	0.0243753
2285	P25054	APC	APC regulator of WNT signaling pathway	324	TSsPsTASTK	S2350;S2352	2	12.4469	12.3668	13.4551	12.4427	12.2318	12.5282	16.2088	16.1367	16.0353	0.997083	0.380728	0.586361	0.000378669	0.637707	0.000930956	0.695614	0.0123825	0.0135093
2286	P25054	APC	APC regulator of WNT signaling pathway	324	EGsVSSR	S102	1	12.8628	13.3383	13.2263	12.8498	12.8119	12.6174	16.8539	16.9706	16.8677	0.750368	0.0756582	0.841888	0.0138953	0.816493	0.0245479	0.390433	0.0805081	0.0859317
2287	P25054	APC	APC regulator of WNT signaling pathway	324	LtSHLGTK	T305	1	12.7994	13.7096	13.4999	13.3255	13.6919	12.8711	17.3963	17.3554	17.4596	0.886121	0.917427	0.840841	0.00311039	0.904977	0.0184992	0.969109	0.0351486	0.0723627
32403	P13798	APEH	acylaminoacyl-peptide hydrolase	327	ALDVSAsDDEIAR	S187	1	14.5384	14.4687	14.5851	14.4124	14.6373	14.4609	14.6501	14.8025	14.8238	0.947672	0.738943	1.20087	0.0238705	1.26718	0.0433633	0.892235	0.110168	0.124095
42463	Q9UBZ4	APEX2	apurinic/apyrimidinic endodeoxyribonuclease 2	27301	FLVPLEQsPVLEQSTLQHNNQTR	S349	1	13.4698	13.6847	14.0886	13.8136	13.5708	13.4291	13.6693	13.7674	13.46	0.924115	0.538935	0.989397	0.599654	1.07064	0.856991	0.791478	0.754787	0.908412
17690	Q9BZZ5	API5	apoptosis inhibitor 5	8539	ASEDTTSGsPPK	S464	1	18.7023	18.7801	18.8038	18.749	18.6077	18.6507	12.8231	12.4543	12.5304	0.914194	0.147379	0.940319	0.933847	0.90016	0.77228	0.484389	0.967915	0.850319
17691	Q9BZZ5	API5	apoptosis inhibitor 5	8539	ASEDTTSGsPPKK	S464	1	15.7577	15.9221	15.8541	15.942	15.8893	15.7075	14.6724	14.5005	14.6176	1.02471	0.985479	2.06813	0.00050013	1.81243	0.00154221	0.994524	0.014123	0.0173249
17694	Q9BZZ5	API5	apoptosis inhibitor 5	8539	RAsEDTTSGsPPK	S457;S464	2	13.5895	13.5693	13.294	13.7597	13.9272	13.5934	15.9971	15.8183	15.8869	1.14108	0.111585	1.02305	0.47101	0.998385	0.569568	0.443357	0.654824	0.698123
17695	Q9BZZ5	API5	apoptosis inhibitor 5	8539	ASEDTTsGsPPK	S462;S464	2	12.7252	12.6192	12.498	12.6871	12.2741	12.6822	18.7964	18.7077	18.7338	1.04461	0.684604	0.968416	0.710101	1.05931	0.19472	0.868997	0.83578	0.337652
44440	Q96GX9	APIP	APAF1 interacting protein	51074	DISGPsPSK	S87	1	18.4461	18.5428	18.8329	18.4841	18.421	18.4297	18.4901	18.6127	18.5088	0.924607	0.240627	0.976689	0.597369	1.05633	0.0982663	0.580255	0.752951	0.211889
42142	Q06481	APLP2	amyloid beta precursor like protein 2	334	MQNHGyENPTYK	Y750	1	11.8825	11.5402	12.2632	12.1468	12.1455	12.1485	13.4153	13.6019	13.4069	1.20107	0.294627	2.89363	0.00193636	2.40921	3.12077e-05	0.630641	0.0279561	0.00386368
42143	Q06481	APLP2	amyloid beta precursor like protein 2	334	IIGSVsK	S213	1	16.0837	15.2418	15.5918	14.8777	14.8672	14.8721	15.2959	15.6647	15.2519	0.607225	0.0348585	0.814592	0.444235	1.3415	0.0153132	0.299213	0.631671	0.0646181
28995	Q9HDC9	APMAP	adipocyte plasma membrane associated protein	57136	RPLRPQVVtDDDGQAPEAK	T19	1	14.1278	14.1265	14.0768	14.1118	13.8848	13.6789	13.9934	14.0624	13.9278	0.845749	0.158255	0.911901	0.0521093	1.07822	0.476563	0.494301	0.174214	0.619415
39252	G3V1B6	APOO	apolipoprotein O	79135	VDELsLYSVPEGQSK	S41	1	13.8179	13.771	14.3432	14.2108	14.1298	14.0131	13.9954	14.0109	13.8052	1.24134	0.505243	1.13089	0.846649	0.911029	0.107964	0.775586	0.918805	0.226275
23979	Q9UKG1	APPL1	adaptor protein, phosphotyrosine interacting with PH domain and leucine zipper 1	26060	sETEDSILHQLFIVR	S491	1	12.8236	12.8036	12.907	12.9393	13.3016	12.4141	12.4432	12.5613	12.8958	1.08349	0.884174	0.833783	0.203612	0.769532	0.436216	0.95447	0.394794	0.583475
23982	Q9UKG1	APPL1	adaptor protein, phosphotyrosine interacting with PH domain and leucine zipper 1	26060	VNQSALEAVtPSPSFQQR	T399	1	15.8968	15.8159	16.0018	15.8929	16.0704	15.8634	16.1182	15.8035	15.9369	0.997336	0.679241	1.0282	0.673583	1.03094	0.928993	0.865632	0.809878	0.956973
44282	F8VXB0	APPL2	adaptor protein, phosphotyrosine interacting with PH domain and leucine zipper 2	55198	LLLEEALQDsPQTR	S16	1	11.7294	12.1648	12.1089	12.1971	12.1119	12.3292	12.0749	12.222	11.9872	1.06301	0.232688	0.976742	0.573309	0.918843	0.274267	0.573125	0.736087	0.428646
37483	P07741	APRT	adenine phosphoribosyltransferase	353	DIsPVLKDPASFR	S30	1	12.8664	12.3592	12.701	12.4326	12.0044	12.6644	12.1083	12.7574	12.4013	0.830249	0.323104	0.812437	0.411187	0.978546	0.847559	0.654822	0.602925	0.901864
40101	Q7Z2E3	APTX	aprataxin	54840	RsGNSDSIER	S132	1	15.4826	15.7619	15.4002	15.6262	15.5178	15.6682	15.6962	15.863	15.8476	1.10467	0.661586	1.28793	0.105169	1.16589	0.0464707	0.858768	0.266198	0.129806
40102	Q7Z2E3	APTX	aprataxin	54840	SGNsDSIER	S135	1	16.5267	16.3894	16.4025	16.377	16.5157	16.4701	16.5934	16.6544	16.4487	1.04797	0.817251	1.14147	0.168596	1.08921	0.204269	0.926672	0.35171	0.348622
18833	P10398	ARAF	A-Raf proto-oncogene, serine/threonine kinase	369	GsPSPASVSSGR	S257	1	15.3317	15.4309	14.8258	15.4569	15.2798	15.1027	10.0827	9.22882	9.22882	0.964722	0.714923	1	0.373901	1	0.373901	0.882658	0.567974	0.528247
18834	P10398	ARAF	A-Raf proto-oncogene, serine/threonine kinase	369	GsPsPASVSSGR	S257;S259	2	13.4622	13.3231	13.137	12.9764	13.2033	13.1273	13.9495	13.7812	13.9206	0.873064	0.15011	1.5131	0.00585819	1.7331	0.00076122	0.486231	0.0492316	0.0122901
18835	P10398	ARAF	A-Raf proto-oncogene, serine/threonine kinase	369	QHEAPSNRPLNELLtPQGPSPR	T181	1	15.2487	15.2363	14.7855	15.1978	15.0798	15.1599	14.3881	14.5828	14.6736	0.948466	0.739483	1.09691	0.811497	1.25974	0.116707	0.892551	0.898809	0.238436
18837	P10398	ARAF	A-Raf proto-oncogene, serine/threonine kinase	369	sPHSKsPAEQR	S269;S274	2	14.4494	14.6735	14.4342	14.242	14.4737	14.2497	14.2568	14.0412	14.1676	0.87074	0.143051	0.601766	0.0514551	0.684471	0.0131604	0.479373	0.172902	0.0587844
18838	P10398	ARAF	A-Raf proto-oncogene, serine/threonine kinase	369	QHEAPSNRPLNELLtPQGPsPR	S186;T181	2	9.22882	9.22882	9.22882	9.22882	9.22882	9.22882	14.741	14.8958	14.8144	1		0.698694	0.120471	0.724244	0.0143074		0.287647	0.061913
18840	P10398	ARAF	A-Raf proto-oncogene, serine/threonine kinase	369	GGSDGtPR	T253	1	14.9003	15.3329	14.4339	14.7145	15.0425	14.594	15.5667	15.5718	15.5552	0.87917	0.736589	1.25739	0.0358125	1.32571	0.000284005	0.891228	0.139416	0.00812205
30108	Q96P48	ARAP1	ArfGAP with RhoGAP domain, ankyrin repeat and PH domain 1	116985	LFPEFDDsDYDEVPEEGPGAPAR	S229	1	13.6643	13.2395	13.9941	12.6894	13.6315	12.8779	12.9602	13.1725	13.3857	0.579796	0.192062	0.711134	0.140402	1.22652	0.750657	0.530571	0.314617	0.834478
30109	Q96P48	ARAP1	ArfGAP with RhoGAP domain, ankyrin repeat and PH domain 1	116985	FWAANVPPSEALQPSSsPSTR	S632	1	13.5516	13.8815	13.7407	14.0676	13.9242	13.7225	13.8166	13.9037	13.9609	1.13561	0.262919	1.11963	0.180513	0.985924	0.923857	0.600703	0.367172	0.9537
30110	Q96P48	ARAP1	ArfGAP with RhoGAP domain, ankyrin repeat and PH domain 1	116985	AVtPNGEIR	T791	1	15.023	15.0132	14.9292	15.1512	15.1546	15.1313	14.9624	14.9522	14.8756	1.10037	0.00683286	0.958641	0.222276	0.871196	0.00159809	0.187444	0.415964	0.0177039
40042	Q8WZ64	ARAP2	ArfGAP with RhoGAP domain, ankyrin repeat and PH domain 2	116984	SQYPQsDDKLSPPK	S142	1	13.3033	13.2919	13.0641	13.5883	13.8959	14.1941	13.5857	13.6911	13.7877	1.51993	0.0245544	1.31879	0.0085675	0.867663	0.329305	0.265227	0.0600727	0.484255
47180	Q8WWN8	ARAP3	ArfGAP with RhoGAP domain, ankyrin repeat and PH domain 3	64411	RHsSSDLAR	S1337	1	15.493	15.2157	15.0888	14.9261	14.9458	14.8788	15.2776	15.6329	15.5432	0.818106	0.0448042	1.25484	0.243503	1.53384	0.00637312	0.328866	0.440888	0.0377327
25606	P48444	ARCN1	archain 1	372	VTQVDGNsPVR	S493	1	14.8644	14.9072	15.123	15.0616	15.0402	14.8249	12.492	12.4585	12.6344	1.09664	0.927044	0.788717	0.178631	0.971328	0.886953	0.972598	0.364476	0.929401
25609	P48444	ARCN1	archain 1	372	SEGETIMSSsMGK	S253	1	12.5137	12.8345	13.0789	12.699	12.534	12.3984	15.3097	15.2343	15.2463	0.811999	0.225618	1.26501	0.023142	1.15353	0.022005	0.566179	0.108258	0.0805534
25610	P48444	ARCN1	archain 1	372	RTsEATK	S259	1	17.5736	17.5539	18.0634	17.4938	17.5129	17.2841	17.6423	17.4728	17.4609	0.946236	0.174735	0.932557	0.310535	0.985543	0.368315	0.51348	0.50824	0.524184
17560	Q8N6T3	ARFGAP1	ADP ribosylation factor GTPase activating protein 1	55738	KSPSsDSWTCADTSTER	S346	1	14.0815	14.58	14.0743	15.073	15.1737	15.01	12.3676	11.9918	12.419	1.98828	0.00847109	1.78533	0.0587921	1.69176	0.0989119	0.196837	0.187025	0.212935
17561	Q8N6T3	ARFGAP1	ADP ribosylation factor GTPase activating protein 1	55738	sSDSWEVWGSASTNR	S360	1	15.041	14.8072	14.8197	14.9569	14.8783	15.2323	13.4395	13.417	13.5177	1.09974	0.368346	1.03279	0.810846	0.886569	0.640942	0.689177	0.898517	0.753899
17562	Q8N6T3	ARFGAP1	ADP ribosylation factor GTPase activating protein 1	55738	sPSSDSWTCADTSTER	S343	1	14.3084	14.3262	14.2619	14.3277	14.6465	14.6028	13.6545	13.5343	13.9894	1.22641	0.089334	1.36236	0.204616	0.912483	0.725379	0.41381	0.395997	0.816775
17563	Q8N6T3	ARFGAP1	ADP ribosylation factor GTPase activating protein 1	55738	NSNsDGGEGGEGTK	S378	1	13.1741	13.7486	13.2084	13.7866	13.837	13.7138	13.8799	13.9571	13.9418	1.49302	0.101058	0.890625	0.211432	0.99771	0.525715	0.430654	0.403929	0.661569
17564	Q8N6T3	ARFGAP1	ADP ribosylation factor GTPase activating protein 1	55738	RSsDSWEVWGSASTNR	S361	1	11.8839	10.9286	11.5314	11.6091	11.7773	10.3288	14.1999	14.2771	14.4126	1.05531	0.715535	0.978508	0.973168	0.797866	0.123028	0.882658	0.986551	0.2466
17566	Q8N6T3	ARFGAP1	ADP ribosylation factor GTPase activating protein 1	55738	YVGFGNtPPPQK	T189	1	16.635	16.7905	16.5685	17.018	17.1786	17.0205	14.6877	14.3234	14.721	1.30639	0.00850931	1.52226	0.189496	0.765615	0.0201654	0.196837	0.377914	0.0765506
17567	Q8N6T3	ARFGAP1	ADP ribosylation factor GTPase activating protein 1	55738	VsGQPQSVTASSDK	S150	1	13.1707	13.393	13.6923	13.6797	13.6132	13.2758	14.9708	15.0771	14.9831	1.16493	0.62327	1.11985	0.21874	1.01829	0.918915	0.840088	0.412003	0.95013
17568	Q8N6T3	ARFGAP1	ADP ribosylation factor GTPase activating protein 1	55738	EWSLESSPAQNWtPPQPR	T135	1	14.1089	14.1374	13.8927	13.9451	13.7085	13.9516	16.6412	16.6358	16.8083	0.892669	0.184765	1.00431	0.743531	0.768766	0.00828536	0.522903	0.857576	0.0444361
16967	Q8N6H7	ARFGAP2	ADP ribosylation factor GTPase activating protein 2	84364	HGTDLWIDNMSSAVPNHsPEK	S146	1	16.6945	16.3696	16.3673	16.6073	16.6451	16.5463	11.1722	11.5116	11.695	1.17911	0.337283	1.01956	0.757902	1.02862	0.524701	0.665233	0.865524	0.660573
16969	Q8N6H7	ARFGAP2	ADP ribosylation factor GTPase activating protein 2	84364	sQLDLFDDVGTFASGPPK	S340	1	12.3768	12.4834	12.5584	12.2806	12.0349	12.1296	11.3781	11.1944	11.1943	0.78253	0.0217197	0.597688	0.0132913	0.805337	0.139102	0.254538	0.078526	0.267804
16970	Q8N6H7	ARFGAP2	ADP ribosylation factor GTPase activating protein 2	84364	DNPFSLGEsFGSR	S368	1	13.0745	12.8167	13.6199	12.8492	12.9379	12.8489	12.2084	12.4877	12.8404	0.855421	0.288613	1.00489	0.832059	1.12226	0.364287	0.62552	0.910888	0.52004
16971	Q8N6H7	ARFGAP2	ADP ribosylation factor GTPase activating protein 2	84364	VSSQsFSEIER	S240	1	11.8234	11.937	12.4069	12.3025	11.5068	11.4838	12.7384	13.2576	13.3005	0.742159	0.418049	1.71017	0.0292051	2.18543	0.00809202	0.719605	0.123983	0.0437266
16972	Q8N6H7	ARFGAP2	ADP ribosylation factor GTPase activating protein 2	84364	EVDAEyEAR	Y445	1	13.0675	12.5723	12.6816	13.6169	13.947	13.6658	12.594	12.2175	12.9097	1.97814	0.00598416	0.716721	0.126571	0.837858	0.20612	0.182854	0.296347	0.350788
16974	Q8N6H7	ARFGAP2	ADP ribosylation factor GTPase activating protein 2	84364	SSVsHSVLSEMQVIEQETPVSAK	S317	1	11.4837	11.1293	12.0796	12.0785	11.4709	11.3859	13.9545	14.2113	14.4186	0.991193	0.829782	2.88716	0.00212895	1.45953	0.0557812	0.931367	0.0291726	0.145646
16976	Q8N6H7	ARFGAP2	ADP ribosylation factor GTPase activating protein 2	84364	HGTDLWIDNMSSAVPNHsPEKK	S146	1	12.6526	12.4807	12.2568	12.4384	12.3213	12.1659	16.4707	16.5963	16.5437	0.895419	0.328141	1.12825	0.629592	0.956871	0.248361	0.658469	0.777719	0.399456
31722	Q9NP61	ARFGAP3	ADP ribosylation factor GTPase activating protein 3	26286	HGTDLWLDSCVVPPLsPPPK	S143	1	13.2796	12.6751	12.4624	13.4097	12.8839	13.3855	13.6536	13.3974	13.6709	1.6363	0.231951	1.97045	0.0418956	1.20421	0.145809	0.572089	0.153	0.277125
31723	Q9NP61	ARFGAP3	ADP ribosylation factor GTPase activating protein 3	26286	LsASSSISSADLFEEPR	S451	1	13.2413	13.0095	13.0817	13.2349	12.9582	13.0298	12.7915	13.1749	13.3513	0.96464	0.751043	1.06675	0.979382	1.10585	0.872431	0.897843	0.989662	0.918929
31724	Q9NP61	ARFGAP3	ADP ribosylation factor GTPase activating protein 3	26286	SVISHSVTSDMQTIEQEsPIMAKPR	S331	1	13.6831	13.8607	13.7238	13.6006	13.5348	13.8787	13.6532	13.5943	13.6035	0.91815	0.514414	0.919988	0.0706517	1.002	0.638124	0.780701	0.209122	0.752161
21082	Q9Y6D6	ARFGEF1	ADP ribosylation factor guanine nucleotide exchange factor 1	10565	QHHHLLQsPVSHHEPESPQLR	S234	1	14.0908	14.0233	13.7957	13.918	13.9892	14.1038	13.9512	13.8972	14.2392	0.976669	0.762889	0.951227	0.69138	0.97395	0.840968	0.902992	0.823601	0.89768
21084	Q9Y6D6	ARFGEF1	ADP ribosylation factor guanine nucleotide exchange factor 1	10565	QsPPHGEAK	S52	1	15.321	15.3808	15.4982	15.3544	15.3094	15.481	14.4662	14.8094	14.8186	0.981889	0.814004	0.988644	0.704917	1.23637	0.16105	0.925324	0.832786	0.296266
21085	Q9Y6D6	ARFGEF1	ADP ribosylation factor guanine nucleotide exchange factor 1	10565	AETEKQsPPHGEAK	S52	1	15.8855	15.8485	15.4867	15.3551	15.2494	15.3422	15.7369	15.4639	15.4059	0.704009	0.0320111	1.05933	0.302134	1.07887	0.249076	0.290069	0.499344	0.400014
21086	Q9Y6D6	ARFGEF1	ADP ribosylation factor guanine nucleotide exchange factor 1	10565	sVDIHDSIQPR	S1569	1	14.8259	14.5039	14.9887	14.2683	14.5033	14.565	15.4931	16.0796	15.8576	0.799638	0.12442	1.00626	0.759538	1.42933	0.0469141	0.45846	0.866731	0.130589
26066	Q9Y6D5	ARFGEF2	ADP ribosylation factor guanine nucleotide exchange factor 2	10564	HSQAQSKPTtPEK	T244	1	14.2965	14.496	14.413	14.3836	14.3009	14.4368	12.7947	11.9943	12.5419	0.979854	0.709515	1.45503	0.251392	1.48446	0.248958	0.881193	0.449348	0.399908
26067	Q9Y6D5	ARFGEF2	ADP ribosylation factor guanine nucleotide exchange factor 2	10564	GSsLSGTDDGAQEVVK	S277	1	13.2747	13.6992	13.8451	13.2422	13.5478	13.2749	12.152	11.8253	11.402	0.745216	0.270177	0.576154	0.165232	0.805547	0.630404	0.607203	0.347281	0.746426
26068	Q9Y6D5	ARFGEF2	ADP ribosylation factor guanine nucleotide exchange factor 2	10564	QSLSsIDKNPSER	S1514	1	15.0829	15.6626	15.1087	15.0572	14.6793	14.7762	11.4739	12.3657	12.4135	0.794136	0.112416	0.680886	0.103627	1.10414	0.873807	0.444164	0.263586	0.920092
26069	Q9Y6D5	ARFGEF2	ADP ribosylation factor guanine nucleotide exchange factor 2	10564	QSLSsADNLESDAQGHQVAAR	S349	1	12.0009	11.9354	12.3274	12.4267	11.972	11.3162	13.1661	13.5857	13.5191	0.980176	0.62337	1.28983	0.279072	1.33713	0.0786911	0.8401	0.477128	0.182381
26070	Q9Y6D5	ARFGEF2	ADP ribosylation factor guanine nucleotide exchange factor 2	10564	ELEKPIQSKPQsPVIQAAAVsPK	S218;S227	2	13.0549	13.4235	13.1519	13.1	12.9892	13.183	13.9303	13.6754	13.7514	0.964624	0.389386	1.03687	0.391697	1.39137	0.0247517	0.701674	0.585593	0.0863356
26071	Q9Y6D5	ARFGEF2	ADP ribosylation factor guanine nucleotide exchange factor 2	10564	ELEKPIQSKPQSPVIQAAAVsPK	S227	1	12.9202	12.4782	13.1224	12.2228	12.2955	11.9016	14.0647	14.1032	14.3805	0.616666	0.0360021	0.806782	0.129696	0.82337	0.148935	0.303471	0.300521	0.281296
26072	Q9Y6D5	ARFGEF2	ADP ribosylation factor guanine nucleotide exchange factor 2	10564	HLDVDLDRQsLSSIDKNPSER	S1511	1	11.8484	12.6207	12.6273	12.1372	11.358	12.514	14.9561	14.6895	14.6849	0.715233	0.444305	0.747807	0.0722163	0.941662	0.69587	0.737543	0.211983	0.796364
23348	Q5TH69	ARFGEF3	ARFGEF family member 3	57221	HsFSAGPELLR	S2079	1	9.22882	9.22882	9.22882	9.22882	9.22882	9.22882	9.22882	9.22882	9.22882	1		1		1
23349	Q5TH69	ARFGEF3	ARFGEF family member 3	57221	sGSTGSSLSVSVR	S2095	1	12.5152	13.1618	12.4074	13.0751	12.7606	13.0041	12.6728	12.406	12.648	1.40339	0.377802	1.09643	0.658923	0.781275	0.0439048	0.693721	0.799077	0.125099
23351	Q5TH69	ARFGEF3	ARFGEF family member 3	57221	AGGGDLLLPPsPK	S1991	1	15.9398	16.173	15.8741	16.1778	16.0434	16.2229	13.7179	13.4837	13.6756	1.17935	0.222053	1.08871	0.357519	1.11261	0.890368	0.563672	0.554421	0.93135
23352	Q5TH69	ARFGEF3	ARFGEF family member 3	57221	NsLKSPAIPEGK	S535	1	13.7612	13.7336	13.8537	13.8049	13.7926	14.0821	13.4869	13.4218	13.2591	1.03077	0.336923	0.881203	0.153357	0.841357	0.181463	0.665145	0.330879	0.321338
23353	Q5TH69	ARFGEF3	ARFGEF family member 3	57221	GQDsPLLQRPQHLMDQGQMR	S2061	1	13.6043	13.6661	13.4229	13.3871	13.6711	13.6793	13.7098	13.8089	13.6177	1.04736	0.908643	0.965016	0.344888	0.936207	0.173363	0.965678	0.542827	0.311269
23354	Q5TH69	ARFGEF3	ARFGEF family member 3	57221	NQEADQHsARLFIQsLEGLLPR	S672;S679	2	13.553	13.6112	13.4381	13.8041	13.5216	13.4977	15.271	15.4272	15.5643	0.978523	0.542121	2.68013	0.00038452	1.9239	0.000747035	0.793211	0.0123825	0.0121775
23355	Q5TH69	ARFGEF3	ARFGEF family member 3	57221	GPsPGEEK	S1741	1	14.1996	13.8771	14.0049	14.2854	14.4832	14.4879	15.829	15.8015	15.8311	1.39307	0.0272054	0.926054	0.127204	0.785226	0.00392782	0.27248	0.297156	0.0289595
24566	P53367	ARFIP1	ADP ribosylation factor interacting protein 1	27236	EGVIEAGAFQGsPAPPLPsVMSPSR	S69;S76	2	14.352	14.3886	14.5005	14.4823	14.3247	14.3108	13.9479	13.7418	14.1709	0.956653	0.592615	0.736761	0.0250293	0.770145	0.0365227	0.822913	0.113114	0.111221
24569	P53367	ARFIP1	ADP ribosylation factor interacting protein 1	27236	WsLNTYK	S132	1	18.0643	18.3364	18.1975	18.2428	18.2601	18.2049	17.8813	17.942	18.116	1.03191	0.672488	0.837691	0.105664	0.811788	0.0238544	0.862476	0.266968	0.0846044
42122	P53365	ARFIP2	ADP ribosylation factor interacting protein 2	23647	HPsHSTTPSGPGDEVAR	S72	1	13.6798	13.4977	13.1869	13.2138	12.6634	12.8416	13.5239	13.1943	13.5154	0.634626	0.0646638	1.01237	0.820832	1.59522	0.060794	0.372922	0.904375	0.154287
33312	Q9NWB6	ARGLU1	arginine and glutamate rich 1	55082	ASsPPDRIDIFGR	S77	1	16.6532	14.5453	14.8652	14.6163	14.6058	15.1078	13.8344	13.7444	13.9675	0.841521	0.441027	1.16101	0.254357	1.46337	0.00596505	0.735478	0.452344	0.036396
33313	Q9NWB6	ARGLU1	arginine and glutamate rich 1	55082	sRsTNTAVSR	S58;S60	2	15.4139	15.3636	15.7431	15.3701	15.5428	15.3813	14.6518	16.1842	15.3852	0.977621	0.59658	1.43393	0.950288	1.70397	0.252993	0.825374	0.97538	0.404419
33314	Q9NWB6	ARGLU1	arginine and glutamate rich 1	55082	sTNTAVSR	S60	1	18.9892	18.6023	19.425	18.8088	18.7867	18.9016	15.9845	15.8766	15.8292	0.882455	0.510962	1.37816	0.0377811	1.40971	0.00299179	0.779391	0.143678	0.0249542
33316	Q9NWB6	ARGLU1	arginine and glutamate rich 1	55082	LsFSLK	S266	1	13.619	13.233	13.8905	13.4668	13.2851	13.2184	19.3744	19.2341	19.1476	0.793387	0.276978	1.18501	0.374159	1.34285	0.00497901	0.61463	0.568227	0.033251
36497	Q07960	ARHGAP1	Rho GTPase activating protein 1	392	SssPELVTHLK	S50;S51	2	14.0681	13.7699	13.837	14.1057	14.0951	13.8987	14.749	14.6778	14.8135	1.19587	0.277491	1.88166	0.000967425	1.57347	0.000787491	0.614982	0.0196484	0.0124543
36498	Q07960	ARHGAP1	Rho GTPase activating protein 1	392	SSsPELVTHLK	S51	1	16.0507	16.4315	16.2847	16.5357	16.4178	16.232	16.9613	16.8838	16.9088	1.09662	0.38087	1.54122	0.00425941	1.40543	0.00460374	0.695641	0.0414094	0.0317331
35611	Q6P4F7	ARHGAP11A	Rho GTPase activating protein 11A	9824	SEETLLtPER	T508	1	14.6602	14.6387	14.8126	14.424	14.6387	14.7022	9.22882	10.5737	9.22882	0.985169	0.31392	0.356212	0.412843	0.721826	0.698164	0.647042	0.604209	0.797711
35612	Q6P4F7	ARHGAP11A	Rho GTPase activating protein 11A	9824	LANQQsLK	S469	1	9.22882	10.718	11.049	9.22882	9.6991	10.9586	12.8512	12.8237	12.8428	0.493488	0.652701	0.796145	0.0185749	0.964744	0.23322	0.854941	0.0953953	0.382275
35613	Q6P4F7	ARHGAP11A	Rho GTPase activating protein 11A	9824	RQsVGDFVSGALNK	S285	1	14.5996	14.5035	14.5729	14.7441	14.5943	14.6601	14.4827	13.8912	14.2203	1.06231	0.107333	0.870683	0.281142	0.661626	0.0367128	0.437791	0.479444	0.111617
35614	Q6P4F7	ARHGAP11A	Rho GTPase activating protein 11A	9824	IAQLSEsPVILtPNAK	S318;T323	2	13.3767	13.1717	13.0549	12.8946	13.2154	12.8741	14.5304	14.5047	14.7245	0.825239	0.228085	0.913951	0.255172	0.927709	0.988012	0.568605	0.453154	0.99192
35615	Q6P4F7	ARHGAP11A	Rho GTPase activating protein 11A	9824	AGCFsPK	S422	1	14.2635	14.4201	14.7277	14.8162	15.1905	14.6924	14.8471	14.6778	15.0747	1.31597	0.101328	1.20935	0.0601758	1.13842	0.178337	0.430654	0.189577	0.317558
15700	Q1RLN5	ARHGAP12	Rho GTPase activating protein 12	94134	HQDTASsPKDQEK	S460	1	14.0827	14.0054	14.2849	14.2925	14.033	14.1506	12.8208	13.0416	12.6829	1.04818	0.774458	1.24604	0.290867	1.41896	0.0187916	0.908679	0.488618	0.0731301
15701	Q1RLN5	ARHGAP12	Rho GTPase activating protein 12	94134	IHQDsEsGDELSSSSTEQIR	S213;S215	2	12.2314	12.2707	12.6176	12.4607	12.7382	12.4053	12.359	12.5938	12.9528	1.14072	0.370469	1.25099	0.283865	1.09667	0.643473	0.690529	0.482392	0.755732
15702	Q1RLN5	ARHGAP12	Rho GTPase activating protein 12	94134	IHQDSEsGDELSSSSTEQIR	S215	1	15.2666	15.3622	15.0196	15.0876	15.2616	15.1633	13.1405	13.2416	13.8434	0.930868	0.710747	1.58047	0.0599673	1.76643	0.049876	0.881269	0.189145	0.135446
15704	Q1RLN5	ARHGAP12	Rho GTPase activating protein 12	94134	ATTPPNQGRPDsPVYANLQELK	S240	1	14.2343	14.0885	14.2308	13.9353	13.9786	14.1735	15.114	15.0465	15.1289	0.839664	0.150822	7.68547	3.09621e-05	6.38718	0.000219784	0.486966	0.00575644	0.00737926
15705	Q1RLN5	ARHGAP12	Rho GTPase activating protein 12	94134	VLSSTINNQAVETDEGIEEEIPDsPGIEK	S592	1	12.9565	12.1784	12.5034	12.3159	12.1211	12.4618	14.014	14.3287	14.3382	0.878132	0.373435	1.07021	0.734671	1.27457	0.200707	0.691066	0.852597	0.344507
15706	Q1RLN5	ARHGAP12	Rho GTPase activating protein 12	94134	AttPPNQGRPDSPVYANLQELK	T230;T231	2	16.6607	16.7033	16.5479	16.7049	16.5854	16.5649	13.9644	14.2911	14.2268	0.949138	0.781654	0.862458	0.42577	0.724534	0.00963959	0.911553	0.615229	0.0488078
15707	Q1RLN5	ARHGAP12	Rho GTPase activating protein 12	94134	AFyVPAQYVK	Y63	1	12.2807	11.8118	12.1719	12.8949	12.2099	12.4389	15.6198	15.8587	15.8128	1.20327	0.158268	3.31756	0.000121906	3.16505	0.000106118	0.494301	0.00826949	0.00566976
15708	Q1RLN5	ARHGAP12	Rho GTPase activating protein 12	94134	FNNDSHsPK	S165	1	14.4403	14.5596	14.004	14.6917	14.7213	14.5829	14.7116	14.5063	14.8698	1.19036	0.130236	1.23757	0.0524137	1.01275	0.628888	0.465144	0.174816	0.74525
15709	Q1RLN5	ARHGAP12	Rho GTPase activating protein 12	94134	sFGHFPGPEFLDVEK	S176	1	12.8872	11.8916	12.5812	12.3668	12.9818	12.4208	15.2347	15.2319	15.2312	0.894727	0.719602	0.9762	0.879773	1.0487	0.287467	0.884639	0.938833	0.442498
15711	Q1RLN5	ARHGAP12	Rho GTPase activating protein 12	94134	sTENVNK	S103	1	14.3575	14.4414	14.4041	14.6933	14.729	14.451	16.5779	16.6246	16.5954	1.22199	0.0693315	0.955753	0.475646	1.00697	0.697237	0.379463	0.658715	0.797014
13693	Q68EM7	ARHGAP17	Rho GTPase activating protein 17	55114	sPSPPTQHTGQPPGQPSAPSQLSAPR	S674	1	16.0131	15.9876	16.0306	15.8341	15.9057	16.0146	13.9047	14.01	13.9476	0.9282	0.162136	0.821633	0.0904155	0.881982	0.32661	0.49812	0.242706	0.481436
13694	Q68EM7	ARHGAP17	Rho GTPase activating protein 17	55114	NNSQIASGQNQPQAAAGSHQLSMGQPHNAAGPsPHTLR	S625	1	15.0706	14.5953	14.809	14.6931	14.3946	14.7104	14.509	14.9607	14.6731	0.922751	0.258493	0.910097	0.592431	0.986287	0.529386	0.596164	0.749861	0.664707
13695	Q68EM7	ARHGAP17	Rho GTPase activating protein 17	55114	AESSSGGGTVPSSAGILEQGPsPGDGsPPKPK	S570;S575	2	14.2667	14.231	13.9863	14.1288	13.8671	14.3041	15.2068	15.0477	15.1478	0.931575	0.711546	0.85071	0.0561635	0.988948	0.581703	0.881308	0.181808	0.708089
13696	Q68EM7	ARHGAP17	Rho GTPase activating protein 17	55114	AESSSGGGTVPSSAGILEQGPSPGDGsPPKPK	S575	1	15.381	15.2242	15.4546	15.1638	15.1526	15.1697	16.069	16.1662	16.2123	0.860217	0.0484494	1.11191	0.0345473	1.19792	0.026553	0.335825	0.136669	0.0903169
38607	Q14CB8	ARHGAP19	Rho GTPase activating protein 19	84986	KNPtPESVAIGELK	T446	1	14.6664	14.6163	14.4333	14.3386	14.4512	14.3465	14.7958	14.5992	14.6655	0.829438	0.0721536	1.03471	0.277238	1.24749	0.0106746	0.384758	0.475129	0.0521346
43377	Q9P2F6	ARHGAP20	Rho GTPase activating protein 20	57569	sAPSLILDK	S46	1	14.0772	14.1945	13.7087	13.873	14.1119	13.8518	13.9723	14.1013	14.0581	0.868046	0.790207	0.986872	0.755441	1.13689	0.343483	0.914601	0.864253	0.498394
6717	A0A7P0TAS2	ARHGAP21	Rho GTPase activating protein 21	57584	SELIsEGRPVETDSESEFPVFPTALTSER	S1627	1	12.9412	13.1779	13.3549	12.4905	12.5374	13.2894	9.22882	10.1697	9.22882	0.641493	0.247805	0.462001	0.337025	0.370267	0.0346023	0.586556	0.535465	0.107255
6718	A0A7P0TAS2	ARHGAP21	Rho GTPase activating protein 21	57584	GISQDRsPLVK	S615	1	16.2836	16.3551	16.3225	16.3087	16.3878	16.3499	11.9438	12.145	12.3698	1.01915	0.408862	1.16903	0.189654	1.45769	0.388804	0.713255	0.378063	0.542084
6719	A0A7P0TAS2	ARHGAP21	Rho GTPase activating protein 21	57584	MEIQVPPsPTDVAK	S252	1	16.3442	16.3526	16.3302	16.3963	16.3109	16.2874	12.4058	12.5893	12.5277	0.977205	0.765617	1.00964	0.589023	0.944588	0.296315	0.904377	0.747432	0.451475
6721	A0A7P0TAS2	ARHGAP21	Rho GTPase activating protein 21	57584	SAsQGALTSPSVSFSNHR	S476	1	14.5012	14.5366	14.7805	14.3258	14.3203	14.3988	12.5368	12.5385	12.3509	0.864086	0.0477406	0.641191	0.00720268	0.99953	0.326999	0.33413	0.0549396	0.481792
6722	A0A7P0TAS2	ARHGAP21	Rho GTPase activating protein 21	57584	LsPEVQSVAESK	S1604	1	13.1182	13.392	13.0682	13.5439	13.5878	13.1897	13.083	13.3733	12.8351	1.34319	0.199477	1.03954	0.555373	1.2248	0.32099	0.540174	0.721686	0.476288
6723	A0A7P0TAS2	ARHGAP21	Rho GTPase activating protein 21	57584	RNsEGSELSCTEGSLTSSLDSR	S1668	1	12.7344	12.5138	12.4526	12.5086	12.6099	13.1714	13.2019	13.0366	12.8929	1.06887	0.428623	0.944998	0.330206	0.703546	0.062105	0.727771	0.528608	0.1564
6725	A0A7P0TAS2	ARHGAP21	Rho GTPase activating protein 21	57584	AQPSSsEDELDNVFFK	S1432	1	11.8785	12.0363	11.9197	11.5532	12.4171	11.6014	12.8947	13.0467	12.8301	0.801976	0.773285	0.645586	0.00273029	0.770954	0.0581954	0.90795	0.0327737	0.149994
6726	A0A7P0TAS2	ARHGAP21	Rho GTPase activating protein 21	57584	ESTPSEEPsPPHNSK	S1503	1	15.7499	15.1748	15.2403	15.2677	15.2609	14.8865	13.3971	13.6657	13.3155	1.01437	0.321525	0.925128	0.64327	1.00067	0.958432	0.653641	0.787703	0.97476
6727	A0A7P0TAS2	ARHGAP21	Rho GTPase activating protein 21	57584	sTGSLLTPTR	S1741	1	15.0811	15.3924	16.5888	15.1479	15.0644	14.9031	13.3846	13.5838	13.4237	0.796651	0.235435	0.740408	0.0580951	0.783062	0.0136721	0.57492	0.185778	0.0602441
6729	A0A7P0TAS2	ARHGAP21	Rho GTPase activating protein 21	57584	TQSPHsPKEESER	S1098	1	13.8573	13.8977	13.574	13.7202	13.8908	13.7765	14.3393	13.802	14.1474	0.945529	0.872018	1.0692	0.710554	1.08476	0.398169	0.949855	0.836029	0.550707
6730	A0A7P0TAS2	ARHGAP21	Rho GTPase activating protein 21	57584	TQSPHsPK	S1098	1	15.3901	15.7758	15.4266	15.4426	15.421	15.5817	14.3171	14.2972	14.4275	1.01114	0.730625	0.858847	0.055404	0.993937	0.983566	0.889386	0.180418	0.988999
6731	A0A7P0TAS2	ARHGAP21	Rho GTPase activating protein 21	57584	tSQGFGFTLR	T55	1	10.3428	9.22882	11.1305	10.6622	10.7482	10.3696	14.3208	14.8224	14.3869	1.24775	0.558335	0.920103	0.80415	0.949797	0.777701	0.802856	0.894585	0.853836
6732	A0A7P0TAS2	ARHGAP21	Rho GTPase activating protein 21	57584	DSsSEVFSDAAK	S924	1	13.1251	12.7798	13.0271	12.7905	13.1104	12.7261	14.4271	14.9466	14.2684	0.848742	0.552636	0.767931	0.655166	0.758832	0.403734	0.799526	0.796421	0.554792
6733	A0A7P0TAS2	ARHGAP21	Rho GTPase activating protein 21	57584	QLsHDHESVGPPSLDAQPNSK	S856	1	14.6907	14.507	14.4687	14.4612	14.4764	14.4497	15.598	15.5876	15.6986	0.968737	0.24851	1.65861	0.00710038	1.9188	6.86353e-05	0.587291	0.0545837	0.00481304
6734	A0A7P0TAS2	ARHGAP21	Rho GTPase activating protein 21	57584	sYDEGLDDYREDAK	S880	1	13.7661	13.5094	13.3455	13.6241	13.38	13.3962	15.3923	15.5191	15.4701	0.92451	0.63975	1.17265	0.717062	1.15603	0.0701346	0.848398	0.84079	0.169773
6735	A0A7P0TAS2	ARHGAP21	Rho GTPase activating protein 21	57584	RTsQGFGFTLR	S56	1	13.7943	14.2069	14.0509	14.0813	14.03	13.453	15.1634	15.1982	15.0883	0.98565	0.52651	0.8332	0.0400851	0.824022	0.00518848	0.787054	0.1489	0.0337897
6736	A0A7P0TAS2	ARHGAP21	Rho GTPase activating protein 21	57584	GsWGSGK	S1395	1	14.8681	14.885	14.3364	14.6578	14.6395	14.7734	14.5907	14.8065	14.8777	0.8644	0.974595	0.666244	0.117849	0.836306	0.067139	0.990682	0.283646	0.164803
6737	A0A7P0TAS2	ARHGAP21	Rho GTPase activating protein 21	57584	EKPPsGRQTPQPLR	S742	1	16.6582	16.252	16.0067	16.2489	16.2491	16.1513	15.8415	15.7697	15.799	0.99787	0.667624	0.695664	6.1117e-05	0.682593	6.05994e-05	0.861034	0.00682527	0.00453689
6738	A0A7P0TAS2	ARHGAP21	Rho GTPase activating protein 21	57584	FAILKEsPR	S1526	1	13.5261	13.3909	13.5954	13.0415	13.27	13.3542	15.7621	16.0512	15.8794	0.837385	0.0639071	0.772424	0.120904	0.774073	0.023987	0.371977	0.288089	0.0849281
6741	A0A7P0TAS2	ARHGAP21	Rho GTPase activating protein 21	57584	STsPETK	S1567	1	14.8081	14.2758	14.9855	14.8252	14.5067	15.0197	16.3777	16.3628	16.418	1.01199	0.736116	1.02349	0.0686954	1.04737	0.213671	0.891121	0.205022	0.359094
33523	D6R9V6	ARHGAP22	Rho GTPase activating protein 22	58504	TsSLDGAAVAVLSR	S394	1	12.6352	12.6103	12.6487	12.4817	12.478	12.6027	12.4904	12.3409	12.368	0.899077	0.0597602	0.830932	0.00807394	0.924206	0.120719	0.364564	0.058373	0.243538
26323	Q9P227	ARHGAP23	Rho GTPase activating protein 23	57636	SAEALGPGALVsPR	S372	1	16.0272	16.141	16.0209	15.8675	16.1234	16.096	9.22882	9.22882	9.22882	1.04882	0.724504	0.50645	0.154962	1	0.373901	0.886773	0.333143	0.528247
26324	Q9P227	ARHGAP23	Rho GTPase activating protein 23	57636	RSsYLLAITTER	S611	1	12.2439	11.8126	12.2006	11.8307	11.73	11.6059	11.6052	11.7834	12.1087	0.721648	0.0746922	0.748868	0.276742	1.03772	0.531364	0.388303	0.474631	0.666158
26326	Q9P227	ARHGAP23	Rho GTPase activating protein 23	57636	SsYLLAITTER	S611	1	10.2103	9.22882	11.1307	9.22882	10.5206	9.22882	13.0563	12.5454	12.1357	0.50645	0.489432	0.526287	0.152538	0.66302	0.166071	0.765987	0.329801	0.302535
26328	Q9P227	ARHGAP23	Rho GTPase activating protein 23	57636	VQLtPAR	T504	1	13.4715	12.7224	13.4808	13.2662	13.1383	12.833	14.545	14.2713	14.3767	0.793771	0.632804	0.905938	0.315397	1.03085	0.480583	0.844542	0.51308	0.623027
26329	Q9P227	ARHGAP23	Rho GTPase activating protein 23	57636	sDDYLSR	S351	1	15.3566	15.3712	15.4616	15.3428	15.436	15.4561	15.4561	15.1883	15.3651	1.04595	0.767262	0.995784	0.520285	0.952038	0.431536	0.905226	0.694748	0.579722
26330	Q9P227	ARHGAP23	Rho GTPase activating protein 23	57636	RPLsPETR	S1393	1	14.5192	14.3876	14.7058	14.1727	14.4316	14.3328	15.8773	15.9589	15.868	0.878828	0.131987	0.901334	0.0291325	0.859382	0.21262	0.466479	0.123793	0.357972
45969	D6RCP5	ARHGAP24	Rho GTPase activating protein 24	83478	sPPLMVK	S415	1	15.1781	15.1206	15.1216	14.3997	14.6655	14.4532	15.0249	15.0266	14.9758	0.629183	0.00160455	0.935169	0.00659592	1.48632	0.00372212	0.133653	0.0523594	0.0281368
40672	A0A0G2JNY3	ARHGAP27	Rho GTPase activating protein 27	201176	SSQDGDTPAQAsPPEEK	S466	1	15.0519	15.1843	15.1362	15.0401	15.0828	15.3618	15.5589	15.55	15.5942	0.963695	0.746109	1.34049	0.000413	1.39099	0.0162616	0.895345	0.0129781	0.0669326
15039	Q52LW3	ARHGAP29	Rho GTPase activating protein 29	9411	SLDSESIsPGDFHR	S559	1	14.8227	14.9597	14.7537	14.8031	14.6967	14.8352	12.5321	13.0729	12.9518	0.98651	0.414063	0.740984	0.158086	0.972428	0.304481	0.716347	0.337371	0.459133
15040	Q52LW3	ARHGAP29	Rho GTPase activating protein 29	9411	HLNSSQPSGFGPANsLEDVVR	S499	1	15.1341	14.8788	14.8022	15.3746	15.3657	14.8324	13.1426	12.5344	12.5996	1.4014	0.286302	0.747924	0.192808	0.658119	0.11258	0.623421	0.382018	0.23252
15041	Q52LW3	ARHGAP29	Rho GTPase activating protein 29	9411	sFENVSVESVDSSSEK	S171	1	15.5362	15.5637	15.7009	15.6735	15.6432	15.7428	11.4214	11.6079	11.2517	1.07913	0.216541	0.185518	2.45721e-05	0.234463	8.10215e-05	0.558621	0.00530431	0.0050582
15042	Q52LW3	ARHGAP29	Rho GTPase activating protein 29	9411	GNEEKPAsPSAAVPPGTDHDPHGLVVK	S1185	1	14.2489	13.9054	13.9362	14.9118	14.8301	14.3741	13.8967	14.2534	13.7729	1.85819	0.0279258	0.973003	0.773172	0.523629	0.0296134	0.274182	0.87514	0.0969549
15043	Q52LW3	ARHGAP29	Rho GTPase activating protein 29	9411	LLLAsPPNER	S1029	1	17.0404	16.8695	16.4864	16.8759	16.8117	16.9131	14.3298	14.5881	14.5024	1.00448	0.703074	0.80089	0.0186286	0.811841	0.0245321	0.878251	0.095508	0.0859093
15044	Q52LW3	ARHGAP29	Rho GTPase activating protein 29	9411	ATSFEEsER	S953	1	17.093	17.2155	17.2409	17.9334	17.9606	17.5875	14.7759	14.7145	14.8794	1.64468	0.00742087	0.931135	0.253148	0.664432	0.0968362	0.189761	0.451026	0.210066
15047	Q52LW3	ARHGAP29	Rho GTPase activating protein 29	9411	IRPVsLPVDR	S1019	1	13.8517	13.7594	13.8684	13.5429	13.5139	13.3223	15.4607	15.5026	15.383	0.791247	0.00890672	0.931126	0.0704131	0.862845	0.006535	0.200051	0.208568	0.038373
15049	Q52LW3	ARHGAP29	Rho GTPase activating protein 29	9411	AEEEHLsSSGGLAK	S355	1	13.771	13.3843	12.928	13.3745	12.9922	12.9428	16.3914	16.3253	16.3252	0.761995	0.40789	0.685766	0.0523487	0.682706	0.000147932	0.71282	0.174787	0.00629635
15051	Q52LW3	ARHGAP29	Rho GTPase activating protein 29	9411	ATsFEESERK	S949	1	17.6137	17.2739	17.2608	17.8466	17.8098	17.5472	16.7378	16.7315	16.4954	1.44976	0.0777418	0.714987	0.00454626	0.434726	0.00124449	0.392911	0.0428151	0.0153723
15052	Q52LW3	ARHGAP29	Rho GTPase activating protein 29	9411	RSsDSYPLAPVR	S1144	1	12.9644	13.4858	13.0186	13.3637	13.2032	13.0247	16.7173	17.1319	16.9696	1.13646	0.841997	0.8098	0.0567536	0.558574	0.00655058	0.936609	0.182953	0.0384046
25738	Q2M1Z3	ARHGAP31	Rho GTPase activating protein 31	57514	GPSGVQPNPAEtSPISLAEGK	T1035	1	12.673	12.7756	12.9687	13.0189	13.2881	12.9824	11.4988	11.8763	11.419	1.18373	0.0884077	1.64507	0.0112581	1.12786	0.16926	0.411506	0.0706788	0.306012
25739	Q2M1Z3	ARHGAP31	Rho GTPase activating protein 31	57514	ASPQAtVEVGGPGNLSPPLPPAPPPPTPLEESTPVLLSK	T768	1	10.7806	11.0257	10.7051	11.3252	11.3403	10.3756	10.9161	11.8139	11.224	1.45858	0.624444	0.889624	0.951598	0.789786	0.962923	0.840571	0.976138	0.977399
25740	Q2M1Z3	ARHGAP31	Rho GTPase activating protein 31	57514	SVFTSSLFQMEPsPR	S476	1	13.1653	12.7519	13.0085	12.8078	13.1087	12.9315	13.2462	13.5421	13.4698	0.948027	0.870334	1.61803	0.00783763	1.36689	0.0696809	0.949293	0.0574255	0.16912
25741	Q2M1Z3	ARHGAP31	Rho GTPase activating protein 31	57514	EAGEMESSTLQEsPR	S629	1	14.2819	14.1	13.7747	14.2252	14.4602	14.2221	12.8765	13.4017	13.0981	1.0906	0.21056	1.06406	0.482344	1.12239	0.372476	0.552377	0.664228	0.528247
25743	Q2M1Z3	ARHGAP31	Rho GTPase activating protein 31	57514	sVILDGR	S1432	1	14.1258	14.0711	14.4832	13.8088	13.9245	14.2836	13.973	13.7858	13.4823	0.869727	0.315173	0.790003	0.0675494	0.908335	0.270044	0.647747	0.202965	0.42344
25744	Q2M1Z3	ARHGAP31	Rho GTPase activating protein 31	57514	RNsAPVSVSAVR	S1178	1	11.5914	11.3928	10.9053	11.6182	10.7128	11.5645	14.7287	14.8509	14.7836	1.12641	0.995766	1.6061	0.00850222	1.47268	0.00494132	0.997906	0.0599316	0.0331092
25745	Q2M1Z3	ARHGAP31	Rho GTPase activating protein 31	57514	QSHsLDSKPTVK	S954	1	15.1723	14.8258	14.5664	15.1814	15.1421	15.2674	15.2487	15.126	14.9015	1.27955	0.129095	1.2314	0.307019	0.962364	0.38721	0.464204	0.504338	0.540959
28918	A7KAX9	ARHGAP32	Rho GTPase activating protein 32	9743	NSMPTVSFLDQDQsPPR	S1203	1	14.2924	13.8906	14.1612	14.0996	13.9927	14.3363	9.22882	9.22882	9.22882	0.958195	0.865414	0.294803	0.000876804	0.302508	0.00548598	0.947331	0.0187737	0.0347284
28920	A7KAX9	ARHGAP32	Rho GTPase activating protein 32	9743	VVYAFsPK	S892	1	16.949	16.9389	16.8576	16.847	16.9124	16.8654	11.8264	10.7273	11.7361	0.95032	0.313104	0.963427	0.591563	1.1036	0.731777	0.646608	0.749074	0.821125
28921	A7KAX9	ARHGAP32	Rho GTPase activating protein 32	9743	sLLVSSPSTK	S587	1	10.8579	10.991	11.5558	11.0578	10.1842	10.9538	13.7221	13.887	13.8812	0.974532	0.31227	1.49973	0.000635368	1.19322	0.264818	0.646141	0.0161061	0.417463
28922	A7KAX9	ARHGAP32	Rho GTPase activating protein 32	9743	FYSGDQPPSYLGAsVDK	S1220	1	11.0863	11.7898	12.2754	11.3168	11.7969	11.5939	13.8725	13.6923	13.8492	0.872986	0.711212	0.805494	0.07731	0.840637	0.0436718	0.881269	0.221061	0.124668
28923	A7KAX9	ARHGAP32	Rho GTPase activating protein 32	9743	AIsPEGEDR	S1820	1	13.2965	13.2797	13.3158	13.8824	13.6263	13.3777	14.4846	14.3896	14.3528	1.25687	0.085783	1.18756	0.224468	1.26221	0.0013591	0.408464	0.418759	0.0161656
28924	A7KAX9	ARHGAP32	Rho GTPase activating protein 32	9743	NEsEPSEMK	S682	1	14.4667	14.1416	13.994	14.0931	14.0211	14.0537	15.1944	15.3988	15.3121	0.940858	0.363065	1.08587	0.284826	1.1354	0.0556352	0.684951	0.483273	0.145449
28925	A7KAX9	ARHGAP32	Rho GTPase activating protein 32	9743	sPTQIVK	S952	1	15.28	15.1858	15.1932	14.9315	15.1289	15.1319	16.7614	16.9042	16.7801	0.956378	0.0996295	0.895753	0.134197	0.942581	0.288541	0.42888	0.306161	0.443636
39941	O14559	ARHGAP33	Rho GTPase activating protein 33	115703	sEESLSSQASGAGLQR	S636	1	12.1551	12.3956	12.4261	12.1431	12.3202	12.1176	12.4867	11.7882	11.6302	0.839451	0.284056	0.656385	0.266314	0.781922	0.452232	0.621489	0.464854	0.598048
39942	O14559	ARHGAP33	Rho GTPase activating protein 33	115703	APAsPAER	S570	1	14.6637	14.8405	14.5182	14.4613	14.5824	14.435	13.8304	13.7765	14.1218	0.869091	0.155363	0.561244	0.00576338	0.645783	0.00744324	0.491288	0.0488324	0.041601
23840	Q9NRY4	ARHGAP35	Rho GTPase activating protein 35	2909	AQSNGSGNGsDSEMDTSSLER	S1134	1	14.0683	13.9648	13.8815	13.8799	13.7187	13.7704	12.9128	13.3636	12.9531	0.873927	0.0648396	1.01047	0.862019	0.814973	0.28314	0.372994	0.928594	0.437724
23841	Q9NRY4	ARHGAP35	Rho GTPase activating protein 35	2909	TSFSVGsDDELGPIR	S1179	1	18.3289	18.3673	18.4427	18.3623	18.2295	18.2237	14.1291	13.6275	13.9864	0.90889	0.127728	1.01506	0.736731	1.16149	0.470675	0.462666	0.853601	0.61404
23842	Q9NRY4	ARHGAP35	Rho GTPase activating protein 35	2909	TSFSVGsDDELGPIRK	S1179	1	15.3892	15.1494	14.8331	14.8298	14.8099	14.8165	14.4621	15.1663	14.9281	0.793942	0.131188	0.857842	0.358524	1.08048	0.879263	0.465841	0.555265	0.924055
23843	Q9NRY4	ARHGAP35	Rho GTPase activating protein 35	2909	NsLSDPNIDR	S589	1	15.3136	15.2251	14.467	14.9963	14.8623	14.9851	16.6307	16.6469	16.5676	0.846748	0.852335	2.64925	0.00393107	3.12873	4.55478e-06	0.942108	0.0396011	0.00287288
23848	Q9NRY4	ARHGAP35	Rho GTPase activating protein 35	2909	NIIEATHMYDNAAEACSTTEEVFNsPR	S970	1	12.9381	12.8634	13.3163	13.2314	13.2483	13.2887	18.095	17.955	17.9908	1.23988	0.19941	0.770284	0.00241821	0.8475	0.0138969	0.540174	0.0308929	0.0609267
20966	Q9C0H5	ARHGAP39	Rho GTPase activating protein 39	80728	QLVYVEQAGSsPK	S407	1	15.8206	15.8437	15.8705	15.9778	15.8146	15.6671	13.3502	13.3265	13.0449	0.980033	0.795797	1.24065	0.962567	0.996749	0.827951	0.916505	0.9811	0.887917
20967	Q9C0H5	ARHGAP39	Rho GTPase activating protein 39	80728	RAELPGsSSPLLAQPR	S284	1	15.2341	15.0952	15.2733	15.2938	15.1155	15.2418	13.107	13.1619	12.9691	1.00538	0.841102	0.841744	0.153696	0.855057	0.62333	0.936347	0.331379	0.74098
20968	Q9C0H5	ARHGAP39	Rho GTPase activating protein 39	80728	AELPGSSsPLLAQPR	S286	1	15.021	15.2885	15.3506	15.4037	15.407	15.4164	14.1023	13.9258	14.0443	1.08562	0.135154	1.03054	0.939454	0.985934	0.473454	0.470216	0.970871	0.616453
20969	Q9C0H5	ARHGAP39	Rho GTPase activating protein 39	80728	FLsLEYSPAGK	S384	1	12.8865	13.0154	13.8681	12.7781	13.4526	13.3312	14.9299	15.086	15.0276	1.2447	0.860885	0.866671	0.0577902	0.862037	0.0441472	0.945993	0.185234	0.125616
20970	Q9C0H5	ARHGAP39	Rho GTPase activating protein 39	80728	EDSGSSsPPGVFLEK	S173	1	14.1583	13.9336	14.0009	14.0083	14.1621	14.0647	15.0296	14.8438	14.9859	1.04525	0.586478	0.810793	0.0821658	0.746847	0.00125431	0.821452	0.229169	0.0154128
20971	Q9C0H5	ARHGAP39	Rho GTPase activating protein 39	80728	QGPPsPCQQLVLTK	S366	1	13.3556	13.0861	13.481	13.3462	12.8398	13.3329	15.5468	15.6539	15.4122	0.98443	0.544333	0.813993	0.0126064	0.830578	0.0681835	0.79402	0.0757322	0.166409
43901	E9PJK4	ARHGAP42	Rho GTPase activating protein 42	143872	RAsASSLR	S734	1	12.9296	13.2431	13.7994	13.2845	13.3793	12.9312	14.5447	14.9419	14.9315	1.02912	0.685604	3.22306	0.00659183	3.13185	0.00104496	0.869005	0.0523594	0.0142992
36485	Q17R89	ARHGAP44	Rho GTPase activating protein 44	9912	RDsEEESESTAL	S809	1	14.1984	13.9092	14.0079	13.6034	13.9106	13.6445	13.7867	13.8383	13.9291	0.77733	0.0678133	0.889102	0.118926	1.14379	0.277057	0.377037	0.285416	0.431333
36486	Q17R89	ARHGAP44	Rho GTPase activating protein 44	9912	ELsPGSAQK	S596	1	14.159	14.4752	14.0756	14.0787	14.0539	13.83	14.1533	14.2328	14.266	0.929717	0.161265	1.05249	0.886057	1.13206	0.0554286	0.497144	0.941543	0.144998
36487	Q17R89	ARHGAP44	Rho GTPase activating protein 44	9912	SKELsPGSAQK	S596	1	15.4542	14.2604	14.3177	13.8743	13.7871	14.1733	13.9903	15.3062	14.6174	0.735413	0.145478	1.23093	0.945614	1.67379	0.156268	0.482719	0.97379	0.290258
41574	Q92619	ARHGAP45	Rho GTPase activating protein 45	23526	AGsPSPQPsGELPR	S23;S29	2	10.3386	10.1513	9.22882	9.22882	9.22882	9.22882	9.22882	9.22882	9.22882	0.527608	0.119485	0.527608	0.119485	1		0.452235	0.286288
14618	Q13017	ARHGAP5	Rho GTPase activating protein 5	394	HRGsEEDPLLSPVETWK	S1195	1	13.4991	13.9808	13.7064	14.0391	14.1367	14.1309	12.5142	12.4223	12.3448	1.34204	0.0593368	0.935279	0.296279	0.985522	0.632441	0.363876	0.494133	0.747694
14619	Q13017	ARHGAP5	Rho GTPase activating protein 5	394	HNLDVVsPIPANK	S765	1	15.0327	15.2581	15.1523	15.0246	15.0678	15.226	12.7062	13.1623	12.8349	0.94309	0.665968	0.828867	0.264828	0.84857	0.436799	0.860997	0.463413	0.58396
14620	Q13017	ARHGAP5	Rho GTPase activating protein 5	394	GGIDNPAItSDQELDDKK	T1217	1	14.1664	14.2109	14.019	14.2113	14.2829	14.0077	12.9437	13.4742	13.1041	1.03157	0.744594	1.00724	0.473375	0.94997	0.891994	0.894736	0.656843	0.932479
14622	Q13017	ARHGAP5	Rho GTPase activating protein 5	394	GSEEDPLLsPVETWK	S1202	1	14.5057	14.6518	14.2617	14.6607	14.7891	14.4388	12.7123	13.4677	13.071	1.11338	0.364419	0.99304	0.879964	0.974453	0.955583	0.685468	0.938833	0.972821
14623	Q13017	ARHGAP5	Rho GTPase activating protein 5	394	NMIENSYLSDNtR	T954	1	12.4125	12.5188	12.7599	12.5293	12.4433	12.084	15.2826	15.1668	15.0924	0.949019	0.283171	2.75172	0.00063856	2.0504	7.14562e-05	0.620683	0.016143	0.00486202
14624	Q13017	ARHGAP5	Rho GTPase activating protein 5	394	THsDASDDEAFTTSK	S1173	1	13.1057	13.0221	13.1156	13.0718	12.8276	13.3048	14.1317	14.0891	14.2549	0.976781	0.9304	0.976224	0.746701	0.946347	0.931921	0.974138	0.859365	0.958454
14625	Q13017	ARHGAP5	Rho GTPase activating protein 5	394	THsDAsDDEAFTTSK	S1173;S1176	2	16.0867	16.1681	16.1873	16.2005	16.2055	16.1947	14.2592	13.5174	14.1214	1.02271	0.163058	0.766136	0.117244	0.688115	0.0565484	0.499033	0.282846	0.147191
14626	Q13017	ARHGAP5	Rho GTPase activating protein 5	394	HRGsEEDPLLsPVETWK	S1195;S1202	2	14.1876	14.4646	14.2319	14.5215	14.8074	14.6309	15.7852	15.8362	15.8564	1.31861	0.0400644	3.04053	6.54539e-05	2.30585	0.000166894	0.316173	0.00682527	0.00659445
14627	Q13017	ARHGAP5	Rho GTPase activating protein 5	394	RtHSDAsDDEAFTTSK	S1176;T1171	2	13.2812	13.0936	12.4307	13.1836	13.0909	13.1781	15.5924	15.6575	15.3978	1.06029	0.452991	1.35666	0.0167992	1.43852	0.0110935	0.742526	0.089611	0.0533321
14628	Q13017	ARHGAP5	Rho GTPase activating protein 5	394	NsFVNNTQGDEENGFSDR	S1124	1	13.0811	12.945	13.1167	13.3007	13.1083	12.8862	16.238	16.1069	16.1777	1.01908	0.717004	1.00666	0.612099	0.984306	0.530585	0.883075	0.764468	0.665544
43809	P85298	ARHGAP8	Rho GTPase activating protein 8	23779	LQSLHEGRtPPPTK	T206	1	14.0192	13.4145	13.3622	13.1126	13.3503	13.5243	13.2484	13.5997	13.2718	0.956487	0.328206	0.905828	0.399835	0.947037	0.801564	0.658469	0.592467	0.869923
35360	J3KRY1	ARHGDIA	Rho GDP dissociation inhibitor alpha	396	sIQEIQELDKDDESLRK	S34	1	12.8686	12.4429	13.1025	12.7243	12.5684	12.2803	12.3862	12.6092	12.198	0.812152	0.294908	0.715768	0.147125	0.881322	0.512208	0.630659	0.322983	0.650802
31957	M0QZR4	ARHGEF1	Rho guanine nucleotide exchange factor 1	9138	DGDGVPGGGPLsPAR	S863	1	14.3193	14.3715	14.2816	14.3836	14.5122	14.5875	14.3688	14.7942	14.307	1.14303	0.0587798	1.10433	0.171901	1.15174	0.118247	0.361894	0.355598	0.240364
31958	M0QZR4	ARHGEF1	Rho guanine nucleotide exchange factor 1	9138	ETsPADAR	S798	1	14.2256	14.1511	14.3002	14.165	13.9081	14.2772	15.924	15.7486	15.81	0.958833	0.406218	2.81023	1.28019e-05	2.45857	7.09859e-05	0.71241	0.00526389	0.00486202
38204	O15013	ARHGEF10	Rho guanine nucleotide exchange factor 10	9639	YDTNNNEEEEGEQFDFDsGDEIPEADR	S59	1	13.862	14.0048	13.7131	13.8315	13.7759	14.0023	13.9448	13.6147	13.7732	0.979097	0.931143	0.940303	0.55248	0.960377	0.474699	0.974533	0.719735	0.617728
38205	O15013	ARHGEF10	Rho guanine nucleotide exchange factor 10	9639	sLIAQDHR	S379	1	13.8753	13.6005	14.2351	14.0522	13.7825	13.8135	13.6247	13.7281	13.7638	0.958052	0.92269	0.902998	0.352347	0.942535	0.135185	0.971273	0.54995	0.262412
9866	O15085	ARHGEF11	Rho guanine nucleotide exchange factor 11	9826	SLGGESSGGttPVGSFHTEAAR	T1461;T1462	2	12.8832	12.1786	12.5066	12.4064	12.9674	13.235	12.1075	10.8226	11.6892	1.37633	0.336595	1.1542	0.709637	1.33235	0.567039	0.664991	0.835653	0.695988
9867	O15085	ARHGEF11	Rho guanine nucleotide exchange factor 11	9826	SLENPTPPFtPK	T672	1	16.1914	16.2117	16.1121	16.1944	16.1398	15.987	12.2701	12.3613	12.0593	0.964851	0.402372	0.903824	0.583413	0.973538	0.663477	0.711251	0.743154	0.771612
9868	O15085	ARHGEF11	Rho guanine nucleotide exchange factor 11	9826	HQVLLEDPEQEGsAEEEELGVLPCPSTSLDGENR	S1155	1	11.8878	12.9657	12.4159	12.3088	12.5176	12.0817	13.0064	13.0065	13.3646	0.92839	0.737824	1.4141	0.0629479	1.02744	0.399176	0.891753	0.194842	0.551347
9869	O15085	ARHGEF11	Rho guanine nucleotide exchange factor 11	9826	SRsDVDMDAAAEATR	S635	1	14.4617	14.146	14.1178	13.9503	13.7775	14.0044	13.329	13.1523	12.9653	0.873149	0.0631461	1.13946	0.431679	1.06618	0.382137	0.371977	0.620438	0.536241
9871	O15085	ARHGEF11	Rho guanine nucleotide exchange factor 11	9826	LsTGSFPEDLLESDSSR	S589	1	14.0864	13.9009	13.8477	13.6346	13.8197	13.8862	12.987	13.2688	12.9895	0.945227	0.18955	0.832678	0.142953	0.844462	0.175769	0.528346	0.317804	0.314322
9872	O15085	ARHGEF11	Rho guanine nucleotide exchange factor 11	9826	ITSVIPsPPPPPPLPPPQR	S150	1	11.6572	10.9612	11.4823	11.6224	11.2752	10.9191	13.5329	13.3761	13.5244	0.866289	0.761649	0.92342	0.124012	1.02873	0.932401	0.902387	0.292828	0.958576
9873	O15085	ARHGEF11	Rho guanine nucleotide exchange factor 11	9826	NSVLSDPGLDsPR	S251	1	15.7763	15.5011	15.5925	15.3505	15.4392	15.509	13.3651	13.5387	13.4037	0.899215	0.110143	0.956917	0.313656	0.852961	0.0450407	0.441976	0.51146	0.127325
9874	O15085	ARHGEF11	Rho guanine nucleotide exchange factor 11	9826	NsGIWESPELDR	S1295	1	13.2537	13.2178	13.3007	13.1781	13.396	13.2334	14.0397	13.5923	13.9579	0.986046	0.873756	1.17131	0.55118	0.994348	0.565169	0.950388	0.718649	0.694335
9875	O15085	ARHGEF11	Rho guanine nucleotide exchange factor 11	9826	LHQsASSSTSSLSTR	S651	1	13.2852	12.9639	12.6315	13.0955	12.9599	13.0598	13.4842	13.7016	13.7168	1.06873	0.70609	0.861173	0.159244	0.915358	0.0956214	0.879594	0.338984	0.208397
9877	O15085	ARHGEF11	Rho guanine nucleotide exchange factor 11	9826	WTDGSLsPPAK	S1480	1	13.1657	14.1005	13.7298	13.9661	13.9996	13.8898	13.9841	13.858	14.1671	1.17797	0.354351	1.05934	0.640942	1.12073	0.12977	0.678219	0.785863	0.255508
9878	O15085	ARHGEF11	Rho guanine nucleotide exchange factor 11	9826	sLENPtPPFTPK	S663;T668	2	13.9173	14.0227	13.6528	14.0715	13.7733	13.8292	13.9831	14.2469	14.0798	0.940804	0.859203	0.955173	0.360989	1.09394	0.135047	0.945085	0.557613	0.26234
9879	O15085	ARHGEF11	Rho guanine nucleotide exchange factor 11	9826	NSVLsDPGLDsPR	S245;S251	2	13.801	13.6394	13.5341	13.4836	13.6791	13.3032	15.3471	15.5013	15.4319	0.897635	0.272852	0.894688	0.100559	0.994965	0.928164	0.610159	0.258578	0.956498
9881	O15085	ARHGEF11	Rho guanine nucleotide exchange factor 11	9826	sLENPtPPFtPK	S663;T668;T672	3	13.4669	13.4673	13.6644	13.7453	13.5675	13.6332	16.3295	16.4838	16.4135	1.12188	0.238995	1.16641	0.0117325	1.2089	0.0168244	0.578799	0.0723902	0.0683093
18245	Q9NZN5	ARHGEF12	Rho guanine nucleotide exchange factor 12	23365	SETIQDTDTQSLVGSPStR	T344	1	13.394	13.2795	13.4294	13.3171	13.4059	13.7785	11.7636	11.7113	11.511	1.0083	0.4212	0.953991	0.734624	0.722337	0.0519586	0.722018	0.852597	0.139148
18246	Q9NZN5	ARHGEF12	Rho guanine nucleotide exchange factor 12	23365	IAsHDFDPTDSSSK	S41	1	13.737	13.5622	14.0179	13.9083	14.0288	13.9004	13.5045	13.9225	13.6751	1.12614	0.280313	1.21514	0.0618653	1.20514	0.343097	0.617434	0.192867	0.498184
18247	Q9NZN5	ARHGEF12	Rho guanine nucleotide exchange factor 12	23365	VTEHGtPKPFR	T736	1	16.5927	16.2352	16.8715	16.2961	16.2084	16.2805	13.6027	14.3689	13.6149	0.805422	0.176851	0.827961	0.931567	0.792774	0.943683	0.515912	0.966685	0.965552
18248	Q9NZN5	ARHGEF12	Rho guanine nucleotide exchange factor 12	23365	EAHsDENPSEGDGAVNK	S1389	1	14.6714	14.6513	14.6102	14.1267	14.3652	14.2554	13.8778	13.6242	13.7064	0.760001	0.00516564	0.979056	0.82372	0.869392	0.0701592	0.175434	0.906342	0.169792
18249	Q9NZN5	ARHGEF12	Rho guanine nucleotide exchange factor 12	23365	EAHsDENPSEGDGAVNKEEK	S1389	1	14.2109	13.5742	13.8873	14.2222	13.3321	13.9499	14.7382	14.7449	14.3802	1.04439	0.869841	1.06209	0.858212	1.39748	0.0552274	0.949053	0.926501	0.144738
18250	Q9NZN5	ARHGEF12	Rho guanine nucleotide exchange factor 12	23365	TGTGDIATCYsPR	S1327	1	11.7793	11.3334	12.1414	11.8636	12.1806	12.4303	16.0014	15.9771	16.0592	1.3207	0.227301	0.663733	0.0406611	0.824081	0.00238113	0.567793	0.150233	0.0220501
25056	Q5VV41	ARHGEF16	Rho guanine nucleotide exchange factor 16	27237	HQsFGAAVLSR	S107	1	13.4002	13.594	14.8941	13.6629	13.4901	13.3112	13.7702	13.4398	13.6725	0.93052	0.378559	1.46192	0.0207193	1.30489	0.0388772	0.694213	0.101526	0.115901
25057	Q5VV41	ARHGEF16	Rho guanine nucleotide exchange factor 16	27237	GLNTSQEsDDDILDESSSPEGTQK	S230	1	13.1246	12.8878	13.2543	12.9533	13.2885	13.2896	13.8052	13.6835	13.5856	1.12034	0.599575	0.961249	0.756244	1.21071	0.042533	0.827107	0.864567	0.122664
25058	Q5VV41	ARHGEF16	Rho guanine nucleotide exchange factor 16	27237	sSSVPHPFQVTLLR	S576	1	13.2929	13.7405	14.3543	13.5498	13.3479	13.4076	13.7806	13.9098	13.727	0.793952	0.313839	1.13807	0.75625	1.22305	0.0508502	0.647042	0.864567	0.137114
25059	Q5VV41	ARHGEF16	Rho guanine nucleotide exchange factor 16	27237	GLGKPGGQGDAIQLsPK	S174	1	14.9734	14.3778	14.3565	14.252	13.8967	13.9359	14.7947	15.5084	15.2185	0.736164	0.0795062	1.79094	0.10501	2.4328	0.00828522	0.396783	0.266011	0.0444361
14096	Q96PE2	ARHGEF17	Rho guanine nucleotide exchange factor 17	9828	HAsVPATFMPIVVPEPPTSVGPPVAVPEPIGFPTR	S961	1	12.1761	11.7822	12.5384	12.5139	11.9686	12.5689	12.199	11.4389	12.1882	1.26386	0.559038	1.00847	0.539016	0.797931	0.266101	0.803037	0.708944	0.418809
14098	Q96PE2	ARHGEF17	Rho guanine nucleotide exchange factor 17	9828	SPsFGAGEGLLR	S420	1	15.2856	15.4131	15.7087	15.2747	15.3186	15.4218	12.4839	11.8821	12.5035	0.936589	0.380159	0.935099	0.296056	0.815318	0.587827	0.695413	0.493941	0.712854
14099	Q96PE2	ARHGEF17	Rho guanine nucleotide exchange factor 17	9828	GSNPLDGRDsPSAGGPVGQLEPIPIPAPASPGTRPTLK	S507	1	13.7349	13.6106	13.799	13.5723	13.5838	13.7012	12.4267	12.6981	13.0714	0.900558	0.237409	0.655709	0.0850157	0.914222	0.502313	0.576832	0.23368	0.642804
14100	Q96PE2	ARHGEF17	Rho guanine nucleotide exchange factor 17	9828	MGAQQDDGSDAPPGsPDWAGDVTR	S619	1	14.2233	14.3688	14.0167	14.5254	14.3426	14.1498	12.125	11.6662	11.4177	1.08615	0.412	0.276038	0.00118213	0.390663	0.00448365	0.715425	0.0214051	0.0312415
14101	Q96PE2	ARHGEF17	Rho guanine nucleotide exchange factor 17	9828	RPsADSESPGTPSPDGAAWEPPAR	S142	1	12.585	12.5807	12.4546	12.8701	12.7785	11.8832	12.4371	12.5466	12.2609	1.14691	0.930455	0.406742	0.000201314	0.451655	0.000203897	0.974141	0.00967699	0.0071836
14103	Q96PE2	ARHGEF17	Rho guanine nucleotide exchange factor 17	9828	VSFPSYLAsPAGSR	S383	1	15.3471	15.3405	15.4063	15.5484	15.6444	15.5422	13.7641	13.6956	13.8201	1.14969	0.00547662	0.99021	0.405479	0.779951	0.107725	0.18005	0.598048	0.225902
14104	Q96PE2	ARHGEF17	Rho guanine nucleotide exchange factor 17	9828	DSPSAGGPVGQLEPIPIPAPAsPGTRPTLK	S527	1	13.7782	14.2375	13.7272	14.1463	13.7792	14.1226	13.7256	13.307	13.5448	1.26958	0.63954	0.699312	0.0545621	0.520887	0.0275859	0.848398	0.178698	0.0925026
14105	Q96PE2	ARHGEF17	Rho guanine nucleotide exchange factor 17	9828	QPPtPPPR	T170	1	13.384	13.307	13.0059	12.8275	12.9695	12.8254	14.3401	14.1983	14.3728	0.717232	0.0455032	1.08426	0.431518	0.998255	0.783673	0.329928	0.620303	0.857574
14106	Q96PE2	ARHGEF17	Rho guanine nucleotide exchange factor 17	9828	LADILsPR	S914	1	13.5233	13.5955	13.401	13.0222	13.2457	12.9106	13.4998	13.2957	13.2887	0.706588	0.0170582	0.446102	0.000838175	0.454525	0.000183882	0.23583	0.018464	0.00691121
14107	Q96PE2	ARHGEF17	Rho guanine nucleotide exchange factor 17	9828	SsHQELR	S930	1	14.4695	14.4603	14.1987	14.5401	14.3916	14.4333	14.613	14.7016	14.4132	0.981467	0.471071	0.60118	0.000851375	0.522904	0.000394428	0.754394	0.0185359	0.00924665
14109	Q96PE2	ARHGEF17	Rho guanine nucleotide exchange factor 17	9828	LFGGPGsR	S138	1	14.0128	14.0608	14.8124	14.5217	14.4858	13.9155	14.9939	14.9587	14.8758	1.34254	0.971545	0.729774	0.0155285	0.779183	0.00210201	0.99004	0.0857373	0.020606
23814	A0A087WZG4	ARHGEF18	Rho/Rac guanine nucleotide exchange factor 18	23370	SLsPILPGR	S1103	1	15.9976	16.0687	15.8847	15.7927	15.8122	15.6891	11.065	11.4639	11.8453	0.867586	0.0291839	0.632489	0.0476729	0.591913	0.0564133	0.280013	0.165417	0.147028
23815	A0A087WZG4	ARHGEF18	Rho/Rac guanine nucleotide exchange factor 18	23370	GPPNsPDLK	S760	1	15.8678	15.9316	15.7339	15.9015	15.8014	15.6577	13.2235	13.6531	13.3946	0.955023	0.564177	0.687692	0.0200242	0.616285	0.01386	0.80577	0.0995369	0.0608366
23816	A0A087WZG4	ARHGEF18	Rho/Rac guanine nucleotide exchange factor 18	23370	AGGTALLPGPPAPSPLPATPLsAK	S1160	1	13.9802	13.9347	13.8372	14.0929	13.8828	14.0933	15.3125	15.458	15.17	1.11587	0.266184	0.62197	0.00247647	0.716898	0.00786833	0.603766	0.0311792	0.043006
23817	A0A087WZG4	ARHGEF18	Rho/Rac guanine nucleotide exchange factor 18	23370	WESsASFDLK	S1074	1	12.1075	12.1248	12.7413	12.4878	11.9071	12.2205	16.2459	16.0725	16.2353	1.06855	0.678507	1.29011	0.013629	1.35087	0.0116567	0.865401	0.0796115	0.0547632
8143	V9GYM8	ARHGEF2	Rho/Rac guanine nucleotide exchange factor 2	9181	sLPAGDALYLSFNPPQPSR	S886	1	14.3223	14.3925	14.1432	14.5411	14.1618	14.4329	11.7586	11.4876	12.3074	1.07969	0.530345	3.2181	0.0385586	2.15331	0.0442813	0.787967	0.145444	0.125907
8144	V9GYM8	ARHGEF2	Rho/Rac guanine nucleotide exchange factor 2	9181	QELGsPEER	S932	1	16.7147	16.8913	16.8546	17.1454	17.1744	17.0156	11.6921	12.0739	11.9296	1.22335	0.0159496	0.942008	0.762144	1.23323	0.123003	0.229932	0.868376	0.246577
8145	V9GYM8	ARHGEF2	Rho/Rac guanine nucleotide exchange factor 2	9181	ILSQsTDSLNMR	S174	1	12.8773	12.798	12.8952	13.1581	12.8812	13.1117	12.767	12.8091	12.8862	1.1764	0.0998053	1.51343	0.00297524	1.31714	0.0990366	0.429281	0.0344013	0.213121
8146	V9GYM8	ARHGEF2	Rho/Rac guanine nucleotide exchange factor 2	9181	ILSQSTDsLNMR	S177	1	15.8664	15.8292	16.0161	15.9028	15.932	15.7885	12.8449	13.0362	12.9409	1.02557	0.703004	1.04508	0.252824	0.888368	0.342499	0.87823	0.450664	0.497627
8147	V9GYM8	ARHGEF2	Rho/Rac guanine nucleotide exchange factor 2	9181	LQDSSDPDTGsEEEGSSRLSPPHsPR	S947;S960	2	12.2943	11.9725	12.2112	12.4116	12.7766	12.2518	13.9515	14.1868	14.3002	1.14902	0.154298	3.71177	9.01246e-05	3.11544	0.0015362	0.48993	0.00767294	0.017318
8148	V9GYM8	ARHGEF2	Rho/Rac guanine nucleotide exchange factor 2	9181	LQDSSDPDTGsEEEGSSR	S947	1	13.3919	13.5181	13.4599	13.0768	13.3487	13.5534	13.517	13.3094	13.4983	0.925829	0.412967	1.02696	0.851751	1.10923	0.493553	0.715698	0.922049	0.634964
8150	V9GYM8	ARHGEF2	Rho/Rac guanine nucleotide exchange factor 2	9181	DLLVGPGVELLLtPR	T679	1	10.0724	11.0299	9.22882	10.652	9.99617	11.2089	14.3578	14.2714	14.211	1.49449	0.462909	0.965361	0.948449	0.89411	0.459704	0.749523	0.975055	0.603971
8152	V9GYM8	ARHGEF2	Rho/Rac guanine nucleotide exchange factor 2	9181	ERPSsAIYPSDSFR	S122	1	15.293	15.1953	15.1366	14.9828	14.853	14.8403	14.8979	15.2101	15.2762	0.788762	0.00800144	1.69908	0.0352955	1.28826	0.0754258	0.194628	0.138389	0.177684
8153	V9GYM8	ARHGEF2	Rho/Rac guanine nucleotide exchange factor 2	9181	SVsTTNIAGHFNDESPLGLR	S151	1	15.1726	15.1019	15.7602	14.7246	14.927	15.1073	14.6279	14.7034	14.479	0.84348	0.146059	0.674838	0.00165282	0.855566	0.0227104	0.48306	0.0259164	0.0822279
8155	V9GYM8	ARHGEF2	Rho/Rac guanine nucleotide exchange factor 2	9181	SVsTTNIAGHFNDEsPLGLR	S151;S163	2	12.0158	11.2373	12.1462	11.6271	11.7422	11.2695	15.5214	15.48	15.3725	0.763856	0.469281	1.23748	0.624211	1.46712	0.0106619	0.753316	0.773386	0.0520946
8157	V9GYM8	ARHGEF2	Rho/Rac guanine nucleotide exchange factor 2	9181	ADsDSSQR	S719	1	14.4453	14.7143	14.0097	14.8447	14.862	14.8409	16.1913	16.0833	16.0314	1.3189	0.0889368	1.30888	0.00370865	1.24722	0.005639	0.412691	0.0384559	0.0351899
8158	V9GYM8	ARHGEF2	Rho/Rac guanine nucleotide exchange factor 2	9181	SEsLESPR	S645	1	12.3664	12.1739	12.2947	12.5474	12.1529	12.7982	15.9931	15.57	15.67	1.19141	0.322336	0.762538	0.333606	0.946214	0.921232	0.654289	0.531829	0.951753
8159	V9GYM8	ARHGEF2	Rho/Rac guanine nucleotide exchange factor 2	9181	sSLSLAK	S142	1	16.453	16.4551	16.7042	16.3837	16.3972	16.1817	16.3966	16.3731	16.4434	0.951666	0.117017	1.44417	0.00118424	1.40816	0.000395264	0.448998	0.0214051	0.00925456
8160	V9GYM8	ARHGEF2	Rho/Rac guanine nucleotide exchange factor 2	9181	LsPPHSPR	S956	1	15.6708	16.0612	16.1361	15.7498	15.8314	15.6943	16.3937	16.2465	16.2675	0.805883	0.25722	0.878019	0.0691655	0.922613	0.837378	0.595018	0.206088	0.895102
8161	V9GYM8	ARHGEF2	Rho/Rac guanine nucleotide exchange factor 2	9181	LsPPHsPR	S956;S960	2	15.587	15.7613	15.695	15.7646	15.7618	15.8581	17.4266	17.2282	17.3327	1.04944	0.130223	1.39287	0.00293245	1.13858	0.0447112	0.465144	0.0340975	0.126818
37131	Q86VW2	ARHGEF25	Rho guanine nucleotide exchange factor 25	115557	DFLNALQsPIEYQR	S477	1	14.0867	14.2665	14.3515	14.2356	14.5341	14.4839	13.3933	13.6315	13.2223	1.1626	0.204706	1.35955	0.050805	1.57889	0.0131931	0.546697	0.171357	0.0588371
37222	Q86VW2	ARHGEF25	Rho guanine nucleotide exchange factor 25	115557	ESQTNsLGRPR	S490	1	12.8571	12.9502	13.1784	12.7344	12.3128	12.7786	14.6198	14.5886	14.4642	0.861079	0.09362	1.25018	0.0242275	1.07533	0.249684	0.420758	0.111291	0.400542
25713	Q96DR7	ARHGEF26	Rho guanine nucleotide exchange factor 26	26084	sPLLLGAQR	S80	1	16.1747	16.1328	16.0098	16.2508	16.221	16.2384	11.9763	11.7368	11.9921	1.07593	0.0596012	1.0911	0.709455	1.69045	0.16903	0.364535	0.835648	0.305787
25715	Q96DR7	ARHGEF26	Rho guanine nucleotide exchange factor 26	26084	LPsQENELLENPSVVLSTNSPAALK	S222	1	13.738	13.625	13.6136	13.2248	13.4006	13.7212	11.5526	11.5208	11.2081	0.855898	0.23576	0.685611	0.0342803	0.586704	0.00287364	0.57508	0.136074	0.024431
25716	Q96DR7	ARHGEF26	Rho guanine nucleotide exchange factor 26	26084	AVANGGTAsPEYR	S98	1	14.7631	14.5477	14.3825	14.6569	14.5347	14.52	13.5721	13.3909	13.8184	0.991037	0.961509	0.96394	0.643059	1.12623	0.490208	0.985509	0.787547	0.631956
25717	Q96DR7	ARHGEF26	Rho guanine nucleotide exchange factor 26	26084	AVPGGsPK	S124	1	15.4263	15.3257	15.3684	14.9409	14.9595	15.0781	14.1631	14.3599	14.3685	0.753211	0.00184084	0.877934	0.107004	0.885874	0.0267225	0.140634	0.268719	0.0906223
25718	Q96DR7	ARHGEF26	Rho guanine nucleotide exchange factor 26	26084	STWSQLsAVK	S422	1	12.0653	11.7028	12.0857	12.4182	12.2901	12.1617	15.1475	15.0861	15.1511	1.16858	0.0794019	0.858022	0.00242444	1.13915	0.0473636	0.396523	0.0308975	0.131175
25719	Q96DR7	ARHGEF26	Rho guanine nucleotide exchange factor 26	26084	ALDIDsDEESEPKEQK	S392	1	12.091	11.552	11.8505	11.1099	11.9642	11.2189	15.8481	15.9473	15.8905	0.64545	0.266895	0.845409	0.02126	0.785747	0.000340901	0.604034	0.103061	0.00870262
39725	Q8N1W1	ARHGEF28	Rho guanine nucleotide exchange factor 28	64283	sLVVQHNEHEDQHSLDLDR	S325	1	12.7772	12.6173	12.6789	12.8611	12.8208	13.055	9.22882	10.2981	10.1085	1.13465	0.0618219	0.661433	0.0791688	1.83991	0.729422	0.36948	0.224322	0.81921
39726	Q8N1W1	ARHGEF28	Rho guanine nucleotide exchange factor 28	64283	TGIPsGDELDSFETNTEPDFNISR	S513	1	11.3051	10.7048	10.498	9.22882	10.562	9.22882	12.614	12.5168	12.3982	0.359491	0.083143	0.745815	0.143387	0.953242	0.714283	0.403512	0.318174	0.808535
39727	Q8N1W1	ARHGEF28	Rho guanine nucleotide exchange factor 28	64283	sFDILK	S344	1	12.9399	12.5065	12.943	12.5859	12.8942	12.2729	12.6618	12.6926	12.6904	0.782399	0.409748	1.00799	0.85122	0.888366	0.0341303	0.713656	0.921762	0.10654
47774	A1IGU5	ARHGEF37	Rho guanine nucleotide exchange factor 37	389337	sGSPDREGR	S13	1	11.4191	11.7465	11.2438	10.6076	11.137	11.672	11.0569	11.8915	11.6739	0.822408	0.386528	1.1932	0.818725	1.45086	0.367668	0.699645	0.903097	0.523464
16385	Q8TER5	ARHGEF40	Rho guanine nucleotide exchange factor 40	55701	GGGGGGQGAEGPPGtPR	T371	1	14.0483	13.9589	14.2311	13.3851	13.8023	13.8168	11.598	12.2712	11.9887	0.843252	0.064709	0.789011	0.444105	1.02591	0.782706	0.372922	0.631653	0.857063
16386	Q8TER5	ARHGEF40	Rho guanine nucleotide exchange factor 40	55701	GSPTDAEGsPGLSR	S262	1	15.8807	15.7642	15.7399	15.7194	15.6882	15.7422	12.578	12.9925	12.617	0.969432	0.165002	1.09791	0.348248	0.95232	0.38597	0.501905	0.54569	0.540016
16387	Q8TER5	ARHGEF40	Rho guanine nucleotide exchange factor 40	55701	GPDGPWGVGtPR	T1074	1	12.8644	13.2083	13.6138	12.9695	13.0593	12.9829	13.0368	12.9269	12.923	0.8554	0.361238	1.17673	0.185337	0.958919	0.764822	0.683189	0.373144	0.844871
16388	Q8TER5	ARHGEF40	Rho guanine nucleotide exchange factor 40	55701	QISLAPETLDSSGDVsPGPR	S1474	1	15.3285	15.3295	15.3453	15.5361	15.4507	15.2943	13.0635	12.818	13.2978	1.08763	0.26205	0.904507	0.546751	1.05741	0.712801	0.599825	0.715335	0.807823
16389	Q8TER5	ARHGEF40	Rho guanine nucleotide exchange factor 40	55701	NsPSLQPPHPGSSTPTLASR	S1480	1	12.6972	12.3306	11.7134	11.9518	12.2338	11.3939	14.5088	14.4984	14.3366	0.769084	0.364172	1.93392	0.000103279	1.89517	0.000185165	0.68536	0.00789723	0.00694369
16390	Q8TER5	ARHGEF40	Rho guanine nucleotide exchange factor 40	55701	ALALDLGsPAALR	S931	1	12.7805	12.4822	12.3282	12.6875	12.0395	12.7116	13.7662	13.1635	13.6037	1.15288	0.853041	0.734791	0.0448157	0.871378	0.530825	0.942244	0.159433	0.665754
16391	Q8TER5	ARHGEF40	Rho guanine nucleotide exchange factor 40	55701	ALSDPTtPL	T1517	1	14.089	14.1604	14.0507	14.2765	14.3977	14.1447	13.9928	13.8217	13.9131	1.13876	0.0961989	0.959368	0.666167	0.976784	0.678445	0.423937	0.803978	0.783288
16392	Q8TER5	ARHGEF40	Rho guanine nucleotide exchange factor 40	55701	GGDSAPLsPGDK	S401	1	13.4946	13.5607	13.5468	13.488	13.576	13.6125	14.5368	14.8763	14.5698	1.02045	0.587362	1.3955	0.00762435	1.22545	0.0409706	0.821927	0.0565993	0.119928
16393	Q8TER5	ARHGEF40	Rho guanine nucleotide exchange factor 40	55701	EDASHQEALGNLPSPsEHK	S421	1	12.6921	12.9909	12.5181	12.9174	13.0296	12.9874	15.4687	15.3122	15.4742	1.22715	0.160073	1.10131	0.19099	1.01257	0.926599	0.49589	0.379874	0.955309
16394	Q8TER5	ARHGEF40	Rho guanine nucleotide exchange factor 40	55701	sISAQQR	S1082	1	13.9729	14.0259	13.474	13.9952	13.947	13.6102	15.3201	15.3223	15.1969	0.98217	0.90711	0.735026	0.0010132	0.758203	0.00059358	0.96561	0.0198637	0.0110653
14387	A0A2R8YF49	ARHGEF5	Rho guanine nucleotide exchange factor 5	7984	LESLSETPGPSsPR	S1126	1	17.1513	17.2002	17.1684	17.0034	16.8534	17.0415	12.8175	12.7088	12.4381	0.891952	0.0248869	1.28011	0.617794	0.73811	0.0491724	0.266017	0.768407	0.134243
14388	A0A2R8YF49	ARHGEF5	Rho guanine nucleotide exchange factor 5	7984	SGELTALEFSAsPGLR	S1405	1	14.5842	14.412	14.255	14.3191	14.2027	14.1587	12.3921	12.3644	12.662	0.864923	0.148368	0.556145	0.00169151	0.618886	0.00901025	0.485418	0.0261046	0.0469398
14389	A0A2R8YF49	ARHGEF5	Rho guanine nucleotide exchange factor 5	7984	AEELsPAALSPSLEPIR	S445	1	15.4543	15.4731	15.1512	15.4706	15.5187	15.5054	12.8153	13.0373	13.0079	1.03606	0.257986	0.863506	0.412482	0.822831	0.226612	0.595366	0.604046	0.374968
14390	A0A2R8YF49	ARHGEF5	Rho guanine nucleotide exchange factor 5	7984	AEELsPAALsPSLEPIR	S445;S450	2	14.0374	14.2557	14.1375	14.4297	13.8736	14.1512	14.7455	14.5417	14.6122	1.0095	0.965404	1.38964	0.0048831	1.37656	0.0482225	0.987004	0.0445205	0.132565
14391	A0A2R8YF49	ARHGEF5	Rho guanine nucleotide exchange factor 5	7984	GAsPPISAIEEFSIIPEAPMR	S11	1	12.9472	12.2751	12.3525	13.3981	13.1469	12.9176	14.4506	14.3781	14.0858	1.7343	0.0681466	0.976746	0.486278	1.12929	0.555217	0.378083	0.668012	0.686333
14392	A0A2R8YF49	ARHGEF5	Rho guanine nucleotide exchange factor 5	7984	TPDSAPPsPAEAYPITPASVSARPPVAFPR	S521	1	13.2197	13.3909	12.7822	13.4214	13.2893	12.8927	14.1463	14.2469	14.2858	1.04943	0.78535	0.943225	0.463039	0.879329	0.0709298	0.912712	0.64875	0.1709
14394	A0A2R8YF49	ARHGEF5	Rho guanine nucleotide exchange factor 5	7984	TsWPPATAR	S897	1	15.8778	15.7232	15.818	15.543	15.6585	15.6387	15.611	15.7224	15.5997	0.883161	0.0283499	1.11468	0.0628515	1.07589	0.0248218	0.275712	0.194772	0.0864854
14395	A0A2R8YF49	ARHGEF5	Rho guanine nucleotide exchange factor 5	7984	EEHRLsATQQSELR	S57	1	13.2386	13.1722	13.3008	13.0843	13.1833	12.9117	15.3442	15.0842	15.0649	0.898622	0.112886	0.601321	0.00310709	0.680873	0.00977655	0.444626	0.0351486	0.0492513
14396	A0A2R8YF49	ARHGEF5	Rho guanine nucleotide exchange factor 5	7984	SDsFPGSHR	S606	1	14.3312	14.5922	14.1096	14.6336	14.4324	14.3316	16.5165	16.5642	16.4633	1.07266	0.503012	0.636443	3.48247e-05	0.713539	0.00217848	0.774682	0.00575644	0.0210301
21125	Q15052	ARHGEF6	Rac/Cdc42 guanine nucleotide exchange factor 6	9459	SLVDtVYALK	T717	1	11.9093	11.7599	12.0354	11.892	12.3413	12.0805	11.885	11.8139	11.9121	1.12595	0.254216	0.98328	0.731693	0.873289	0.154154	0.59176	0.850317	0.287454
21128	Q15052	ARHGEF6	Rac/Cdc42 guanine nucleotide exchange factor 6	9459	MsGFIYQGK	S488	1	17.1109	17.3833	17.9945	17.418	17.4452	17.4189	14.0022	13.8806	13.9937	1.02502	0.805264	1.20847	0.017295	1.2334	0.096332	0.921665	0.0912951	0.209315
21130	Q15052	ARHGEF6	Rac/Cdc42 guanine nucleotide exchange factor 6	9459	sTAALEEDAQILK	S649	1	13.9849	13.5499	14.3016	13.7476	13.4642	13.4938	13.6554	13.6394	13.5795	0.711482	0.185063	0.787042	0.217186	1.1062	0.577236	0.522903	0.410198	0.704128
29944	Q15052	ARHGEF6	Rac/Cdc42 guanine nucleotide exchange factor 6	9459	KDsIPQVLLPEEEK	S684	1	13.6917	13.8189	13.7205	13.8776	13.691	13.4332	15.4277	15.4957	15.4483	0.979789	0.600254	1.64621	0.00186492	1.78896	0.0008507	0.82756	0.0274147	0.0128623
29948	Q15052	ARHGEF6	Rac/Cdc42 guanine nucleotide exchange factor 6	9459	KPsEEEYVIR	S640	1	15.7142	15.855	15.4476	16.1395	15.8399	15.8544	16.8776	16.9559	16.8076	1.10203	0.152199	2.2399	0.000679643	2.03251	0.000925884	0.488273	0.0167043	0.0134975
29950	Q15052	ARHGEF6	Rac/Cdc42 guanine nucleotide exchange factor 6	9459	SSERPLsPK	S225	1	14.7292	14.8707	14.5244	14.6092	14.5654	14.8399	17.2754	17.2713	17.2346	0.920206	0.795161	0.92529	0.418272	0.902704	0.000446189	0.916207	0.609227	0.00978086
21131	A0A2R8YG42	ARHGEF7	Rho guanine nucleotide exchange factor 7	8874	KPsDEEFASR	S694	1	15.226	15.3133	15.3231	16.0766	16.0382	15.8161	13.9471	13.8416	13.9066	1.65278	0.00136365	1.25439	0.0178889	1.05169	0.671501	0.127285	0.093108	0.777943
21133	A0A2R8YG42	ARHGEF7	Rho guanine nucleotide exchange factor 7	8874	ASEKPVsPK	S249	1	17.9463	18.2547	17.8131	18.2114	18.3903	18.2332	16.7245	16.8495	16.9427	1.22004	0.127054	2.90039	2.50222e-05	1.75486	0.00111079	0.461755	0.00530431	0.0147209
21135	A0A2R8YG42	ARHGEF7	Rho guanine nucleotide exchange factor 7	8874	SGTLKsPPK	S257	1	13.7567	13.5725	13.5796	14.1056	13.5203	13.8339	18.9977	18.8771	19.1439	1.19274	0.364129	2.07257	0.0027357	1.69878	0.0015924	0.685347	0.0327737	0.0176514
6488	O14497	ARID1A	AT-rich interaction domain 1A	8289	HVTTAEGtPGTTDQEGPPPDGPPEK	T1888	1	12.8523	12.3944	12.9816	12.6589	12.6929	12.8075	11.714	12.8281	12.1856	0.895424	0.906448	1.00629	0.958111	1.27934	0.28029	0.965361	0.979416	0.434803
6490	O14497	ARID1A	AT-rich interaction domain 1A	8289	SHHAPMsPGSSGGGGQPLAR	S363	1	15.632	15.4493	15.421	15.1868	15.3489	15.4432	12.3597	11.9124	12.2559	0.93276	0.155578	0.796767	0.07687	1.0004	0.75916	0.491557	0.220284	0.840408
6492	O14497	ARID1A	AT-rich interaction domain 1A	8289	SNsVGIQDAFNDGSDSTFQK	S1184	1	13.3877	13.0609	13.0325	13.0313	12.8348	12.4675	12.3663	13.1551	13.2567	0.854986	0.129421	1.23354	0.61147	1.3776	0.509314	0.464383	0.76407	0.648412
6493	O14497	ARID1A	AT-rich interaction domain 1A	8289	GPsPSPVGSPASVAQSR	S696	1	15.5858	15.5167	15.5286	15.4451	15.1444	15.4199	13.2745	13.7036	13.1943	0.927472	0.103651	1.15957	0.302539	1.35625	0.0552307	0.432423	0.499541	0.144738
6494	O14497	ARID1A	AT-rich interaction domain 1A	8289	GPsPSPVGsPASVAQSR	S696;S702	2	15.2335	15.4106	15.1608	15.2818	15.1204	15.1319	14.3751	14.7063	14.665	0.931986	0.375275	1.30014	0.15592	1.37906	0.0621201	0.69161	0.334523	0.1564
6496	O14497	ARID1A	AT-rich interaction domain 1A	8289	NPQMPQYSSPQPGSALsPR	S772	1	16.7687	16.7071	16.5206	16.6068	16.4765	16.5589	15.3098	15.396	15.4456	0.902349	0.231244	1.11919	0.24158	1.20087	0.0345975	0.571387	0.438274	0.107255
6499	O14497	ARID1A	AT-rich interaction domain 1A	8289	FPFGIsPAQSHR	S1944	1	14.518	14.2204	14.2863	14.3823	14.2013	14.0107	15.4476	15.7052	15.4675	0.94277	0.363944	1.01269	0.729199	1.08569	0.127828	0.685287	0.84895	0.252939
6501	O14497	ARID1A	AT-rich interaction domain 1A	8289	TPQPSsPMDQMGK	S382	1	16.5496	16.7995	16.6981	16.5216	16.5422	16.4739	15.7668	15.8495	15.7546	0.884858	0.0872015	1.17958	0.00254319	1.27182	0.0108145	0.409561	0.0315453	0.0525633
6502	O14497	ARID1A	AT-rich interaction domain 1A	8289	NPQMPQySSPQPGsALSPR	S769;Y762	2	12.4625	12.5837	13.0178	12.0677	12.3629	12.2553	16.2319	16.4016	16.1678	0.796446	0.0723197	1.68057	0.000606556	1.83856	0.00194501	0.385242	0.01561	0.0198096
6505	O14497	ARID1A	AT-rich interaction domain 1A	8289	VSsPAPMEGGEEEEELLGPK	S1755	1	15.4829	15.4318	15.5601	15.6006	15.2878	15.3533	16.8767	16.91	16.879	0.914067	0.489823	1.13366	0.0482628	1.28118	8.06077e-05	0.766315	0.16647	0.0050582
6507	O14497	ARID1A	AT-rich interaction domain 1A	8289	ESSKFPFGIsPAQSHR	S1944	1	12.4638	12.1766	12.1441	12.0164	11.5861	11.8302	16.6792	16.7985	16.8901	0.786566	0.048675	1.06539	0.268374	1.18068	0.0282188	0.336003	0.46626	0.0939672
32087	A0A3F2YNW7	ARID1B	AT-rich interaction domain 1B	57492	SQGsPMDPMVMK	S516	1	14.4314	14.5452	14.4035	14.4361	14.3477	14.4307	11.3309	9.22882	11.2574	0.999489	0.347789	1.05665	0.482459	1.88174	0.843479	0.674101	0.664254	0.899233
32088	A0A3F2YNW7	ARID1B	AT-rich interaction domain 1B	57492	DDSQSLADDsGK	S1715	1	13.3094	11.9246	12.3386	12.1557	12.3824	11.3754	12.0089	11.3985	11.5021	0.880952	0.340293	0.932983	0.859914	0.938844	0.512189	0.668143	0.927186	0.650802
32089	A0A3F2YNW7	ARID1B	AT-rich interaction domain 1B	57492	SHPAMSPGtPGPTMGR	T505	1	12.7921	13.1174	13.0306	12.5043	12.8858	12.9402	12.3317	12.0878	12.0095	0.904492	0.293201	0.806177	0.137086	0.775299	0.0751898	0.630044	0.309323	0.177321
32090	A0A3F2YNW7	ARID1B	AT-rich interaction domain 1B	57492	APsPASFQR	S1542	1	13.8304	13.8188	14.0418	14.1635	13.9852	13.9937	12.3106	12.0031	12.3403	1.11986	0.180475	0.980765	0.510436	1.1133	0.487975	0.518632	0.687192	0.630106
32091	A0A3F2YNW7	ARID1B	AT-rich interaction domain 1B	57492	ADGKEEGtPQPESK	T1024	1	15.0111	15.0815	15.0884	14.6699	14.6927	14.8859	12.7885	13.1949	12.942	0.763796	0.0129686	0.940452	0.97632	1.03976	0.335056	0.21553	0.988127	0.490344
32092	A0A3F2YNW7	ARID1B	AT-rich interaction domain 1B	57492	MSPSKsPFLPSMK	S1559	1	11.8952	11.6021	11.5356	11.5931	11.7643	10.7845	14.316	14.8523	14.6034	0.993756	0.408107	1.7088	0.0154191	1.52591	0.0304381	0.712931	0.0854467	0.0986461
32093	A0A3F2YNW7	ARID1B	AT-rich interaction domain 1B	57492	SHPAMsPGtPGPTMGR	S502;T505	2	11.1779	10.7646	11.5589	10.7335	10.2943	10.3453	14.396	14.3883	14.3115	0.561527	0.0571785	0.970556	0.136961	0.971052	0.371297	0.357565	0.309323	0.527191
32094	A0A3F2YNW7	ARID1B	AT-rich interaction domain 1B	57492	SHPAMSPGTPGPtMGR	T509	1	12.4874	12.3986	12.2287	12.7566	12.455	12.3432	14.6535	14.8878	14.8801	1.03983	0.368716	0.869711	0.0349376	1.13867	0.605384	0.689204	0.137625	0.726719
21447	F8WCU9	ARID2	AT-rich interaction domain 2	196528	IPQNPSPHtHQQQNAPVTVIQSK	T692	1	15.7915	15.772	15.7008	15.5736	15.5248	15.5603	12.7357	12.967	12.9033	0.863504	0.00292724	0.797119	0.0261172	0.856565	0.019885	0.156812	0.116152	0.0759054
21448	F8WCU9	ARID2	AT-rich interaction domain 2	196528	VDSVPDVsPAPsPAGIPHGSQTIGNHFQR	S631;S635	2	13.2983	13.0721	13.2304	13.1142	13.1266	13.1525	14.3483	14.4164	14.1002	0.930599	0.366422	2.04849	0.00405748	2.05481	0.00108245	0.687295	0.0403335	0.0145848
21449	F8WCU9	ARID2	AT-rich interaction domain 2	196528	YsDSSLPPSNSGK	S1300	1	13.3137	13.5116	13.0319	13.2202	13.3092	13.4356	15.1776	14.7786	15.1499	0.996922	0.825239	0.952641	0.235785	1.11249	0.809427	0.929827	0.431408	0.875122
21450	F8WCU9	ARID2	AT-rich interaction domain 2	196528	VSHsPALSSDVR	S1496	1	15.6645	15.4816	15.5384	15.336	15.4005	15.4257	15.4227	15.6589	15.3607	0.90884	0.0447022	0.922949	0.487811	1.01552	0.379816	0.328866	0.669277	0.533963
21452	F8WCU9	ARID2	AT-rich interaction domain 2	196528	GPsTPGGK	S1071	1	15.2199	15.1722	15.263	14.962	14.9961	15.0468	15.7912	15.6206	15.7502	0.856313	0.00382662	0.985028	0.590402	1.14073	0.0348778	0.165915	0.748313	0.107875
11103	Q99856	ARID3A	AT-rich interaction domain 3A	1820	QSFGGSLFAYsPGGAHGMLSSPK	S362	1	16.1906	16.0439	16.164	16.0235	16.0674	16.0984	10.3392	11.7327	11.7292	0.935232	0.236435	1.52136	0.984028	1.29267	0.798221	0.575833	0.992198	0.867521
11104	Q99856	ARID3A	AT-rich interaction domain 3A	1820	AAAAGLGHPASPGGSEDGPPGsEEEDAAR	S88	1	14.8763	15.0627	14.9395	14.4983	14.4957	14.3408	13.7739	14.0114	14.0082	0.735169	0.00242641	1.38867	0.0298942	1.40451	0.0868034	0.149904	0.125642	0.19545
11105	Q99856	ARID3A	AT-rich interaction domain 3A	1820	AAAAGLGHPAsPGGSEDGPPGsEEEDAAR	S77;S88	2	14.8766	15.0452	14.8882	14.6214	14.8004	14.7178	15.3876	15.2958	15.4549	0.888558	0.0407791	1.62415	0.00117553	1.71168	0.000217152	0.317961	0.0213306	0.00735547
11106	Q99856	ARID3A	AT-rich interaction domain 3A	1820	AAAAGLGHPAsPGGsEDGPPGsEEEDAAR	S77;S81;S88	3	13.7235	13.5126	13.5345	13.4978	13.5181	13.8458	15.3864	15.5462	15.5208	0.988723	0.828132	1.49613	0.00206932	2.03508	0.000132883	0.931028	0.0285662	0.00610703
11108	Q99856	ARID3A	AT-rich interaction domain 3A	1820	EGtPGsPGR	S101;T98	2	14.8336	15.3237	14.919	14.829	14.9628	15.1517	15.3801	15.5961	15.3851	1.03083	0.815641	1.41111	0.00446733	1.58809	0.00109076	0.926221	0.0423889	0.0146542
11109	Q99856	ARID3A	AT-rich interaction domain 3A	1820	EGPGEEHFEDMAsDEDMKPK	S119	1	14.6879	14.8489	14.633	14.7088	14.6122	14.596	15.7296	15.2782	15.6052	0.948864	0.31695	1.60907	0.0646306	1.56095	0.0274296	0.649674	0.198143	0.0922116
11110	Q99856	ARID3A	AT-rich interaction domain 3A	1820	RQsFGGSLFAYSPGGAHGMLSSPK	S353	1	11.7439	11.1239	10.8995	11.134	11.3589	11.7128	16.2557	16.4604	16.2492	1.17691	0.655461	1.06564	0.0844071	1.13944	0.0235765	0.855845	0.232696	0.0839567
11112	Q99856	ARID3A	AT-rich interaction domain 3A	1820	EGTPGsPGR	S101	1	17.3669	17.5064	17.446	17.2049	17.046	17.1912	18.2944	18.3745	18.3134	0.838064	0.0107894	1.82429	4.65563e-05	2.17679	3.05805e-05	0.207226	0.00650423	0.00386368
30848	Q8IVW6	ARID3B	AT-rich interaction domain 3B	10620	LVTQPtLLSATAGRPSGSTPLGPLAR	T51	1	11.0689	11.2144	10.4188	11.4875	11.4431	11.716	11.1924	11.4828	11.4126	1.33671	0.0664343	1.26906	0.14999	0.949391	0.200562	0.375998	0.326458	0.344353
30849	Q8IVW6	ARID3B	AT-rich interaction domain 3B	10620	ALsSPAELQAAIDGNR	S310	1	13.2635	13.6077	13.222	13.2155	13.5964	13.3128	13.7832	13.6395	13.5874	1.03473	0.953229	1.18905	0.0373965	1.14429	0.0833691	0.98249	0.14286	0.189812
30850	Q8IVW6	ARID3B	AT-rich interaction domain 3B	10620	GNMNsEPEEEDGGLEDEDGDDEVAEVAEK	S89	1	13.4229	13.0934	13.3897	13.3153	13.5826	13.445	13.6389	13.5562	13.5485	1.03912	0.325524	1.22489	0.159521	1.18378	0.15491	0.656688	0.339189	0.288346
30852	Q8IVW6	ARID3B	AT-rich interaction domain 3B	10620	GTPsAEPSTSWSL	S552	1	14.2708	14.2498	14.0264	13.9971	14.1567	14.2309	14.689	14.5231	14.6154	0.937517	0.631469	1.68439	0.000238192	1.56377	0.000487805	0.843735	0.0103167	0.0100971
30853	Q8IVW6	ARID3B	AT-rich interaction domain 3B	10620	IsPATTLR	S381	1	13.7617	13.8632	13.8897	13.8878	14.0254	13.9703	14.741	14.4366	14.6723	1.07713	0.092361	1.34026	0.02291	1.42959	0.0132453	0.418849	0.107688	0.0589535
30287	P29374	ARID4A	AT-rich interaction domain 4A	5926	HFAESETLDQLPLTNPEHFGtPVIAK	T133	1	12.1385	11.9413	12.1943	12.1434	12.213	12.2528	11.945	12.2384	12.2112	1.05302	0.250077	1.91702	0.147714	1.4804	0.0147781	0.588397	0.323856	0.0631745
30288	P29374	ARID4A	AT-rich interaction domain 4A	5926	SSLPVTEDEKEEEssEEEDEDK	S159;S160	2	13.4606	13.509	13.3078	13.5768	13.6625	13.4515	12.2653	12.0478	11.9083	1.08392	0.185022	0.9391	0.898409	0.891815	0.299944	0.522903	0.947954	0.454765
30289	P29374	ARID4A	AT-rich interaction domain 4A	5926	ILGQSsPEK	S864	1	15.4145	15.4795	15.4222	15.3715	15.1842	15.362	12.5472	12.6772	12.7705	0.959153	0.107693	0.757958	0.357192	1.29895	0.252474	0.438537	0.554237	0.403762
30290	P29374	ARID4A	AT-rich interaction domain 4A	5926	NLINEELsLK	S716	1	12.169	11.2545	11.2723	11.5678	11.7859	11.6452	12.5202	12.0676	12.2787	1.29494	0.759791	0.618629	0.00887922	0.608252	0.0235906	0.901451	0.0614588	0.0839897
30291	P29374	ARID4A	AT-rich interaction domain 4A	5926	DLEEsMEEALK	S427	1	13.0321	12.9716	12.8622	13.227	12.996	12.7262	13.2966	13.0968	13.2852	1.01706	0.864809	0.984654	0.879105	0.998949	0.296614	0.947172	0.938395	0.451635
30292	P29374	ARID4A	AT-rich interaction domain 4A	5926	SSLPVTEDEKEEEsSEEEDEDK	S159	1	13.912	14.9509	14.2437	13.0376	13.046	13.3053	13.6026	13.2705	13.4507	0.435969	0.0177205	0.993167	0.898157	0.916272	0.343054	0.237613	0.947842	0.49816
30293	P29374	ARID4A	AT-rich interaction domain 4A	5926	KDLEEsMEEALK	S427	1	13.4667	12.9807	13.3075	13.6191	13.2867	13.2532	14.3331	13.5783	13.6699	0.98569	0.506127	0.671881	0.260119	1.54112	0.0448925	0.775886	0.458121	0.127107
30294	P29374	ARID4A	AT-rich interaction domain 4A	5926	TANsEGK	S689	1	13.077	13.1246	12.4754	12.0572	12.2998	12.7654	15.5911	15.4623	15.5628	0.583516	0.153456	1.1024	0.0862085	1.14935	0.0323809	0.489235	0.236016	0.102737
11396	Q4LE39	ARID4B	AT-rich interaction domain 4B	51742	HFAESETLDQLPLTNPEHFGtPVIGK	T133	1	14.3751	14.1303	14.6377	14.4651	14.2797	14.3488	10.3859	11.078	10.2957	0.981918	0.921084	0.66659	0.491804	0.635211	0.578662	0.970786	0.672867	0.705405
11398	Q4LE39	ARID4B	AT-rich interaction domain 4B	51742	NLLESIPTHsDQEK	S483	1	15.2062	15.0227	15.0651	15.2245	15.1043	15.2542	12.8282	13.3375	13.1692	1.1168	0.251549	1.03298	0.868853	1.02065	0.758306	0.589823	0.932433	0.839891
11399	Q4LE39	ARID4B	AT-rich interaction domain 4B	51742	VHADLVISKPVSKsPER	S778	1	15.5848	15.2942	15.0598	15.2753	15.2693	15.2996	14.0529	14.0212	14.0969	0.986993	0.846002	1.12486	0.195997	1.10157	0.0454858	0.938632	0.385663	0.127979
11400	Q4LE39	ARID4B	AT-rich interaction domain 4B	51742	DAQGGGsSSK	S1127	1	13.1224	12.9771	13.3314	13.2208	13.1397	13.1254	14.5284	14.1798	14.4338	1.01207	0.872179	1.0415	0.998516	1.06068	0.897372	0.949855	0.999484	0.935725
11401	Q4LE39	ARID4B	AT-rich interaction domain 4B	51742	DIEVLsEDtDYEEDEVTK	S790;T793	2	10.971	10.9766	10.4837	10.2687	11.1135	11.0406	15.1101	14.9827	15.0159	1.0494	0.993177	0.966488	0.410888	0.865412	0.0568788	0.996995	0.602629	0.147662
11404	Q4LE39	ARID4B	AT-rich interaction domain 4B	51742	AEFPSSGSNSVLNTPPTTPEsPSSVTVTEGSR	S1029	1	13.8831	13.7336	14.0786	13.9133	13.7797	13.9655	15.1388	15.8581	15.6123	1.02114	0.919807	1.24672	0.438587	1.26315	0.293995	0.969936	0.626538	0.449324
11406	Q4LE39	ARID4B	AT-rich interaction domain 4B	51742	LSKPPFQTNPsPEMVSK	S675	1	16.0939	16.0021	15.9858	16.0953	16.0208	16.0175	15.57	15.6924	15.6049	1.01307	0.702514	1.09129	0.0332748	1.02961	0.584087	0.877847	0.13387	0.709874
11407	Q4LE39	ARID4B	AT-rich interaction domain 4B	51742	LLNNsDER	S912	1	15.5266	15.4418	15.4788	15.5628	15.6694	15.5382	15.8718	15.9264	15.9114	1.05991	0.0844419	0.939045	0.0293408	0.926933	0.00939632	0.405929	0.124414	0.0481021
35664	Q03989	ARID5A	AT-rich interaction domain 5A	10865	QSTEGDALDPPAsPKPAGK	S23	1	13.3473	13.6325	13.4699	13.3483	13.5576	13.2416	13.1991	13.3052	13.3658	0.919202	0.463115	0.892142	0.114227	0.970562	0.427469	0.749526	0.278902	0.57605
35665	Q03989	ARID5A	AT-rich interaction domain 5A	10865	AVsPFLK	S463	1	14.066	13.8903	14.5904	14.0731	14.1205	14.2967	14.4996	14.4545	14.6776	1.03851	0.936386	1.35058	0.177119	1.3005	0.0167766	0.975937	0.36285	0.068175
30574	Q14865	ARID5B	AT-rich interaction domain 5B	84159	GNPGIMsPLAK	S688	1	15.1311	14.8915	15.2565	14.6842	14.8445	14.8835	13.845	13.7178	13.8553	0.819802	0.0789355	1.21723	0.0453429	1.48141	0.00187671	0.39521	0.160693	0.0194459
30577	Q14865	ARID5B	AT-rich interaction domain 5B	84159	AVsPLDPSK	S1032	1	16.6849	16.976	16.6184	16.4091	16.5949	16.5071	15.0428	15.3113	15.3143	0.884032	0.104272	1.133	0.40601	1.38204	0.0182737	0.433615	0.598447	0.0718374
30578	Q14865	ARID5B	AT-rich interaction domain 5B	84159	RDsFSGVK	S264	1	16.1943	16.2068	16.3256	15.9899	15.7062	15.9204	16.1042	16.2701	16.2106	0.819897	0.0176396	1.00261	0.501428	1.22285	0.03029	0.237384	0.680487	0.098424
30579	Q14865	ARID5B	AT-rich interaction domain 5B	84159	DsFSGVK	S264	1	13.3346	13.5614	13.6421	13.3494	13.278	13.1414	16.7387	16.7198	16.8178	0.821664	0.0810092	1.03803	0.993562	1.1742	0.0142831	0.399561	0.997104	0.06186
47105	Q8N8R7	ARL14EP	ADP ribosylation factor like GTPase 14 effector protein	120534	NATAGsDR	S183	1	13.7135	13.2253	13.3636	13.0008	13.4054	13.3296	12.9232	12.7003	12.7972	0.97672	0.379025	0.675345	0.0168813	0.691442	0.0350954	0.694649	0.0898774	0.108368
34000	P36404	ARL2	ADP ribosylation factor like GTPase 2	402	FNGEDIDtISPTLGFNIK	T43	1	14.1017	13.9348	14.0483	14.079	14.0804	13.9137	13.8001	13.9078	13.867	1.02147	0.960199	0.881874	0.043629	0.863337	0.059452	0.984955	0.156409	0.151982
45189	H3BU49	ARL2BP	ADP ribosylation factor like GTPase 2 binding protein	23568	SSSLPAsQNNLRH	S157	1	11.895	11.7894	11.5075	11.6021	11.9762	12.4964	12.1552	12.0256	11.7614	1.13821	0.358612	1.17785	0.201308	1.03483	0.884034	0.681325	0.391839	0.927128
26108	F8WCT1	ARL6IP4	ADP ribosylation factor like GTPase 6 interacting protein 4	51329	sAGEEEDGPVLTDEQK	S332	1	16.8447	16.797	16.6055	16.7494	16.8339	16.9035	12.7661	13.0346	13.0806	1.02588	0.403614	1.14964	0.966597	1.09323	0.823984	0.71152	0.983482	0.885504
26109	F8WCT1	ARL6IP4	ADP ribosylation factor like GTPase 6 interacting protein 4	51329	sAGEEEDGPVLTDEQKSR	S332	1	13.2452	12.8334	12.7791	12.906	12.7526	13.3728	13.1331	12.7392	12.6371	1.05159	0.819401	0.706692	0.277471	0.694968	0.0487466	0.927362	0.475381	0.133492
26110	Q66PJ3	ARL6IP4	ADP ribosylation factor like GTPase 6 interacting protein 4	51329	ASTAPGAEAsPSPCITER	S239	1	12.8122	13.2405	13.2401	13.2642	13.6069	13.2465	15.0767	15.0576	15.0814	1.01687	0.210883	1.98973	0.00775336	1.27893	0.000509591	0.55263	0.0571003	0.0103464
26111	Q66PJ3	ARL6IP4	ADP ribosylation factor like GTPase 6 interacting protein 4	51329	AAPRPEASsPPLPLEK	S161	1	14.0842	14.5514	13.9856	14.6665	14.7218	14.7815	16.6595	16.6032	16.7384	1.55578	0.043854	0.909091	0.378889	0.886156	0.0525902	0.32666	0.573255	0.140394
34620	Q8N6S5	ARL6IP6	ADP ribosylation factor like GTPase 6 interacting protein 6	151188	SVLPPDGNGsPVLPDKR	S80	1	15.0761	14.8276	14.9314	14.859	14.6267	14.755	15.3007	15.5903	15.5509	0.8849	0.114688	1.53636	0.00985316	1.7362	0.00288911	0.446374	0.0651768	0.0244829
34621	Q8N6S5	ARL6IP6	ADP ribosylation factor like GTPase 6 interacting protein 6	151188	SVLPPDGNGsPVLPDK	S80	1	15.4592	15.5971	15.5721	15.6323	15.4836	15.5115	16.1752	15.9092	16.0412	0.95884	0.995739	1.38422	0.0047166	1.44364	0.0050214	0.997906	0.0436522	0.0333927
39670	H7BXQ8	ARMC10	armadillo repeat containing 10	83787	sAGALEEGTSEGQLCGR	S45	1	12.6408	12.9126	12.7075	12.8299	12.9334	12.9037	13.4403	12.6329	13.0921	1.14572	0.196209	1.3055	0.290484	1.13946	0.520128	0.536126	0.488296	0.657087
41008	Q7Z3E5	ARMC9	armadillo repeat containing 9	80210	QEEPRPAPTGtPR	T736	1	11.7112	12.1857	12.2016	11.8681	11.9991	12.101	11.7724	12.2661	12.2188	0.878675	0.815673	1.16589	0.613789	1.27456	0.464492	0.926221	0.765527	0.608467
41009	Q7Z3E5	ARMC9	armadillo repeat containing 9	80210	QLNSEELPDGVLEsDDDEDEDDEEDHDIMEADLDK	S582	1	11.9973	12.1389	11.823	12.1905	11.8687	11.6676	11.95	11.8652	11.9503	0.914738	0.685219	0.849233	0.534005	0.966493	0.407481	0.869005	0.705979	0.558148
35235	Q7L311	ARMCX2	armadillo repeat containing X-linked 2	9823	AGFTIDLGSGFsPPTPVR	S70	1	13.1581	12.6219	12.8417	12.1427	12.5164	12.2812	12.0768	12.0746	12.0724	0.678066	0.0419956	0.587599	0.00680845	0.866581	0.0937318	0.321545	0.0533521	0.205882
33686	Q9UH62	ARMCX3	armadillo repeat containing X-linked 3	51566	AsPNSDDTVLSPQELQK	S110	1	13.7563	13.4899	13.7483	13.6304	13.6465	13.4446	13.4105	13.7056	13.449	0.921535	0.450367	1.09298	0.167435	1.06247	0.178791	0.741102	0.350075	0.318063
33687	Q9UH62	ARMCX3	armadillo repeat containing X-linked 3	51566	YNDWsDDDDDSNESK	S61	1	18.1291	18.1789	18.1373	18.0166	18.0622	18.0429	13.8219	13.8818	13.7948	0.936607	0.00601146	1.05237	0.1392	1.14198	0.0205233	0.182854	0.312742	0.0771959
33688	Q9UH62	ARMCX3	armadillo repeat containing X-linked 3	51566	RAsPNSDDTVLSPQELQK	S110	1	15.0753	15.1342	15.1772	14.9934	15.0819	15.0451	15.4791	15.407	15.4743	0.940145	0.0858959	1.26584	0.00099165	1.34643	0.000283114	0.408563	0.0197915	0.00812205
33689	Q9UH62	ARMCX3	armadillo repeat containing X-linked 3	51566	YNDWsDDDDDsNESK	S61;S67	2	13.2478	13.4453	13.3207	13.3615	13.4369	13.1959	18.2417	18.1068	18.1889	1.02871	0.947081	1.03637	0.507331	1.10652	0.0286606	0.980616	0.685031	0.0950005
48818	P27540	ARNT	aryl hydrocarbon receptor nuclear translocator	405	sDDEQSSADKER	S77	1	14.7062	14.3202	14.6478	14.696	14.4912	14.6687	14.3006	14.1615	14.2607	1.0146	0.679531	0.764698	0.0670615	0.753693	0.0077894	0.865786	0.202347	0.042811
44740	F8VR50	ARPC3	actin related protein 2/3 complex subunit 3	10094	DTDIVDEAIyYFK	Y47	1	9.22882	10.5576	9.89234	10.0949	9.75765	11.147	12.4007	12.4506	12.8768	1.15074	0.481247	5.88987	0.00287615	5.11834	0.00727269	0.760604	0.0338454	0.0410937
45381	Q9BPX5	ARPC5L	actin related protein 2/3 complex subunit 5 like	81873	NsPVNTK	S64	1	15.7151	15.8617	15.8944	15.7167	15.8576	15.679	16.1655	16.0002	16.0309	0.904327	0.400921	1.12439	0.0321097	1.24335	0.0133908	0.710196	0.131788	0.0594091
34373	P49407	ARRB1	arrestin beta 1	408	DDKEEEEDGTGsPQLNNR	S412	1	15.3136	15.5168	15.044	15.0854	15.2023	15.3235	13.5852	13.332	13.3102	0.92578	0.597581	1.141	0.0997869	1.40723	0.0238662	0.825843	0.257412	0.0846048
34374	P49407	ARRB1	arrestin beta 1	408	EEEEDGTGsPQLNNR	S412	1	13.2964	13.1417	12.9918	12.8392	13.0163	12.4964	15.8719	15.9492	16.0492	0.810812	0.110871	1.55361	0.0104245	1.67816	0.00092833	0.442708	0.0674433	0.0134975
39827	C9JJX6	ARVCF	ARVCF delta catenin family member	421	GALsPGGFDDSTLPLVDK	S864	1	12.2982	12.8939	12.2219	12.7515	12.1132	12.4397	11.8754	12.1531	12.5728	1.10307	0.902953	0.904288	0.408398	0.819789	0.440436	0.963873	0.600352	0.586964
39828	C9JJX6	ARVCF	ARVCF delta catenin family member	421	SPsVDSAR	S345	1	17.2127	17.2679	16.9366	17.0465	17.0479	16.8952	13.3152	12.8626	13.1935	0.891149	0.280433	1.53667	0.397549	1.46744	0.0401753	0.617478	0.5907	0.118432
39829	C9JJX6	ARVCF	ARVCF delta catenin family member	421	RSPsVDSAR	S345	1	15.6037	15.5049	15.0228	15.114	15.3004	15.4297	14.8721	15.2144	15.1304	0.867845	0.659434	0.771381	0.214735	0.888846	0.204039	0.857668	0.407351	0.348404
39830	C9JJX6	ARVCF	ARVCF delta catenin family member	421	GAsSAGEASEKEPLK	S915	1	12.5737	12.359	13.4319	12.745	12.3255	12.6402	16.7742	16.8297	16.7158	1.04717	0.568393	0.737901	0.0272956	0.828034	0.0208851	0.808415	0.118971	0.0780859
17858	Q9ULH1	ASAP1	ArfGAP with SH3 domain, ankyrin repeat and PH domain 1	50807	SHPLDLsPNVQSR	S1027	1	15.8136	15.9784	15.7778	15.6631	15.7165	15.7721	10.2623	9.22882	9.22882	0.934893	0.114803	1	0.373901	1	0.912333	0.446374	0.567974	0.9458
17861	Q9ULH1	ASAP1	ArfGAP with SH3 domain, ankyrin repeat and PH domain 1	50807	QASEDSNDLtPTLPETPVPLPR	T1048	1	9.22882	9.22882	9.22882	9.22882	9.22882	10.4498	11.9827	11.2836	11.7345	1	0.373901	0.91244	0.545311	0.771716	0.251006	0.691066	0.714094	0.401899
17862	Q9ULH1	ASAP1	ArfGAP with SH3 domain, ankyrin repeat and PH domain 1	50807	QEEIDEsDDDLDDKPSPIK	S717	1	15.3898	15.5112	15.179	15.4493	15.8329	15.5277	11.914	11.9276	12.022	1.10032	0.184731	0.601904	0.0395739	0.562942	0.00387361	0.522903	0.147744	0.028757
17863	Q9ULH1	ASAP1	ArfGAP with SH3 domain, ankyrin repeat and PH domain 1	50807	TLSDPPsPLPHGPPNK	S843	1	14.4096	14.5955	14.1836	14.3339	14.1869	14.1088	14.1087	14.1143	14.0827	0.856975	0.242891	0.910614	0.0259998	1.08297	0.554667	0.582721	0.115768	0.686018
17864	Q9ULH1	ASAP1	ArfGAP with SH3 domain, ankyrin repeat and PH domain 1	50807	SQTGDVsPK	S1008	1	16.2791	16.3488	16.3509	16.548	16.666	16.4662	14.5767	14.767	14.6869	1.14805	0.0201937	1.212	0.0992574	1.41427	0.00558566	0.245142	0.256867	0.0350317
17865	Q9ULH1	ASAP1	ArfGAP with SH3 domain, ankyrin repeat and PH domain 1	50807	LALPGFStPR	T758	1	14.2437	14.2216	14.3872	13.859	14.2379	13.9937	15.6825	15.3575	15.7443	0.840847	0.106688	1.22494	0.20282	1.11325	0.961762	0.436793	0.393875	0.976645
17867	Q9ULH1	ASAP1	ArfGAP with SH3 domain, ankyrin repeat and PH domain 1	50807	IQsLELDK	S493	1	11.486	12.2392	11.8667	12.1084	12.357	11.68	15.9234	16.0316	15.9592	1.18235	0.564191	1.10622	0.173755	1.18326	0.00474743	0.80577	0.358409	0.0323946
17869	Q9ULH1	ASAP1	ArfGAP with SH3 domain, ankyrin repeat and PH domain 1	50807	TDHLsLDK	S910	1	12.5563	12.66	13.5697	13.0147	12.7566	12.5568	17.2365	17.2077	17.303	1.06921	0.68371	1.8502	1.49664e-05	1.6116	0.000434221	0.868489	0.00526389	0.00972848
32240	O43150	ASAP2	ArfGAP with SH3 domain, ankyrin repeat and PH domain 2	8853	LLHEDLDEsDDDMDEK	S701	1	15.3643	15.6786	15.6599	15.6758	15.683	15.6818	13.5072	13.3612	13.5091	1.01533	0.330758	1.08559	0.224602	1.24218	0.418303	0.659916	0.418883	0.567528
32241	O43150	ASAP2	ArfGAP with SH3 domain, ankyrin repeat and PH domain 2	8853	sSSDPPAVHPPLPPLR	S820	1	13.3887	13.2762	13.4261	13.1846	13.6029	13.1943	15.545	15.3268	15.4519	0.873936	0.814185	0.865787	0.35127	0.852715	0.0194812	0.925324	0.549037	0.0749962
45039	Q8TDY4	ASAP3	ArfGAP with SH3 domain, ankyrin repeat and PH domain 3	55616	sPEDGPSAR	S862	1	13.9274	13.6508	13.8419	13.9143	13.6987	13.928	11.5568	12.4166	12.6974	1.0515	0.733505	1.60413	0.198959	1.66538	0.355271	0.890053	0.388666	0.510946
45040	Q8TDY4	ASAP3	ArfGAP with SH3 domain, ankyrin repeat and PH domain 3	55616	GARsPEDGPSAR	S862	1	11.7348	11.8637	11.3146	11.6807	12.26	11.3887	14.1013	14.384	13.9036	0.963226	0.672628	1.19698	0.11637	1.13835	0.148115	0.862476	0.281591	0.280189
45431	H7BYZ6	ASB3	ankyrin repeat and SOCS box containing 3	51130	sVDVADNR	S35	1	15.8842	15.6234	15.3914	16.7813	16.6229	15.8531	14.9744	15.2623	15.1243	1.99927	0.0699975	0.707545	0.0358636	0.353901	0.0121468	0.381488	0.139585	0.0560422
40987	Q9H1I8	ASCC2	activating signal cointegrator 1 complex subunit 2	84164	HDSSTAVAGsPR	S713	1	13.3115	12.9837	12.6386	12.823	13.2269	12.9673	12.8054	12.7147	12.5192	0.988681	0.908649	0.829898	0.231956	0.839399	0.0881962	0.965678	0.427281	0.197699
42674	Q8N3C0	ASCC3	activating signal cointegrator 1 complex subunit 3	10973	VsDSLTDLALK	S2193	1	10.8254	11.1026	10.5644	11.1568	11.4695	11.0449	11.6441	11.4824	11.3757	1.25822	0.121872	1.57674	0.0182585	1.25315	0.136803	0.455996	0.094423	0.264558
24479	Q9NR48	ASH1L	ASH1 like histone lysine methyltransferase	55870	sPSAISTGTLVSK	S22	1	14.0623	14.1468	14.229	14.1446	14.0202	14.191	10.4562	10.4206	10.3346	0.998522	0.715882	1.18457	0.496761	0.844234	0.0190558	0.882658	0.676611	0.0739104
24480	Q9NR48	ASH1L	ASH1 like histone lysine methyltransferase	55870	MKPPVLSVAPFVATEsPSK	S918	1	15.1095	15.0041	15.0991	14.9921	14.8576	14.8653	11.5891	11.8312	11.9236	0.85041	0.0393193	0.718126	0.0727072	0.696315	0.0465955	0.315349	0.212584	0.129959
24481	Q9NR48	ASH1L	ASH1 like histone lysine methyltransferase	55870	LsPVHSEMADYINATPSTLLGSR	S179	1	13.4654	13.5424	13.1537	13.5464	13.7409	13.6656	13.2879	13.3186	13.0908	1.14884	0.115588	0.884242	0.327	0.769682	0.0100818	0.447688	0.525422	0.0501425
24483	Q9NR48	ASH1L	ASH1 like histone lysine methyltransferase	55870	QGLsVSPFPK	S882	1	12.3088	12.0169	12.7727	12.0745	12.7163	12.3533	13.9867	13.6826	13.7933	1.03132	0.960366	0.782679	0.0323519	0.783837	0.04384	0.984955	0.132088	0.125016
24484	Q9NR48	ASH1L	ASH1 like histone lysine methyltransferase	55870	LSPPtLLPNSPSHLSELTSLK	T1165	1	10.1763	10.7875	9.22882	10.611	10.6649	10.8465	14.9451	15.1517	14.7477	1.40313	0.233686	0.898784	0.369112	1.05688	0.746256	0.573646	0.56588	0.831178
30461	Q9UBL3	ASH2L	ASH2 like, histone lysine methyltransferase complex subunit	9070	DTLEGAGDTSEVMDTQAGsVDEENGR	S101	1	15.2436	15.3305	15.1547	15.0549	15.3909	15.3405	14.4102	14.3277	14.6672	1.06948	0.876833	0.814983	0.171858	0.93983	0.612672	0.951762	0.355562	0.733051
30462	Q9UBL3	ASH2L	ASH2 like, histone lysine methyltransferase complex subunit	9070	sDPLFSAQR	S316	1	14.789	14.5388	14.7054	14.4599	14.6349	14.4998	15.2595	15.2189	15.3048	0.867161	0.182013	1.01104	0.764211	0.945351	0.992562	0.519736	0.8695	0.994956
42212	O95671	ASMTL	acetylserotonin O-methyltransferase like	8623	VVLASAsPR	S21	1	14.7873	14.991	14.6218	14.8167	14.8064	14.1618	15.1313	15.0836	15.2168	1.01331	0.443603	1.26933	0.0389642	1.25265	0.0671752	0.737156	0.146262	0.16487
23622	A0A7P0T8U9	ASPM	assembly factor for spindle microtubules	259266	IHFsPSEPK	S605	1	14.8285	14.8531	15.1081	14.8724	14.6977	14.6829	13.9798	13.5109	13.7306	0.897854	0.173303	1.40959	0.0244905	1.46568	0.0368787	0.512133	0.111786	0.111938
23623	A0A7P0T8U9	ASPM	assembly factor for spindle microtubules	259266	RDsGSFEQYSENIK	S1103	1	14.4037	14.5464	14.294	14.6192	14.2599	14.2581	13.81	13.9098	13.6404	0.905134	0.812498	1.20765	0.446089	0.971334	0.67963	0.92463	0.633118	0.784257
23624	A0A7P0T8U9	ASPM	assembly factor for spindle microtubules	259266	VPLSNENSQVPQsPEDWR	S425	1	14.5625	14.2974	14.364	14.4517	14.2644	14.5331	14.2254	14.4448	14.6743	1.06269	0.944037	1.30518	0.046463	1.27914	0.0573445	0.979598	0.162807	0.148454
23625	A0A7P0T8U9	ASPM	assembly factor for spindle microtubules	259266	VPLSNENSQVPQsPEDWRK	S425	1	14.0606	14.1316	13.9941	14.1633	13.9473	14.0896	14.5636	14.46	14.2358	1.02036	0.953532	1.03978	0.968395	1.14876	0.804763	0.982573	0.984484	0.871916
23626	A0A7P0T8U9	ASPM	assembly factor for spindle microtubules	259266	DsGSFEQYSENIK	S1103	1	14.0192	13.1066	13.5378	13.9445	13.7041	13.8519	14.5581	14.7821	14.8367	1.24329	0.364113	1.33617	0.0528118	1.25734	0.0568613	0.685347	0.175502	0.147662
23628	A0A7P0T8U9	ASPM	assembly factor for spindle microtubules	259266	ILsPDSFIK	S367	1	13.2626	13.2353	12.953	13.3551	13.179	12.8659	15.068	15.1632	14.9253	0.961731	0.92701	1.1606	0.34018	1.29264	0.030784	0.972598	0.538123	0.0994895
35810	Q9BZE9	ASPSCR1	ASPSCR1 tether for SLC2A4, UBX domain containing	79058	AAGsPSPLPAPDPAPK	S500	1	16.8783	16.8712	16.7015	16.875	16.7556	16.8632	15.0451	15.1728	15.1128	0.994464	0.846858	0.749183	0.0160902	0.789862	0.00595489	0.939052	0.0873165	0.0363819
35811	Q9BZE9	ASPSCR1	ASPSCR1 tether for SLC2A4, UBX domain containing	79058	SLsSPGGPSKPK	S274	1	15.6724	15.3462	15.5294	15.4567	15.3262	15.4532	16.8954	16.7511	16.8281	0.948498	0.372733	0.97052	0.917586	0.975923	0.915125	0.691066	0.959106	0.947565
38327	P00966	ASS1	argininosuccinate synthase 1	445	yVSHGATGK	Y113	1	13.2643	13.4737	13.4411	14.0383	13.923	14.1042	12.7558	12.8265	12.3518	1.51284	0.00169521	2.2735	0.00363244	1.54816	0.0445471	0.136314	0.0380092	0.126488
38328	P00966	ASS1	argininosuccinate synthase 1	445	APNtPDILEIEFK	T219	1	11.5708	11.6872	11.3217	12.1252	11.7618	12.2469	15.3865	15.696	15.4849	1.46852	0.0460201	4.12341	4.52444e-05	2.7256	0.000142122	0.330756	0.00645011	0.00621798
42727	Q8IXJ9	ASXL1	ASXL transcriptional regulator 1	171023	sFEQAASASFPEK	S526	1	11.5972	11.9993	12.0674	12.7341	12.2338	11.7223	11.4111	12.0819	11.5554	1.17643	0.354356	0.735147	0.459806	0.624896	0.199225	0.678219	0.645828	0.343009
42728	Q8IXJ9	ASXL1	ASXL transcriptional regulator 1	171023	ASAsPDR	S503	1	13.7282	13.4968	13.9626	13.8965	13.7692	13.8254	13.5518	13.4805	12.9687	1.06965	0.508362	0.842226	0.157265	0.787385	0.0568798	0.7777	0.336342	0.147662
12205	Q76L83	ASXL2	ASXL transcriptional regulator 2	55252	SESQESLVTsPSKPK	S524	1	13.6013	12.9517	13.9355	13.6318	13.1792	13.6479	11.1685	11.2841	12.0636	1.02136	0.97735	0.794175	0.931848	0.878949	0.823806	0.991766	0.966743	0.885504
12206	Q76L83	ASXL2	ASXL transcriptional regulator 2	55252	LYGsPTQIGPSYR	S1319	1	11.7793	12.2274	11.8274	11.9083	11.9323	11.5516	11.5201	11.9173	11.6267	1.05768	0.477016	0.870148	0.237759	0.822698	0.557224	0.757831	0.4335	0.687826
12207	Q76L83	ASXL2	ASXL transcriptional regulator 2	55252	QHQQPFQVsPQPFLNR	S600	1	12.2325	12.2248	12.277	12.1546	12.3336	12.6245	12.0693	12.6046	12.2684	1.07257	0.412109	1.02519	0.681478	0.955823	0.798276	0.715441	0.815675	0.867521
12208	Q76L83	ASXL2	ASXL transcriptional regulator 2	55252	QSDGQtGSPQNSNSSFSSSVK	T222	1	14.4637	14.9318	14.7602	14.5385	14.8622	14.5576	11.9852	12.2004	12.2608	0.869014	0.721949	1.14476	0.80909	0.736539	0.0472869	0.885629	0.897227	0.131129
12210	Q76L83	ASXL2	ASXL transcriptional regulator 2	55252	EPLATLVDQsPESLK	S562	1	14.6745	15.1851	15.0611	15.1139	15.2297	15.1449	12.4823	12.3751	12.5674	1.05986	0.295905	1.26128	0.457549	1.1436	0.662741	0.631656	0.643659	0.771142
12211	Q76L83	ASXL2	ASXL transcriptional regulator 2	55252	FCLSSPtEALK	T1156	1	12.4159	12.7124	12.5323	13.5008	13.73	13.598	13.0123	12.1197	13.0004	2.09308	0.000631778	1.38327	0.636467	0.660875	0.0412706	0.116191	0.782363	0.120388
12212	Q76L83	ASXL2	ASXL transcriptional regulator 2	55252	EEALQMSsPGR	S440	1	16.156	16.0909	16.1812	16.0976	16.2036	16.1778	13.2517	12.8373	13.0767	1.01529	0.704416	1.29739	0.0589461	0.897149	0.71762	0.878845	0.187178	0.811057
12213	Q76L83	ASXL2	ASXL transcriptional regulator 2	55252	THsVNPEDR	S1143	1	11.5708	12.6248	12.0054	13.0675	12.6416	12.4474	12.914	13.612	13.2226	1.55424	0.141461	1.12168	0.831972	1.43391	0.188797	0.47798	0.910888	0.330666
12215	Q76L83	ASXL2	ASXL transcriptional regulator 2	55252	FPVSITsPNR	S648	1	11.3095	11.6729	11.6166	11.3997	11.4702	11.8725	13.1599	13.1912	12.6139	0.903551	0.809234	0.736392	0.214258	0.720993	0.10911	0.923199	0.406777	0.227675
12216	Q76L83	ASXL2	ASXL transcriptional regulator 2	55252	SEsQEsLVTSPSKPK	S517;S520	2	12.7011	12.7995	12.5107	13.2333	13.2471	12.8826	13.6491	13.8046	13.9463	1.44612	0.0369759	1.57684	0.00353899	1.43512	0.199176	0.307184	0.0374262	0.342957
12217	Q76L83	ASXL2	ASXL transcriptional regulator 2	55252	GGsPGSDR	S714	1	15.8743	16.0639	15.7916	15.8329	15.8945	15.9848	13.9625	14.1102	13.8773	1.01406	0.951935	0.937198	0.56339	0.83533	0.0744018	0.982126	0.728284	0.176179
12218	Q76L83	ASXL2	ASXL transcriptional regulator 2	55252	SsLTQEEAPVSWEK	S571	1	13.2044	13.1476	12.9607	13.8641	13.2835	13.2578	14.2397	14.0881	14.1964	1.09876	0.159706	1.0279	0.994377	0.986966	0.8252	0.495685	0.997437	0.886147
12220	Q76L83	ASXL2	ASXL transcriptional regulator 2	55252	EEALQMsSPGRK	S439	1	15.0537	15.3048	14.9641	15.2457	15.1844	15.2001	14.4188	14.3051	14.5401	1.1068	0.378327	0.789298	0.123385	0.908268	0.137538	0.694141	0.29209	0.265496
12221	Q76L83	ASXL2	ASXL transcriptional regulator 2	55252	APsPTGPALISGASPVHCAADGtVELK	S834;T854	2	14.068	13.9676	14.056	14.2221	14.3318	14.0933	15.1739	14.7452	15.0435	1.12195	0.0711135	0.987886	0.947482	0.932095	0.253318	0.382325	0.974492	0.404813
12222	Q76L83	ASXL2	ASXL transcriptional regulator 2	55252	KLtASPSDPK	T393	1	13.9529	12.9903	13.0569	12.6057	12.7026	13.1722	14.8241	14.9721	14.9863	0.782253	0.228163	0.945049	0.190719	0.85386	0.00681639	0.568647	0.379538	0.0393165
12223	Q76L83	ASXL2	ASXL transcriptional regulator 2	55252	ISPMPFHPSQVsPR	S637	1	12.7446	12.1474	11.8998	12.7261	12.2887	12.1542	15.9646	15.7609	15.9147	1.10291	0.700856	1.02834	0.782196	1.01409	0.766093	0.876896	0.880315	0.845864
12224	Q76L83	ASXL2	ASXL transcriptional regulator 2	55252	VIsPSQK	S156	1	14.1003	14.1567	14.2656	14.2153	14.3069	13.9116	16.1224	15.9618	16.011	1.04147	0.829652	0.904408	0.112011	0.890786	0.0890545	0.931367	0.275921	0.198759
48185	K7EJ76	ASXL3	ASXL transcriptional regulator 3	80816	VSDEQSDSPSGSEsK	S202	1	12.2705	11.8676	11.8883	12.5299	12.1033	12.0602	11.4778	11.4366	11.4382	1.1607	0.326627	0.731999	0.013295	0.630652	0.00658357	0.657159	0.078526	0.038512
25948	Q8NBU5	ATAD1	ATPase family AAA domain containing 1	84896	EYVNSTSEEsHDEDEIRPVQQQDLHR	S322	1	15.3542	15.0446	15.2005	15.2776	15.109	15.2264	15.4893	15.2376	15.2367	1.01811	0.966496	1.02605	0.378193	1.0078	0.297739	0.987286	0.572349	0.452745
20055	Q6PL18	ATAD2	ATPase family AAA domain containing 2	29028	KPNIFYSGPAsPARPR	S327	1	14.7127	14.0642	14.4306	14.2765	14.5076	14.3831	10.8442	12.1048	11.3953	0.967564	0.949395	0.750412	0.393999	1.06717	0.941063	0.981218	0.587694	0.964209
20056	Q6PL18	ATAD2	ATPase family AAA domain containing 2	29028	NNsNTCNIENELEDSR	S1243	1	13.357	12.9591	13.5138	13.4214	13.4017	13.1259	12.6185	12.327	12.7256	1.03152	0.845059	1.05993	0.489669	0.849552	0.797074	0.938141	0.670935	0.866772
20058	Q6PL18	ATAD2	ATPase family AAA domain containing 2	29028	DAQNSSDSsFEK	S88	1	13.6554	13.1821	13.0427	13.4349	13.4101	13.3478	13.2082	13.3278	13.4018	1.17119	0.60753	0.97998	0.846709	0.950037	0.97448	0.831861	0.918805	0.984234
20059	Q6PL18	ATAD2	ATPase family AAA domain containing 2	29028	DDsQNAIDHK	S1190	1	14.414	14.7635	14.8228	14.8254	14.8697	14.6214	12.9917	13.1727	13.3336	1.04384	0.517729	0.993499	0.576887	0.848283	0.0858638	0.782508	0.738145	0.193922
20060	Q6PL18	ATAD2	ATPase family AAA domain containing 2	29028	TPStPVACSTPAQLK	T1152	1	14.0432	14.1077	14.1962	14.3002	14.5518	14.3562	14.0844	13.9951	14.252	1.18799	0.0312624	0.984025	0.955435	0.828314	0.0526338	0.287659	0.977964	0.140431
20061	Q6PL18	ATAD2	ATPase family AAA domain containing 2	29028	QQNAsESK	S1233	1	14.7648	14.9463	15.302	15.1982	14.8009	14.811	14.2412	14.8161	14.6083	0.910502	0.758013	1.13102	0.577294	1.16894	0.410324	0.900665	0.738352	0.560553
20062	Q6PL18	ATAD2	ATPase family AAA domain containing 2	29028	sDPEQNEK	S1139	1	14.7043	14.5055	14.8033	14.5695	14.8198	14.6942	14.7738	14.7728	14.7088	0.993028	0.84612	1.04859	0.420969	1.05595	0.489657	0.938632	0.611585	0.631571
20064	Q6PL18	ATAD2	ATPase family AAA domain containing 2	29028	RsDPEQNEK	S1139	1	12.1984	11.8095	11.522	11.3015	12.1966	10.7129	14.7431	14.4052	14.5037	0.703181	0.405933	0.835191	0.513964	0.800116	0.154032	0.712331	0.689677	0.287341
20066	Q6PL18	ATAD2	ATPase family AAA domain containing 2	29028	QNsTLVGDK	S1131	1	12.4961	12.5346	13.2872	12.9233	12.126	12.8537	14.9756	14.5328	14.8589	1.24763	0.722196	0.941198	0.355105	1.03371	0.472141	0.885787	0.552393	0.615433
23431	Q9ULI0	ATAD2B	ATPase family AAA domain containing 2B	54454	LEPGsDVEVK	S1347	1	15.4468	15.533	16.14	15.6573	15.3946	15.3051	10.3727	10.6147	10.4395	0.908539	0.353366	0.59374	0.0135439	0.777395	0.299623	0.677615	0.0794212	0.454353
23432	Q9ULI0	ATAD2B	ATPase family AAA domain containing 2B	54454	sPGPGPGPGAGAEPGATGGSSHFISSR	S16	1	11.9461	10.9386	12.1274	11.2402	11.1664	11.2538	11.4676	10.8456	11.1097	0.613095	0.291107	0.560066	0.267313	0.913507	0.686572	0.627881	0.465232	0.789995
23433	Q9ULI0	ATAD2B	ATPase family AAA domain containing 2B	54454	HAALCAMEVLPLALPsPPR	S939	1	11.2768	11.1916	10.8484	10.912	10.3637	10.8028	11.9642	11.9058	11.8132	0.763756	0.124246	0.693671	0.186253	0.849166	0.0339081	0.45842	0.374237	0.10606
23436	Q9ULI0	ATAD2B	ATPase family AAA domain containing 2B	54454	ILLEDQsK	S1314	1	12.5541	11.8131	12.4335	12.4082	12.1417	12.1155	12.435	12.0731	12.846	0.816886	0.86451	1.34596	0.214706	1.19128	0.512359	0.947172	0.407337	0.65086
23437	Q9ULI0	ATAD2B	ATPase family AAA domain containing 2B	54454	AGGSGGAGVtLDEAR	T67	1	12.2976	11.9579	12.0064	12.1825	12.6114	11.9075	15.6044	15.5633	15.4474	1.12984	0.559797	1.02126	0.492913	1.12407	0.498142	0.803283	0.673591	0.639139
28822	Q9NVI7	ATAD3A	ATPase family AAA domain containing 3A	55210	TLsEETR	S168	1	14.0008	13.9294	14.1156	13.529	13.973	13.7062	13.9899	13.6545	14.0125	0.815346	0.116905	0.992504	0.367993	1.21728	0.437051	0.448789	0.564841	0.584088
16408	Q96QE3	ATAD5	ATPase family AAA domain containing 5	79915	HEDFSGGIDFKGssDDEEESR	S1115;S1116	2	14.042	14.4444	14.2435	14.4042	14.4923	14.4808	12.6956	12.0231	12.0089	1.17878	0.145015	0.585941	0.0791842	0.647066	0.176905	0.481839	0.224322	0.315887
16409	Q96QE3	ATAD5	ATPase family AAA domain containing 5	79915	QFEMENSLsDPENEQTVQK	S356	1	13.4233	13.9166	13.6484	13.6495	13.6521	13.6738	13.7346	13.7334	13.8271	1.00256	0.977339	1.10656	0.153457	1.28248	0.0421034	0.991766	0.331056	0.121955
16410	Q96QE3	ATAD5	ATPase family AAA domain containing 5	79915	ISStPTTETIR	T603	1	14.7002	14.6509	14.538	14.9086	14.2162	14.4488	13.5488	13.8103	13.4249	0.869298	0.641325	0.904227	0.448593	1.02447	0.654858	0.849324	0.635827	0.764702
16412	Q96QE3	ATAD5	ATPase family AAA domain containing 5	79915	AEsEASLLNVSTPK	S581	1	12.7943	13.1696	12.672	12.8606	12.6511	12.4634	13.5545	13.7033	13.3866	0.905534	0.30774	0.936942	0.535596	0.934551	0.29565	0.642489	0.706886	0.450832
16414	Q96QE3	ATAD5	ATPase family AAA domain containing 5	79915	TENEAPIEIsSDDSK	S137	1	13.5885	13.7385	13.3514	13.642	13.2785	13.3757	14.0604	14.0698	14.2401	0.862828	0.461407	0.886601	0.408757	0.752132	0.00654043	0.748689	0.600547	0.0383927
16415	Q96QE3	ATAD5	ATPase family AAA domain containing 5	79915	KVPPPsPK	S1222	1	13.6724	13.694	13.7045	13.6157	13.4798	13.5139	14.0532	14.4633	14.2835	0.882633	0.0213459	0.77519	0.0470763	0.891742	0.335144	0.251906	0.164212	0.490433
16416	Q96QE3	ATAD5	ATPase family AAA domain containing 5	79915	TsPTNEK	S70	1	15.5535	15.4939	15.5654	15.6256	15.1628	15.6474	15.4801	15.5817	15.431	1.05123	0.730195	0.95041	0.465008	0.904091	0.913311	0.88924	0.65038	0.946481
33530	Q5SQI0	ATAT1	alpha tubulin acetyltransferase 1	79969	LLLAADPGGsPAQR	S315	1	15.8422	16.0598	16.1503	15.803	15.855	15.6633	13.8552	13.8762	13.6061	0.836969	0.0868084	0.749462	0.0278233	0.771637	0.211229	0.408891	0.120239	0.3567
33531	Q5SQI0	ATAT1	alpha tubulin acetyltransferase 1	79969	SSSLGNsPER	S276	1	14.4473	14.4557	14.3966	14.2456	13.8308	14.2296	14.3959	14.7078	14.3602	0.859948	0.0728669	0.965015	0.650195	1.12218	0.0919724	0.385426	0.792734	0.203389
33532	Q5SQI0	ATAT1	alpha tubulin acetyltransferase 1	79969	SsSLGNsPER	S271;S276	2	14.1327	14.6054	14.2713	14.2724	14.2292	13.7185	15.5902	15.6432	15.7816	0.971263	0.310132	0.749172	0.0326477	0.895101	0.275112	0.644946	0.132467	0.429353
44241	O95260	ATE1	arginyltransferase 1	11101	KEEPQELLQsQDFVGEK	S169	1	12.6645	12.5065	12.815	12.8993	12.8697	12.6502	14.0913	13.8682	14.1921	1.1528	0.290991	2.68844	0.000445005	2.33209	0.000551471	0.62784	0.0133724	0.0108008
44461	P18846	ATF1	activating transcription factor 1	466	DLsSEDTR	S72	1	12.9588	13.2163	12.8017	13.4389	13.1848	12.8171	13.0174	12.8029	13.1179	1.16964	0.515865	1.04148	0.936736	0.890425	0.455655	0.781591	0.969612	0.600522
30311	B8ZZU6	ATF2	activating transcription factor 2	1386	MPLDLsPLATPIIR	S112	1	11.1	10.7348	9.97992	11.0193	11.5291	11.5739	11.6563	11.4271	10.0796	1.73413	0.109363	1.61581	0.490169	0.931767	0.57403	0.440993	0.671312	0.701579
30312	B8ZZU6	ATF2	activating transcription factor 2	1386	NDSVIVADQtPTPtR	T69;T73	2	12.9382	12.9779	13.0744	13.379	12.8583	13.1837	12.7008	13.2852	12.7393	1.15337	0.412873	0.847607	0.67064	0.734896	0.392582	0.715683	0.807645	0.545917
44425	A0A0A0MRJ2	ATF3	activating transcription factor 3	467	AQNGRtPEDER	T162	1	16.5993	16.9293	16.2825	17.4393	17.5733	17.2419	17.2703	17.4495	17.4055	1.79007	0.0178826	1.74857	0.0165465	0.976817	0.716295	0.238689	0.0888074	0.810003
16599	P17544	ATF7	activating transcription factor 7	11016	AAAGPLDMSLPstPDIK	S111;T112	2	12.7173	12.528	12.757	12.8805	12.4562	12.3701	12.3487	12.3327	12.4603	0.834449	0.599235	0.774506	0.0242001	0.928164	0.311489	0.826769	0.111248	0.466494
16600	P17544	ATF7	activating transcription factor 7	11016	AAAGPLDMSLPStPDIK	T112	1	15.5094	15.5984	15.2482	15.7861	15.7406	15.6461	12.5431	13.309	13.4158	1.17381	0.0734129	0.688106	0.106708	0.652323	0.047763	0.386025	0.26828	0.131751
16601	P17544	ATF7	activating transcription factor 7	11016	ESSEPTGsPAPVIQHSSATAPSNGLSVR	S434	1	13.8483	14.0106	13.4299	13.9254	13.9845	13.7557	13.7932	13.5645	13.3846	1.05485	0.536744	0.877717	0.937289	0.811793	0.354051	0.791006	0.969716	0.509903
16602	P17544	ATF7	activating transcription factor 7	11016	TDSVIIADQTPTPtR	T55	1	15.3872	15.4163	15.2254	15.4732	15.5007	15.3897	13.7226	13.4572	13.5829	1.06145	0.176824	0.855329	0.118548	0.805026	0.424837	0.515912	0.284739	0.573694
16603	P17544	ATF7	activating transcription factor 7	11016	TDSVIIADQtPTPtR	T51;T55	2	13.9076	13.8084	13.6653	13.8958	14.1987	13.3558	14.3468	14.0786	14.0214	1.06249	0.932775	0.79207	0.211492	0.604297	0.00568895	0.974921	0.404002	0.03539
16604	P17544	ATF7	activating transcription factor 7	11016	TQGYLEsPK	S424	1	14.4149	14.552	14.1599	14.8053	14.8264	14.6566	15.062	15.0334	15.068	1.31073	0.0378368	0.79823	0.00875862	0.752015	0.000335859	0.309218	0.0609214	0.0086723
16605	P17544	ATF7	activating transcription factor 7	11016	tVDEDPDER	T337	1	13.7526	14.3643	12.7474	13.8653	13.995	13.4875	15.273	15.3084	15.3445	1.08121	0.761211	0.86994	0.251571	0.741122	0.000838509	0.902126	0.44944	0.0128108
6946	Q6VMQ6	ATF7IP	activating transcription factor 7 interacting protein	55729	HEHPPNPPVsPGK	S673	1	16.3862	16.8456	16.7011	16.8936	17.0672	16.8362	13.6409	13.5514	13.3507	1.14272	0.131708	0.787586	0.0511139	0.546135	0.00184863	0.466401	0.172056	0.0192504
6949	Q6VMQ6	ATF7IP	activating transcription factor 7 interacting protein	55729	LAPsEDELTCFSK	S445	1	13.8959	14.1415	13.7271	14.4241	14.5189	14.2342	14.2379	13.742	14.3513	1.44211	0.0325116	0.84844	0.194315	0.653802	0.021625	0.290818	0.384168	0.0798054
6950	Q6VMQ6	ATF7IP	activating transcription factor 7 interacting protein	55729	MESSFGsPSK	S477	1	17.201	17.2347	17.0892	17.2505	17.2954	17.2	14.8171	14.8793	14.8734	1.03488	0.228673	0.969968	0.18466	0.784977	0.0375198	0.569258	0.372345	0.113145
6951	Q6VMQ6	ATF7IP	activating transcription factor 7 interacting protein	55729	QDDDLNCEPLsPHNITPEPVSK	S113	1	14.249	14.6111	14.475	14.851	15.1097	14.7441	14.8669	14.6576	14.9751	1.2977	0.0393689	0.964291	0.813966	0.578798	0.00225269	0.315478	0.900605	0.0214161
6953	Q6VMQ6	ATF7IP	activating transcription factor 7 interacting protein	55729	RHEHPPNPPVsPGK	S673	1	16.4186	16.3615	16.3008	16.4943	16.4497	16.5985	15.3154	15.2693	15.2306	1.09646	0.0506547	0.871327	0.116648	0.885372	0.0575878	0.341529	0.281924	0.148918
6954	Q6VMQ6	ATF7IP	activating transcription factor 7 interacting protein	55729	DESEVISQNETCsPAEVESNEK	S518	1	14.6926	14.9845	14.9193	15.6557	15.7955	15.5373	16.0856	16.1248	16.2658	1.66602	0.00232681	0.921741	0.571546	0.860412	0.0869683	0.148005	0.734712	0.195726
6955	Q6VMQ6	ATF7IP	activating transcription factor 7 interacting protein	55729	EAFLVLsDEEDISGEK	S496	1	16.2423	16.2861	16.0948	16.4343	16.2363	16.3417	16.2064	16.2304	16.2068	1.07128	0.186167	0.898343	0.0140012	0.819311	0.00259657	0.524505	0.080897	0.0230553
6957	Q6VMQ6	ATF7IP	activating transcription factor 7 interacting protein	55729	sEDMDNVQSK	S559	1	17.1173	16.4416	16.4721	17.1179	17.059	17.2569	16.5705	16.107	16.4327	1.56464	0.109588	0.830223	0.228481	0.726535	0.0217332	0.441173	0.423017	0.08
6958	Q6VMQ6	ATF7IP	activating transcription factor 7 interacting protein	55729	MESsFGsPSK	S474;S477	2	14.8876	14.9174	15.1046	15.2739	14.9664	15.2227	17.6496	17.9229	17.8024	1.23566	0.189632	2.51448	0.00889748	1.60707	0.00277703	0.528416	0.0614588	0.0239874
6959	Q6VMQ6	ATF7IP	activating transcription factor 7 interacting protein	55729	QEsSESLPK	S483	1	15.468	15.7769	15.3486	15.4449	15.3169	15.4529	16.8789	16.9189	16.9124	0.984137	0.402663	0.818728	0.00401165	0.791136	0.000334906	0.711403	0.0400332	0.0086723
34955	Q5U623	ATF7IP2	activating transcription factor 7 interacting protein 2	80063	ITSGNSSNsPNAEVMAVQK	S488	1	14.9916	15.0156	14.8674	15.1187	15.14	15.0562	14.719	14.5671	14.7367	1.09209	0.0486747	0.827832	0.0159653	0.758023	0.00192203	0.336003	0.0869308	0.0196945
34956	Q5U623	ATF7IP2	activating transcription factor 7 interacting protein 2	80063	NLESVNsPIEK	S416	1	14.9992	15.0551	14.9371	15.2986	15.0603	15.3134	15.2222	15.1168	15.0994	1.23065	0.0628999	1.08492	0.0439493	0.881585	0.437731	0.371977	0.157133	0.584618
35259	O75143	ATG13	autophagy related 13	9776	AsPHDVLETIFVR	S361	1	14.4814	14.4037	14.2597	14.5666	14.5948	14.3003	13.7448	14.4232	13.923	1.11955	0.407005	0.716634	0.174788	0.640111	0.11062	0.71241	0.35982	0.229947
43473	E7EVC7	ATG16L1	autophagy related 16 like 1	55054	sVSSFPVPQDNVDTHPGSGK	S287	1	12.7743	12.8321	13.1742	12.913	12.4434	12.2525	13.2296	13.3156	13.179	0.763837	0.168405	1.31722	0.0743051	1.72448	0.0244325	0.505306	0.215527	0.0857684
23008	Q2TAZ0	ATG2A	autophagy related 2A	23130	SGAPPPsPPVGGPAGSLGSCSEEK	S1327	1	13.1478	12.9678	13.569	13.7211	13.9565	13.7617	12.0354	11.4168	11.4941	1.53042	0.0383912	0.641135	0.206382	0.59418	0.0444319	0.312086	0.398006	0.126219
23009	Q2TAZ0	ATG2A	autophagy related 2A	23130	LSEsPASLPSCPPVETALINQR	S1263	1	11.7244	12.1354	12.187	12.2067	12.7323	12.2451	13.3172	13.3574	13.0945	1.07903	0.16536	1.03995	0.69833	1.0229	0.399741	0.502296	0.827847	0.55178
23011	Q2TAZ0	ATG2A	autophagy related 2A	23130	ELAQPSGGHLPQAsPISVYLFPGER	S1309	1	13.4362	12.8221	13.2607	13.2845	13.2543	13.6866	13.8119	13.7323	13.7164	1.01667	0.363273	1.49948	0.043711	0.979783	0.489846	0.684951	0.156552	0.631727
23012	Q2TAZ0	ATG2A	autophagy related 2A	23130	RLsAQAHPAGK	S403	1	14.8316	14.8725	14.6579	14.8156	14.6922	14.7949	15.1204	15.2182	15.238	0.974886	0.808033	1.30729	0.00574295	1.34097	0.00128882	0.922678	0.0487316	0.0156693
27594	Q96BY7	ATG2B	autophagy related 2B	55102	KsPGADVTCSLPR	S1743	1	14.8017	14.9738	15.0719	15.4141	15.5024	15.5403	14.9547	15.1121	15.0305	1.44248	0.00356816	1.71873	0.00349611	1.07211	0.224404	0.1649	0.0372698	0.372343
27595	Q96BY7	ATG2B	autophagy related 2B	55102	SVsVDESRPELIFR	S497	1	14.2492	14.3438	13.907	14.9301	15.0078	14.6432	15.5074	15.2289	15.5766	1.60313	0.0159718	1.44747	0.0210261	1.00346	0.692253	0.229932	0.102358	0.793791
27596	Q96BY7	ATG2B	autophagy related 2B	55102	SYIsPHSsPSHTPTR	S1579;S1583	2	15.4986	15.2572	15.2233	15.1325	15.1458	15.3379	15.3267	15.4812	15.4393	0.925687	0.329763	1.1345	0.414246	1.22558	0.0598757	0.659548	0.605594	0.152708
27599	Q96BY7	ATG2B	autophagy related 2B	55102	LsPSWNPK	S255	1	16.9212	16.8507	17.1132	17.0878	16.9754	16.8335	17.4086	17.2125	17.3571	1.03833	0.972971	1.35281	0.0204821	1.30287	0.0186206	0.990406	0.100787	0.0726017
48014	Q96DT6	ATG4C	autophagy related 4C cysteine peptidase	84938	FStEEFVLL	T452	1	9.22882	10.5535	10.9442	10.4017	10.8581	9.22882	11.1918	9.22882	10.0638	0.90015	0.916524	0.712216	0.921621	0.791219	0.998631	0.968802	0.961004	0.999331
46391	K7EPJ0	ATG4D	autophagy related 4D cysteine peptidase	84971	SSsPEDAR	S15	1	15.5733	15.5495	15.3393	15.5758	15.5412	15.6397	15.7519	15.8891	15.7217	1.01839	0.285631	1.15061	0.0294096	1.12983	0.0267152	0.623086	0.124564	0.0906165
11614	Q7Z3C6	ATG9A	autophagy related 9A	79065	HPEPVPEEGsEDELPPQVHK	S828	1	16.7506	16.9957	17.027	17.0444	16.909	17.0492	12.8307	13.0055	12.7158	1.03438	0.48183	1.10074	0.123071	1.16506	0.559168	0.760859	0.291591	0.689151
11615	Q7Z3C6	ATG9A	autophagy related 9A	79065	HPEPVPEEGsEDELPPQVHKV	S828	1	16.6374	16.545	16.4561	16.3363	16.4306	16.4861	13.6598	13.9498	13.7188	0.923765	0.132668	1.33546	0.0465741	1.35382	0.0327804	0.467276	0.163066	0.103721
11616	Q7Z3C6	ATG9A	autophagy related 9A	79065	LEASYSDsPPGEEDLLVHVAEGSK	S18	1	15.1331	14.6548	14.9275	14.9033	14.7486	14.7956	14.6203	14.9526	14.4181	0.912632	0.573588	0.824364	0.18355	1.27222	0.126771	0.811825	0.370953	0.251443
11617	Q7Z3C6	ATG9A	autophagy related 9A	79065	SFsPLQPGQAPTGR	S656	1	15.1035	15.0594	15.1735	15.0596	14.9998	14.9381	14.7921	14.9863	14.8784	0.930656	0.0795923	0.966504	0.902152	1.05903	0.390471	0.396842	0.950007	0.543591
11618	Q7Z3C6	ATG9A	autophagy related 9A	79065	sASYPCAAPRPGAPETTALHGGFQR	S759	1	13.3015	13.5085	12.9617	13.5065	13.2818	13.0781	15.146	15.0902	15.2231	0.986445	0.883257	1.02994	0.465581	1.10669	0.0417906	0.95408	0.650742	0.121333
11619	Q7Z3C6	ATG9A	autophagy related 9A	79065	REsDESGESAPDEGGEGAR	S735	1	15.3986	15.3324	15.1224	14.9775	15.1895	15.207	16.1374	16.3716	16.3538	0.905669	0.224158	2.02981	0.000867491	2.24123	0.000383535	0.565198	0.0186918	0.00913987
11620	Q7Z3C6	ATG9A	autophagy related 9A	79065	AHStMTGSGVDAR	T671	1	14.899	14.8641	15.0066	14.273	14.2301	14.4826	16.1155	16.5813	16.301	0.647972	0.00261011	0.84441	0.215192	0.914096	0.582167	0.152527	0.407925	0.708402
11621	Q7Z3C6	ATG9A	autophagy related 9A	79065	REsDEsGESAPDEGGEGAR	S735;S738	2	12.6923	12.7016	12.6603	12.4458	12.6103	13.0923	16.9394	16.6639	16.7649	0.944794	0.87947	0.852173	0.319137	0.823846	0.0845616	0.953045	0.516901	0.191657
48224	A0A6I8PUC8	ATL1	atlastin GTPase 1	51062	DRNsWGGFSEK	S10	1	13.9521	13.6917	13.7472	13.3963	13.461	13.7739	13.8544	13.7576	13.9342	0.820074	0.146744	1.07715	0.612256	1.31348	0.0746565	0.483379	0.764554	0.176395
39025	Q8NHH9	ATL2	atlastin GTPase 2	64225	tSDPSAAVNHVSSTTSLGENYEDDDLVNSDEVMK	T23	1	15.9644	14.8972	15.5358	15.1624	15.2763	15.0832	15.1548	15.8703	15.3647	0.771961	0.406798	0.888178	0.995002	1.15055	0.258101	0.71241	0.997633	0.410041
46409	Q13315	ATM	ATM serine/threonine kinase	472	NLsDIDQSFNK	S2996	1	11.8597	11.7873	12.4621	12.2773	12.4693	12.0136	13.5044	13.5496	13.5876	1.33576	0.43656	3.2264	0.00216905	2.41541	0.000648063	0.733054	0.0294829	0.0114596
12802	P54259	ATN1	atrophin 1	1822	SEEIsEsESEETNAPK	S77;S79	2	13.4143	13.5507	14.1881	13.1306	13.6789	13.4159	12.6127	12.5581	12.3221	0.910811	0.34079	0.730045	0.0170886	0.683185	0.00539698	0.668658	0.0905916	0.0344805
12803	P54259	ATN1	atrophin 1	1822	SEEIsESESEETNAPK	S77	1	13.5936	13.6038	13.7241	13.7154	13.8203	13.6658	13.4757	13.5194	13.421	1.08046	0.205985	1.07741	0.268235	1.02571	0.775671	0.546999	0.466238	0.852518
12804	P54259	ATN1	atrophin 1	1822	QEPAEEYETPEsPVPPAR	S739	1	14.0084	13.891	13.6231	13.6659	13.8195	14.0337	13.471	13.7867	13.4982	0.951643	0.994635	0.964228	0.636038	1.05865	0.399788	0.997492	0.782288	0.551804
12805	P54259	ATN1	atrophin 1	1822	QEPAEEYEtPESPVPPARsPsPPPK	S746;S748;T736	3	15.1704	15.2185	15.1447	15.3453	15.4878	15.4239	13.8073	13.9164	13.6654	1.19204	0.00660279	1.15153	0.136615	1.06578	0.506042	0.186393	0.308876	0.646063
12806	P54259	ATN1	atrophin 1	1822	AsPGGVSTSSSDGK	S34	1	13.4733	13.3681	12.9544	13.4391	13.2986	13.8244	13.7454	14.0715	13.924	1.0504	0.316154	1.02319	0.648198	1.07519	0.630724	0.648759	0.791286	0.746519
12808	P54259	ATN1	atrophin 1	1822	TATPPGYKPGsPPSFR	S661	1	16.5334	16.41	16.3055	16.5225	16.6274	16.6801	14.0335	13.8969	13.9183	1.16266	0.0738911	1.07934	0.711804	1.24829	0.152399	0.387277	0.836879	0.285269
12809	P54259	ATN1	atrophin 1	1822	TEQELPRPQsPSDLDSLDGR	S101	1	12.8165	13.0923	13.0121	13.1078	13.0517	13.3192	14.4186	14.3847	14.4434	1.06859	0.182765	1.09583	0.0160039	1.05807	0.154704	0.520978	0.0870519	0.288133
12811	P54259	ATN1	atrophin 1	1822	tATPPGYKPGsPPSFR	S661;T651	2	14.9431	14.9276	14.6407	14.7881	14.8211	15.0732	14.9665	14.6716	14.7033	0.928782	0.691131	0.856007	0.69768	0.921645	0.430749	0.872149	0.82734	0.579042
12812	P54259	ATN1	atrophin 1	1822	TGTPPGyR	Y673	1	14.6269	14.9341	14.6877	14.9707	14.8705	15.1716	15.0625	14.8546	15.0651	1.2167	0.119714	1.2967	0.104815	1.06575	0.932507	0.452359	0.265734	0.958632
12813	P54259	ATN1	atrophin 1	1822	VEEAStPK	T64	1	13.8082	13.4505	14.2946	13.5845	13.5984	13.9666	15.5043	15.2717	15.4548	0.864654	0.649786	1.21788	0.034799	1.02168	0.920313	0.853337	0.137253	0.9511
12814	P54259	ATN1	atrophin 1	1822	APsPGAYK	S645	1	14.2495	14.3386	14.2866	14.3372	14.2573	14.4074	16.8342	16.9432	16.9781	1.03569	0.448252	1.44717	0.00311338	1.2447	0.00825543	0.739588	0.0351486	0.0443386
41863	Q9Y2G3	ATP11B	ATPase phospholipid transporting 11B (putative)	23200	SWsASDPFYTNDR	S1154	1	13.3645	12.8842	13.6285	13.1937	13.5391	13.7673	14.7927	14.9412	14.9099	1.12869	0.491264	2.91883	0.00203368	2.58603	0.00132665	0.766723	0.0284333	0.0158889
33351	A0A067XG54	ATP11C	ATPase phospholipid transporting 11C	286410	GVTQEVDGLsQTDGTLTYFDK	S445	1	14.7314	14.8033	15.4874	14.825	14.7415	14.9133	14.7787	14.9347	14.8236	1.01517	0.50316	0.971646	0.675534	1.05862	0.308239	0.774713	0.811362	0.463382
33352	Q8NB49	ATP11C	ATPase phospholipid transporting 11C	286410	TFsDESNVL	S1126	1	14.9315	14.8651	14.583	14.7414	14.6657	14.8676	15.0202	14.9841	15.1467	0.91784	0.788775	1.16228	0.869737	1.14491	0.0329038	0.91429	0.93306	0.103987
40203	Q9HD20	ATP13A1	ATPase 13A1	57130	DsPTLSNSGIR	S899	1	15.3462	15.072	15.382	15.2161	15.2045	15.3397	12.7632	12.0775	12.3995	0.91375	0.90695	1.24628	0.192428	1.49168	0.0910589	0.965531	0.381753	0.202018
40204	Q9HD20	ATP13A1	ATPase 13A1	57130	DRLsQVLR	S935	1	12.0018	12.0818	12.191	11.8225	11.3522	12.1028	14.6717	14.5619	14.6043	0.835484	0.214918	0.597938	0.00314914	0.654379	0.000284709	0.557166	0.035321	0.00812205
32736	Q9H7F0	ATP13A3	ATPase 13A3	79572	LVHDsLEDLQMTR	S817	1	16.7069	16.6187	16.5242	16.3856	16.4679	16.4519	15.5364	15.1991	15.3992	0.890822	0.0360735	1.03928	0.846683	1.01342	0.850297	0.303471	0.918805	0.904156
32738	Q9H7F0	ATP13A3	ATPase 13A3	79572	VLSLETYPVSsPK	S98	1	15.4667	15.3436	15.2527	15.2336	15.4506	15.3799	16.451	16.308	16.4069	1.02552	0.996916	0.863454	0.0279879	0.969278	0.398332	0.998367	0.120657	0.550736
7448	P05023	ATP1A1	ATPase Na+/K+ transporting subunit alpha 1	476	GIVVYtGDR	T261	1	16.294	16.3053	16.246	16.4616	16.106	16.4509	13.6008	13.3724	13.2996	1.11489	0.650856	1.76437	0.00953607	2.0685	0.00120914	0.854065	0.0638062	0.0152304
7450	P05023	ATP1A1	ATPase Na+/K+ transporting subunit alpha 1	476	sPDFTNENPLETR	S228	1	12.7496	12.5533	12.136	12.3238	12.4995	12.1584	13.2455	13.102	13.2789	0.852971	0.500538	1.07418	0.240297	1.03372	0.956291	0.773229	0.436484	0.973275
7452	P05023	ATP1A1	ATPase Na+/K+ transporting subunit alpha 1	476	QGAIVAVTGDGVNDsPALK	S722	1	13.4949	13.5008	13.4947	13.0914	13.4098	13.3432	13.6681	13.8174	13.4466	0.900188	0.0905829	1.12755	0.243596	1.25257	0.0666656	0.415083	0.440888	0.164053
7458	P05023	ATP1A1	ATPase Na+/K+ transporting subunit alpha 1	476	DAFQNAyLELGGLGER	Y542	1	13.5749	13.7835	13.6882	13.8965	13.7482	13.7344	13.793	13.805	13.8801	1.0425	0.235929	1.08433	0.0954445	1.04013	0.603708	0.575237	0.2507	0.725736
7461	P05023	ATP1A1	ATPase Na+/K+ transporting subunit alpha 1	476	YEPAAVsEQGDK	S16	1	16.3608	16.4702	16.5157	16.5163	16.5075	16.4254	16.8494	16.755	16.547	1.02623	0.562917	1.37656	0.00880583	1.23471	0.0620979	0.805003	0.0610982	0.1564
7467	P05023	ATP1A1	ATPase Na+/K+ transporting subunit alpha 1	476	yQLSIHK	Y488	1	13.1423	12.8871	13.1655	13.1415	13.2756	13.1977	16.9755	17.0846	17.0852	1.03914	0.223645	1.53099	0.000516181	1.49186	0.000263675	0.565172	0.0143152	0.00793997
42845	F8WBY4	ATP1B3	ATPase Na+/K+ transporting subunit beta 3	483	sLNQSLAEWK	S8	1	13.1781	13.2274	13.4708	13.328	13.2073	13.4479	13.1226	13.4447	13.3491	1.07224	0.770429	1.08801	0.923908	1.01471	0.859787	0.906654	0.962445	0.910463
24145	P16615	ATP2A2	ATPase sarcoplasmic/endoplasmic reticulum Ca2+ transporting 2	488	WGsNELPAEEGK	S38	1	12.4297	12.647	12.9087	12.9669	12.795	12.677	12.8116	13.036	13.2998	1.10807	0.40377	1.30954	0.12167	1.18182	0.223934	0.711577	0.289245	0.371722
20976	P20020	ATP2B1	ATPase plasma membrane Ca2+ transporting 1	490	IEDsEPHIPLIDDTDAEDDAPTK	S1193	1	14.7849	14.7514	15.2792	14.6704	14.9215	14.9564	13.7104	13.8941	13.4894	1.09925	0.668201	0.834522	0.133951	0.772584	0.0330064	0.861345	0.305956	0.104134
20977	P20020	ATP2B1	ATPase plasma membrane Ca2+ transporting 1	490	NSSPPPsPNK	S1220	1	16.2603	16.565	16.3346	16.1113	16.0935	15.8214	13.8114	13.8227	13.9934	0.846138	0.0450188	0.892012	0.133123	0.726189	0.0620499	0.328866	0.30491	0.156384
20978	P20020	ATP2B1	ATPase plasma membrane Ca2+ transporting 1	490	SAtSSSPGSPIHSLETSL	T1228	1	16.393	16.246	16.2053	16.1783	16.049	16.1479	15.3306	15.3077	15.571	0.93427	0.0863493	1.64413	0.00715804	1.67461	0.000699855	0.408563	0.0548016	0.0118688
20979	P20020	ATP2B1	ATPase plasma membrane Ca2+ transporting 1	490	RNssPPPSPNK	S1215;S1216	2	13.8211	13.9714	14.1536	14.3042	14.0576	14.0826	15.0379	14.9881	14.7699	1.08017	0.251568	1.15119	0.974021	1.04725	0.535766	0.589823	0.987036	0.670005
20980	P20020	ATP2B1	ATPase plasma membrane Ca2+ transporting 1	490	SsIHNFMTHPEFR	S1178	1	14.6132	14.5262	14.9059	14.5867	14.6218	14.5595	16.3168	16.2739	16.2739	0.981799	0.471123	1.15756	0.000227443	1.43331	0.00042516	0.754394	0.0102122	0.00961504
20982	P20020	ATP2B1	ATPase plasma membrane Ca2+ transporting 1	490	RNssPPPsPNK	S1215;S1216;S1220	3	13.9576	13.9876	14.0443	14.3102	13.9762	14.2843	16.2632	16.165	16.0655	1.22835	0.153693	0.889121	0.109006	1.0508	0.228893	0.489235	0.271542	0.377564
20983	P20020	ATP2B1	ATPase plasma membrane Ca2+ transporting 1	490	NSsPPPsPNK	S1216;S1220	2	16.0884	16.0628	16.056	15.8838	15.7546	15.7525	16.487	16.7223	16.6561	0.807615	0.00362949	1.32878	0.0196296	1.42227	0.00345424	0.1649	0.0982858	0.026982
36739	P23634	ATP2B4	ATPase plasma membrane Ca2+ transporting 4	493	tPLLDEEEEENPDK	T1181	1	13.5614	13.6716	13.9363	13.4594	13.6037	13.5615	14.4323	14.7386	14.4422	0.926517	0.202347	1.70604	0.00556379	1.84135	0.000802327	0.543477	0.0478421	0.0125439
36740	P23634	ATP2B4	ATPase plasma membrane Ca2+ transporting 4	493	TQDGVALEIQPLNsQEGIDNEEK	S328	1	14.6946	14.3235	14.5506	14.4855	14.5332	14.5414	15.0567	14.9483	14.8412	0.987985	0.980374	1.31743	0.0268877	1.33345	0.00267865	0.993089	0.117692	0.0234596
17333	P25705	ATP5F1A	ATP synthase F1 subunit alpha	498	ILGADTSVDLEEtGR	T71	1	12.8713	12.786	13.1527	13.2467	13.4941	13.4201	11.7739	12.4065	12.5305	1.46289	0.0275356	0.797485	0.127384	1.04415	0.468403	0.273606	0.297426	0.611592
17342	P25705	ATP5F1A	ATP synthase F1 subunit alpha	498	VLsIGDGIAR	S76	1	12.364	12.5335	12.6909	12.7027	12.1335	12.6964	13.2058	12.6949	12.7082	1.11958	0.934114	1.1288	0.152408	1.00823	0.228707	0.975285	0.329662	0.377325
17343	P25705	ATP5F1A	ATP synthase F1 subunit alpha	498	tSIAIDTIINQK	T219	1	12.733	13.168	12.5354	12.3442	12.7657	12.2737	13.6427	13.4694	13.3714	0.763765	0.220437	1.51373	0.0149295	1.03475	0.375889	0.562062	0.0839605	0.530289
7678	P06576	ATP5F1B	ATP synthase F1 subunit beta	506	LAEEHSs	S529	1	13.8085	13.6834	13.7507	13.8471	13.4873	13.3029	13.7652	13.9697	13.9123	0.833124	0.285546	1.11851	0.129478	1.34255	0.120321	0.623048	0.300242	0.243223
29771	P36542	ATP5F1C	ATP synthase F1 subunit gamma	509	THsDQFLVAFK	S146	1	14.1186	14.2713	14.3304	14.1226	14.0306	14.2722	14.1825	13.9898	13.8512	0.902102	0.357414	0.822763	0.113388	0.912051	0.323482	0.680693	0.277837	0.478572
39333	P56385	ATP5ME	ATP synthase membrane subunit e	521	ELAEDDsILK	S66	1	12.304	12.4982	12.368	12.7143	12.3353	12.8972	12.4087	12.5087	12.0786	1.27133	0.213329	1.02864	0.703465	0.809103	0.206489	0.55607	0.831968	0.351178
45906	Q9Y487	ATP6V0A2	ATPase H+ transporting V0 subunit a2	23545	HNsILQLDPSIPGVFR	S513	1	10.5031	9.22882	9.97023	9.22882	10.4891	10.7915	9.22882	10.7565	9.22882	1.43281	0.679271	0.598154	0.808745	0.41747	0.5701	0.865632	0.897151	0.698498
14482	Q04656	ATP7A	ATPase copper transporting alpha	538	SPsEISVHVGIDDTSR	S1432	1	13.4133	13.2902	13.3205	13.4459	13.2461	13.1876	11.1904	11.34	10.7232	0.949741	0.607638	1.97924	0.560501	3.89483	0.230976	0.831861	0.726267	0.379819
14483	Q04656	ATP7A	ATPase copper transporting alpha	538	AsINSLLSDK	S1463	1	16.4743	16.4294	16.1409	16.2246	16.1162	15.9234	11.406	11.835	10.3037	0.804861	0.129615	1.80665	0.720868	0.960441	0.604417	0.464751	0.843426	0.726211
14484	Q04656	ATP7A	ATPase copper transporting alpha	538	YNASSVtPESLR	T327	1	12.9892	13.6856	12.9955	13.7745	13.7634	13.5844	13.2299	13.0999	13.2694	1.70281	0.113042	0.841416	0.0120182	1.10732	0.369453	0.445053	0.0734333	0.525396
14486	Q04656	ATP7A	ATPase copper transporting alpha	538	VSITsEVESTSNSPSSSSLQK	S349	1	15.3316	15.1199	15.1028	15.2236	15.3021	15.207	13.5625	13.3994	13.3876	1.07447	0.494544	1.05623	0.183179	1.11212	0.179635	0.769897	0.370486	0.318982
14488	Q04656	ATP7A	ATPase copper transporting alpha	538	HsLLVGDFREDDDTAL	S1486	1	13.8491	13.8565	13.9315	14.0128	13.9002	14.1303	13.7551	13.7974	14.0838	1.11437	0.131086	1.74348	0.0607393	1.02389	0.227121	0.465703	0.190609	0.375541
14490	Q04656	ATP7A	ATPase copper transporting alpha	538	ELVPELSLDTGtLEK	T152	1	10.5527	9.22882	12.5386	11.4642	12.1158	10.9268	14.0539	13.9064	13.9533	1.88106	0.514873	1.28809	0.121416	1.56737	0.0380291	0.780783	0.288803	0.114111
14491	Q04656	ATP7A	ATPase copper transporting alpha	538	AsINsLLSDK	S1463;S1466	2	13.5881	13.437	13.9526	13.305	13.4134	12.4854	13.7182	14.0587	14.0333	0.821816	0.148111	1.13035	0.63541	1.01434	0.57697	0.485044	0.781913	0.704049
14492	Q04656	ATP7A	ATPase copper transporting alpha	538	sLNsVVTSEPDK	S1473;S1476	2	14.417	14.1594	14.1939	14.0759	14.008	13.7862	14.4027	14.217	14.3207	0.879052	0.0652745	1.22151	0.437785	1.48453	0.0164311	0.373874	0.626067	0.0675098
14493	Q04656	ATP7A	ATPase copper transporting alpha	538	ASINSLLsDKR	S1469	1	13.4311	13.5846	13.479	12.8821	13.2649	13.0828	14.4255	13.8247	14.168	0.759867	0.02427	0.982184	0.573736	1.11732	0.40123	0.26444	0.736317	0.552807
14495	Q04656	ATP7A	ATPase copper transporting alpha	538	GMtPVQDKEEGK	T476	1	14.0321	14.0099	14.4796	13.7345	14.0552	13.7507	15.5766	15.5469	15.5886	0.822825	0.152082	1.37239	0.00663606	1.27728	0.000509881	0.488091	0.0525878	0.0103464
14496	Q04656	ATP7A	ATPase copper transporting alpha	538	HsLLVGDFR	S1486	1	10.2054	9.91048	11.9042	11.4981	9.22882	9.22882	16.4398	16.1363	16.3929	0.508172	0.520813	0.975024	0.866578	1.21142	0.142807	0.783719	0.931612	0.273096
34561	P35670	ATP7B	ATPase copper transporting beta	540	HsAAADDDGDKWSLLLNGR	S1442	1	12.2574	12.9066	13.0137	12.4043	12.677	12.6686	12.2252	12.0385	11.9535	0.84794	0.602638	0.547875	0.0588665	0.646125	0.0131613	0.828875	0.187134	0.0587844
34562	P35670	ATP7B	ATPase copper transporting beta	540	HsAAADDDGDK	S1442	1	14.2728	14.3182	14.6447	14.5768	14.7362	14.8436	13.6312	13.7678	13.4715	1.3361	0.0941719	0.875509	0.095285	0.854408	0.0737565	0.421915	0.250352	0.175302
34563	P35670	ATP7B	ATPase copper transporting beta	540	SSSSHSPGsPPR	S348	1	14.1572	13.823	13.8145	13.8582	13.7786	13.9144	13.4626	12.9728	13.064	1.0247	0.534302	0.456068	0.00523877	0.461034	0.0055246	0.790501	0.0461772	0.034819
34564	P35670	ATP7B	ATPase copper transporting beta	540	AAsWPSR	S132	1	14.2006	13.9497	14.1967	14.1811	14.3402	13.9766	14.8096	14.5847	14.7015	0.989228	0.726714	1.30439	0.0990428	0.976266	0.85106	0.887512	0.256667	0.904708
40605	Q4G1C1	ATP8A1	ATPase phospholipid transporting 8A1	10396	TsLADQEEVR	S29	1	15.5932	15.5952	15.5251	15.4244	15.1855	15.0192	15.2748	15.1474	15.0791	0.753811	0.0392791	0.734178	0.00282491	0.973955	0.761047	0.315321	0.0334542	0.841845
37883	A0A0U1RQJ8	ATRIP	ATR interacting protein	84126	LAAPSVSHVsPR	S224	1	16.9325	17.0089	16.9296	16.7714	16.7629	16.6965	16.5005	16.4867	16.4229	0.889048	0.00371422	0.734172	0.000159913	0.825796	0.00124604	0.165845	0.00871362	0.0153723
2844	P46100	ATRX	ATRX chromatin remodeler	546	QSETVDQNsDSDEMLAILK	S729	1	15.102	15.165	14.9648	15.0623	14.9158	15.1485	12.2393	11.9849	12.2913	0.972895	0.717062	0.836761	0.975096	0.993228	0.52451	0.883075	0.987479	0.660389
2846	P46100	ATRX	ATRX chromatin remodeler	546	LTVsDGESGEEK	S1348	1	16.4809	17.273	16.6359	16.2907	16.3262	16.2618	12.468	12.8337	11.9128	0.787195	0.106983	1.05372	0.950139	1.01144	0.985072	0.437386	0.97538	0.990238
2847	P46100	ATRX	ATRX chromatin remodeler	546	LTVsDGEsGEEK	S1348;S1352	2	17.3546	17.4291	17.3871	17.272	17.2409	17.2125	12.1437	12.4022	12.6262	0.903585	0.00574347	0.776757	0.0641156	0.733227	0.0614073	0.182591	0.197208	0.155332
2848	P46100	ATRX	ATRX chromatin remodeler	546	LTPVSLSNsPIK	S598	1	17.1873	17.4429	17.2084	17.4082	17.4673	17.5321	13.2356	13.1175	13.0472	1.19658	0.101039	1.03911	0.353492	0.833256	0.113981	0.430654	0.550963	0.2347
2849	P46100	ATRX	ATRX chromatin remodeler	546	MSHSSSSDtDINEIHTNHK	T752	1	15.0729	14.7202	14.3906	14.4512	14.5836	14.4621	13.5681	13.2934	13.6129	0.836194	0.319356	0.899204	0.685017	0.864686	0.0686602	0.652015	0.818645	0.167408
2850	P46100	ATRX	ATRX chromatin remodeler	546	RPTETNPVTSNsDEECNETVK	S677	1	15.4159	15.8267	15.8997	16.1046	16.3459	15.9906	14.2813	13.6782	14.1786	1.21242	0.0776394	1.17609	0.934767	1.01105	0.496346	0.392911	0.968484	0.637365
2851	P46100	ATRX	ATRX chromatin remodeler	546	LHDFLAHSSEESEETSsPPR	S34	1	12.6794	12.9552	12.7666	12.7354	12.8498	13.2983	13.9019	13.7615	13.8325	1.05937	0.445244	0.855014	0.148617	0.839005	0.0118841	0.73815	0.324769	0.0553997
2852	P46100	ATRX	ATRX chromatin remodeler	546	QTQSESSNYDsELEK	S819	1	17.4453	17.38	17.4023	17.3847	17.4866	17.4649	14.1083	14.1752	14.1705	1.04439	0.375986	0.800046	0.0202145	0.939666	0.838759	0.691958	0.0999846	0.896095
2857	P46100	ATRX	ATRX chromatin remodeler	546	VQDGLsDIAEK	S962	1	10.7682	12.4964	13.1788	12.2493	12.2491	11.3811	14.3361	14.5713	14.4111	0.842466	0.819931	0.807163	0.239465	0.965282	0.505291	0.927362	0.435798	0.645458
2860	P46100	ATRX	ATRX chromatin remodeler	546	DSSSSGSGsDNDVEVIK	S1948	1	12.3926	12.1966	12.6858	12.6615	12.1199	12.4516	14.97	14.9102	14.8791	1.0418	0.95063	0.975316	0.582592	0.960389	0.378373	0.981488	0.742567	0.532579
2861	P46100	ATRX	ATRX chromatin remodeler	546	TSQEGsSDDAER	S875	1	15.8126	16.0081	15.8593	15.5323	15.5555	15.483	14.992	15.0075	15.105	0.797191	0.00413553	0.936641	0.571566	0.962736	0.928059	0.169207	0.734712	0.956443
2862	P46100	ATRX	ATRX chromatin remodeler	546	TSQEGssDDAERK	S875;S876	2	15.3549	14.9462	14.7715	14.8828	14.9685	15.2032	15.1107	15.0515	14.7751	1.01554	0.977025	0.808499	0.425031	0.88152	0.177702	0.991653	0.614975	0.316849
2863	P46100	ATRX	ATRX chromatin remodeler	546	LTPVsLSNsPIK	S594;S598	2	14.3248	14.6176	14.4923	14.2603	14.2956	13.9673	13.7329	16.2742	15.0729	0.851415	0.086368	1.25283	0.743135	1.58954	0.49609	0.408563	0.857386	0.637168
2864	P46100	ATRX	ATRX chromatin remodeler	546	DFDsSEDEK	S849	1	16.932	18.0565	17.5308	16.1093	16.1041	16.3084	15.5736	15.4368	15.3546	0.373338	0.0159096	0.746147	0.00726066	0.93597	0.366034	0.229931	0.0550763	0.521777
2865	P46100	ATRX	ATRX chromatin remodeler	546	DFDssEDEK	S849;S850	2	17.7114	17.5134	17.6499	17.7336	17.6916	17.835	15.9168	15.4758	15.6878	1.05974	0.150321	0.908216	0.921797	0.749093	0.0513196	0.486249	0.961016	0.137895
2866	P46100	ATRX	ATRX chromatin remodeler	546	DELsDYAEK	S1061	1	15.7277	14.6987	15.3582	15.2335	15.0449	15.2708	15.8242	15.4032	15.5186	0.917165	0.812036	0.805066	0.107403	0.741715	0.0400854	0.92463	0.269173	0.118288
2867	P46100	ATRX	ATRX chromatin remodeler	546	KDELsDYAEK	S1061	1	16.7775	16.0473	16.6764	16.4812	15.9079	16.4049	15.795	16.4492	15.789	0.828429	0.462799	0.54282	0.196953	0.65524	0.421374	0.749477	0.386685	0.570838
2869	P46100	ATRX	ATRX chromatin remodeler	546	SSTSGsDFDTK	S788	1	16.5119	16.5602	16.3586	16.46	16.412	16.5139	16.5753	16.7602	16.6749	0.964634	0.835658	1.1196	0.075341	1.16065	0.0269455	0.934124	0.217445	0.0911453
2871	P46100	ATRX	ATRX chromatin remodeler	546	RNSsDSAIDNPKPNK	S704	1	13.829	14.4332	13.9446	14.3103	14.1628	14.1047	16.5821	16.3286	16.5256	1.16323	0.560392	0.926375	0.279432	1.1768	0.0785008	0.803371	0.477436	0.182109
2872	P46100	ATRX	ATRX chromatin remodeler	546	ETFsSAEGTVDK	S889	1	13.0622	12.9977	13.1299	13.7051	13.228	13.3807	17.1799	16.6979	16.7793	1.24704	0.0619419	0.593983	0.157404	1.59101	0.0121137	0.370077	0.336378	0.055963
2878	P46100	ATRX	ATRX chromatin remodeler	546	YVEsDDEKPLDDETVNEDASNENSENDITMQSLPK	S92	1	13.7644	13.2434	13.7214	14.0343	13.7778	13.7075	16.9399	16.6562	16.7944	1.03992	0.246491	0.750514	0.0140501	0.627216	0.00167005	0.585667	0.0810411	0.0181758
2879	P46100	ATRX	ATRX chromatin remodeler	546	KDQsDEtsEDDKK	S974;S978;T977	3	15.937	15.8314	15.7989	15.9369	16.0031	15.9497	17.1336	17.2392	17.2356	1.08541	0.0812203	0.900331	0.0100776	0.996399	0.370396	0.400071	0.06612	0.526246
2880	P46100	ATRX	ATRX chromatin remodeler	546	SsIISK	S801	1	14.0202	14.0585	14.8074	14.258	14.0821	14.0857	17.3382	17.5364	17.5077	1.01908	0.590694	1.07581	0.469973	1.03008	0.835161	0.82271	0.654027	0.893382
2881	P46100	ATRX	ATRX chromatin remodeler	546	VYEHTSRFsPK	S316	1	16.7942	14.6112	14.7477	14.4043	14.354	14.6612	17.5116	17.4826	17.5152	0.788171	0.270022	0.908567	0.109685	0.857349	0.00464102	0.606929	0.272429	0.031903
38611	P54253	ATXN1	ataxin 1	6310	ALSTGLDYsPPSAPR	S88	1	13.1043	13.0183	12.7946	12.9798	13.2414	13.3436	12.8587	12.9446	13.2368	1.16723	0.203872	0.950227	0.794438	0.814089	0.329173	0.545695	0.888092	0.484138
38612	P54253	ATXN1	ataxin 1	6310	RWsAPESR	S775	1	14.7911	14.7297	14.7629	14.7539	14.9057	14.6304	15.2637	15.0337	15.0809	0.993774	0.98087	1.24666	0.00725411	1.25447	0.0267881	0.99323	0.0550763	0.0907782
38613	P54253	ATXN1	ataxin 1	6310	EAsPSTLNDK	S406	1	15.2955	15.1175	15.1443	15.2191	15.0497	15.2464	15.101	14.798	14.9108	1.05324	0.873784	0.850553	0.0753399	0.807557	0.094471	0.950388	0.217445	0.206967
42401	Q9UBB4	ATXN10	ataxin 10	25814	NLTEDNsQNQDLIAK	S430	1	12.6114	12.6358	12.869	12.9266	12.8922	12.4856	9.22882	9.22882	9.76506	1.19447	0.720939	1	0.696037	1	0.373901	0.885443	0.826329	0.528247
42402	Q9UBB4	ATXN10	ataxin 10	25814	LsGVMVPAPIQDLEALR	S12	1	10.2493	9.22882	9.22882	9.22882	9.22882	9.22882	14.3554	14.1773	14.2905	1	0.373901	3.14862	8.61974e-05	2.636	0.000565524	0.691066	0.00748427	0.0109451
33073	P0C7T5	ATXN1L	ataxin 1 like	342371	GTPDtDLEVQR	T333	1	15.5661	15.5961	15.7491	15.3159	15.391	15.486	14.3884	14.4376	14.4007	0.86748	0.0332198	0.794437	0.0533385	1.09197	0.457337	0.293278	0.17643	0.601841
33074	P0C7T5	ATXN1L	ataxin 1 like	342371	REsEALDsPNSK	S284;S289	2	14.7327	14.7625	14.4775	14.5626	14.2737	13.9593	15.2791	15.0082	14.9914	0.727526	0.116281	0.922647	0.884022	1.11622	0.0534574	0.448268	0.940546	0.141934
33075	P0C7T5	ATXN1L	ataxin 1 like	342371	REsEALDSPNSK	S284	1	15.1243	15.1372	14.9667	14.8495	14.8612	14.786	14.5388	14.4496	14.4157	0.826579	0.0149535	0.451715	6.53326e-05	0.520721	0.000111013	0.225638	0.00682527	0.00571298
12857	A0A5F9ZHW5	ATXN2	ataxin 2	6311	GIsPVVSEHR	S784	1	14.6102	14.6642	14.6768	14.3634	14.3661	14.6387	13.9145	13.3734	13.5076	0.813304	0.106386	0.920058	0.72516	0.934326	0.887291	0.436327	0.845944	0.929546
12859	A0A5F9ZHW5	ATXN2	ataxin 2	6311	QNSPAGNKENIKPNETsPSFSK	S772	1	16.1469	14.9152	14.6913	14.637	14.7095	14.6474	13.6996	13.782	13.512	0.830605	0.265206	0.771905	0.0469545	0.862336	0.816679	0.602858	0.163969	0.880482
12860	A0A5F9ZHW5	ATXN2	ataxin 2	6311	QNSIGNTPSGPVLASPQAGIIPTEAVAMPIPAAsPTPASPASNR	S728	1	13.5861	13.777	13.6278	13.4015	13.6056	13.7044	14.2738	14.2143	14.373	0.984728	0.430542	0.762885	0.00199022	0.938007	0.174045	0.728568	0.0282507	0.311999
12861	A0A5F9ZHW5	ATXN2	ataxin 2	6311	ENIKPNETsPSFSK	S772	1	16.6009	16.9334	16.6678	16.6806	16.8085	16.6225	14.2673	15.4312	14.9427	1.00893	0.806959	1.01927	0.547234	1.22714	0.558176	0.922377	0.715715	0.688615
12865	A0A5F9ZHW5	ATXN2	ataxin 2	6311	AVtPSSEAK	T741	1	16.6539	16.814	16.8606	16.7633	16.6864	16.6819	15.897	15.6771	15.95	0.915347	0.388671	1.53711	0.00251628	0.926966	0.646752	0.70102	0.0313371	0.758097
12867	A0A5F9ZHW5	ATXN2	ataxin 2	6311	DNsEEFLK	S431	1	15.2768	15.2883	15.26	16.0717	16.0064	15.6689	16.5409	16.2867	16.3857	1.65821	0.00688096	0.822431	0.0586024	0.815153	0.0314019	0.187464	0.186679	0.100733
12869	A0A5F9ZHW5	ATXN2	ataxin 2	6311	MSSEGPPRMsPK	S624	1	14.0731	13.8294	14.1303	13.171	14.1335	13.9133	16.5224	16.4972	16.405	0.895132	0.424045	0.802841	0.0138914	0.87709	0.006056	0.724218	0.0805081	0.0367065
5480	H3BUF6	ATXN2L	ataxin 2 like	11273	GPPQsPVFEGVYNNSR	S111	1	14.7082	14.7894	14.6336	14.5915	14.7867	15.0217	10.8425	10.693	11.9374	1.05594	0.535415	3.06036	0.0548282	0.821045	0.890325	0.790634	0.179296	0.93135
5482	H3BUF6	ATXN2L	ataxin 2 like	11273	QGSGREsPSLASR	S339	1	19.8035	19.8239	19.9607	20.0112	20.1533	20.118	12.0818	12.0525	11.7107	1.22612	0.023896	0.947687	0.337199	1.03389	0.563561	0.263254	0.535513	0.69291
5483	H3BUF6	ATXN2L	ataxin 2 like	11273	LQPSsSPENSLDPFPPR	S558	1	16.735	16.7279	16.6395	16.9143	16.8572	16.7363	12.7681	13.1829	12.9559	1.09376	0.0904281	1.1594	0.150539	1.37136	0.0407131	0.415083	0.32704	0.119455
5484	H3BUF6	ATXN2L	ataxin 2 like	11273	RPPGGTsPPNGGLPGPLATSAAPPGPPAAASPCLGPVAAAGSGLR	S32	1	12.1301	11.9047	12.4892	11.7768	12.0045	12.5531	15.2315	15.1189	15.0805	0.916623	0.836152	1.32937	0.00246805	1.25894	0.0602822	0.934252	0.031154	0.153513
5485	H3BUF6	ATXN2L	ataxin 2 like	11273	EVDGLLTSEPMGSPVsSK	S597	1	17.4882	17.2063	17.3491	17.5086	17.5371	17.4205	15.6531	15.816	15.8127	1.11693	0.187018	1.45209	0.00133302	1.1852	0.0453926	0.524953	0.0228094	0.12779
5486	H3BUF6	ATXN2L	ataxin 2 like	11273	GAEGILAPQPPPPQQHQERPGAAAIGsAR	S98	1	12.8029	12.293	12.7426	12.5003	12.6794	12.3365	15.164	14.9758	14.9198	0.845436	0.599949	0.619278	0.0121595	0.595465	0.00104527	0.827276	0.0740531	0.0142992
5487	H3BUF6	ATXN2L	ataxin 2 like	11273	STSTPTsPGPR	S684	1	19.8817	19.9915	19.6068	19.6055	19.8318	19.9493	15.7865	15.8781	15.7376	0.965996	0.84833	1.0957	0.155991	1.02578	0.310153	0.940031	0.334616	0.465229
5488	H3BUF6	ATXN2L	ataxin 2 like	11273	EKEVDGLLTSEPMGsPVSSK	S594	1	16.9627	16.9692	16.9954	17.1029	17.0938	17.0865	16.7028	16.7179	16.8334	1.09016	0.000429243	0.993059	0.381296	0.907929	0.273848	0.100886	0.575698	0.428172
5490	Q8WWM7	ATXN2L	ataxin 2 like	11273	TLSSPsNRPSGETSVPPPPAVGR	S426	1	15.5583	15.6546	15.7844	15.7	15.7852	15.7498	16.9364	16.9814	16.9416	1.06816	0.3211	0.98105	0.263545	0.89991	0.000710002	0.653247	0.462018	0.01193
5493	H3BUF6	ATXN2L	ataxin 2 like	11273	EIESsPQYR	S306	1	17.1339	16.8637	17.4004	17.2474	17.0926	17.2441	17.148	17.0308	16.9543	1.07939	0.72293	0.93108	0.620773	0.862602	0.119182	0.885897	0.77072	0.24167
5494	H3BUF6	ATXN2L	ataxin 2 like	11273	EsPSLASR	S339	1	15.6009	15.6672	16.1172	15.7238	15.6976	15.8429	17.4147	17.395	17.3966	1.03999	0.822359	1.0335	0.542771	0.925298	0.0718285	0.92803	0.711511	0.172372
5497	H3BUF6	ATXN2L	ataxin 2 like	11273	MYPPRsPK	S449	1	15.3351	15.2746	15.2506	15.5676	15.5012	15.6382	19.3465	19.3125	19.2585	1.22518	0.00382819	0.673977	0.0113182	0.697702	0.00927718	0.165915	0.0708292	0.0478123
5498	H3BUF6	ATXN2L	ataxin 2 like	11273	yIPLPQR	Y349	1	9.22882	9.22882	10.4529	11.4394	10.7102	11.127	19.1469	19.2665	19.3167	3.7274	0.0339313	0.67957	0.000927689	0.554244	0.000209516	0.296321	0.0193461	0.00729847
42102	O15265	ATXN7	ataxin 7	6314	GPPTGsPAESIK	S783	1	13.8193	13.7303	13.9297	13.5334	13.9073	13.9133	13.7443	13.6296	13.835	1.06285	0.777652	0.949296	0.337595	0.893157	0.745456	0.910298	0.535912	0.830635
46782	C9K0V9	ATXN7L1	ataxin 7 like 1	222255	SVPPsPEK	S253	1	12.72	12.8706	12.9652	13.2365	12.9138	13.0269	12.6885	12.5954	12.7712	1.11448	0.155263	0.881467	0.129598	0.790921	0.0252323	0.491162	0.300423	0.0872801
46783	C9K0V9	ATXN7L1	ataxin 7 like 1	222255	SDEsPSNK	S639	1	12.9249	13.2979	13.4664	13.0809	13.0832	12.965	12.9809	12.9752	12.7435	0.860325	0.320292	0.799593	0.13764	0.929408	0.176736	0.652692	0.310223	0.315646
32321	Q14CW9	ATXN7L3	ataxin 7 like 3	56970	SEsDQEDNDDINDNDWSYGSEK	S131	1	13.1786	13.2895	13.1927	13.4322	13.3155	13.7253	12.6425	11.8272	12.5013	1.18065	0.0995529	1.15295	0.836224	1.10964	0.887283	0.428848	0.912812	0.929546
32322	Q14CW9	ATXN7L3	ataxin 7 like 3	56970	LQWDGSSDLsPSDSGSSK	S281	1	14.0418	13.8523	13.77	14.0053	14.2582	13.9835	13.7298	13.5872	13.2722	1.11183	0.178917	1.31452	0.090934	1.11338	0.842011	0.516913	0.243574	0.898183
32323	Q14CW9	ATXN7L3	ataxin 7 like 3	56970	SHLSLVGTASGLGsNK	S326	1	12.296	12.1158	12.7699	12.0957	12.3512	12.4023	14.0784	14.0376	14.0265	1.03904	0.636312	1.13702	0.123745	1.02266	0.717071	0.846906	0.292569	0.810535
32324	Q14CW9	ATXN7L3	ataxin 7 like 3	56970	SDKNPNsPR	S163	1	17.7897	18.0484	18.1111	18.1555	18.0887	18.0863	18.1714	18.2115	18.2981	1.02831	0.276491	1.11973	0.0812956	1.0889	0.0556816	0.614039	0.227802	0.145509
43355	Q9H7T9	AUNIP	aurora kinase A and ninein interacting protein	79000	sPVSVFSWDNEK	S267	1	14.3174	14.2387	14.0258	14.2682	14.3463	14.3272	14.24	13.848	14.0486	1.06332	0.254247	0.876588	0.357454	0.82439	0.0809983	0.59176	0.55439	0.186204
26685	Q9Y679	AUP1	AUP1 lipid droplet regulating VLDL assembly factor	550	LRPQSAQSSFPPsPGPSPDVQLATLAQR	S354	1	16.0732	16.016	16.2606	16.1107	16.027	16.0309	11.5398	11.6809	11.8009	0.971072	0.485892	0.769374	0.0375317	0.771817	0.056681	0.764155	0.143178	0.147415
26686	Q9Y679	AUP1	AUP1 lipid droplet regulating VLDL assembly factor	550	FPSSGPVtPQPTALTFAK	T433	1	11.8523	12.1027	12.0592	12.026	12.0546	12.6372	15.3139	15.552	15.3074	0.996835	0.333827	1.81517	0.0019203	1.68787	0.00209394	0.662554	0.0278749	0.0205487
26688	Q9Y679	AUP1	AUP1 lipid droplet regulating VLDL assembly factor	550	ELGQTGTRLtPADK	T326	1	14.3466	14.4538	14.6688	14.5587	14.3277	14.6449	16.3567	16.3312	16.2594	1.07542	0.88463	1.19582	0.0661687	1.23144	0.00288587	0.954555	0.200928	0.0244666
32980	Q8WXX7	AUTS2	activator of transcription and developmental regulator AUTS2	26053	TPVVESARPNsTSSR	S956	1	13.8783	13.419	14.158	13.5998	13.3728	13.6284	11.7742	12.4504	12.0865	0.82444	0.283539	0.750405	0.195722	1.07458	0.556717	0.62115	0.385409	0.687545
32981	Q8WXX7	AUTS2	activator of transcription and developmental regulator AUTS2	26053	APsPDPDLVQR	S319	1	12.5008	12.6149	12.2408	11.9828	11.9548	11.9974	13.2219	12.7007	12.9958	0.698326	0.0131266	0.664562	0.0228527	0.896576	0.21273	0.216699	0.107582	0.358069
32982	Q8WXX7	AUTS2	activator of transcription and developmental regulator AUTS2	26053	LSHPHHYsSDRENDR	S149	1	13.5854	13.4575	13.7632	13.3712	13.1533	13.1418	12.9625	13.1116	13.1152	0.741222	0.0305436	0.587758	0.026917	0.712918	0.00780629	0.285674	0.117783	0.0428308
32984	Q8WXX7	AUTS2	activator of transcription and developmental regulator AUTS2	26053	TtPLSAEIR	T1238	1	13.7648	13.7829	14.2618	13.8234	14.0943	13.8841	13.1211	13.3736	13.4095	1.07264	0.989357	0.752988	0.0270675	0.701997	0.00665366	0.99579	0.118228	0.038757
41578	Q9NQS1	AVEN	apoptosis and caspase activation inhibitor	57099	DNPsPGPSR	S261	1	15.4982	15.5772	15.3826	15.5518	15.5023	15.5141	15.219	14.8905	15.0842	1.01105	0.563997	0.750559	0.0190576	0.742353	0.00898737	0.805679	0.0966983	0.0468863
28549	O15169	AXIN1	axin 1	8312	GETSTAtPR	T60	1	14.0761	14.1536	14.6671	14.4047	14.5148	14.25	12.456	12.1725	12.603	1.1901	0.674244	0.958112	0.534228	1.08282	0.60621	0.862874	0.706059	0.727381
28550	O15169	AXIN1	axin 1	8312	sPDSGHVAK	S493	1	15.5473	15.6889	15.4503	15.739	15.689	15.5099	12.6649	12.7276	13.196	1.10323	0.441386	0.710182	0.0854604	0.706007	0.144374	0.735687	0.234517	0.275114
28551	O15169	AXIN1	axin 1	8312	SDLDLGYEPEGsASPTPPYLK	S75	1	15.0896	15.1019	15.1307	15.1152	15.1773	15.3147	13.9455	13.3631	13.5401	1.05367	0.189543	0.723414	0.104516	0.641962	0.0284308	0.528346	0.265229	0.0945321
28552	O15169	AXIN1	axin 1	8312	QsPGPGHR	S486	1	14.0764	14.0072	13.8964	14.3574	14.1795	14.1592	13.9207	13.884	13.8865	1.12688	0.0435198	0.831004	0.0965949	0.698262	0.00316882	0.325829	0.252553	0.0256827
28553	O15169	AXIN1	axin 1	8312	tPGRQsPGPGHR	S486;T481	2	12.5178	12.2611	12.9213	12.0666	12.5183	12.3412	14.3303	14.3422	14.2993	0.884834	0.329798	0.984567	0.73459	0.760764	4.24057e-05	0.659548	0.852597	0.00409227
28554	O15169	AXIN1	axin 1	8312	VLRtPGRQsPGPGHR	S486;T481	2	13.2214	13.396	13.193	13.3023	13.2299	13.0522	15.0279	15.0867	14.9245	1.00591	0.483785	0.950027	0.126232	0.901635	0.0665224	0.762592	0.295745	0.163838
28555	O15169	AXIN1	axin 1	8312	TGSEsPK	S217	1	14.3528	14.4407	14.2425	14.7712	14.7157	14.7248	15.2855	15.3431	15.5575	1.29418	0.00281171	0.868039	0.197087	0.786818	0.0812823	0.155903	0.386866	0.186686
43479	Q9Y2T1	AXIN2	axin 2	8313	AsPDSPLTR	S70	1	13.9549	13.9736	13.7498	13.881	13.7717	13.8034	12.3173	11.5405	12.0465	0.90032	0.39977	0.890894	0.279326	0.932238	0.545166	0.709238	0.477387	0.677925
43480	Q9Y2T1	AXIN2	axin 2	8313	LsPTVVGLSSK	S244	1	12.1934	12.2132	12.38	12.4805	11.8526	12.1478	13.8063	13.9448	13.4219	0.955651	0.62145	0.902129	0.383024	1.00201	0.586513	0.839132	0.577146	0.712017
38239	Q9H6S1	AZI2	5-azacytidine induced 2	64343	NSLEDNSWVFPsPPK	S353	1	14.9487	14.5969	15.0583	14.9518	14.9345	14.9745	14.676	14.4663	14.3541	1.00215	0.572921	0.715823	0.093111	0.714284	0.00874346	0.811342	0.246874	0.0460162
26748	M0R2K3	BABAM1	BRISC and BRCA1 A complex member 1	29086	sEGEGEAASADDGSLNTSGAGPK	S49	1	14.8184	14.8069	14.8952	15.0796	15.0237	15.2419	14.2261	14.0943	13.9117	1.19848	0.0180052	0.98621	0.763362	1.19606	0.153243	0.239193	0.869045	0.286474
26749	M0R2K3	BABAM1	BRISC and BRCA1 A complex member 1	29086	AVGAQASVGsR	S47	1	14.047	14.1649	14.1144	13.5367	13.836	13.9984	14.7653	15.2253	14.9491	0.824552	0.0845344	1.09477	0.364038	0.913464	0.415136	0.40607	0.561017	0.5648
26750	M0R2K3	BABAM1	BRISC and BRCA1 A complex member 1	29086	TRsNPEGAEDR	S29	1	14.8076	15.8582	14.8834	15.3274	15.3189	15.6828	16.1744	16.4223	16.4948	1.36038	0.508961	2.90574	0.028432	2.13599	0.00395494	0.778231	0.121834	0.0291296
26752	M0R2K3	BABAM1	BRISC and BRCA1 A complex member 1	29086	sNPEGAEDR	S29	1	18.6925	18.7079	19.0576	18.9843	18.9707	19.0121	19.2693	19.1925	19.288	1.21117	0.229648	1.47563	0.0247107	1.21835	0.00118158	0.570384	0.112454	0.0150603
48098	C9J2G0	BABAM2	BRISC and BRCA1 A complex member 2	9577	ISPMLsPFISSVVR	S15	1	9.22882	9.22882	10.1782	9.22882	9.22882	9.22882	9.22882	9.22882	9.22882	1	0.373901	1	0.373901	1		0.691066	0.567974
39904	O14867	BACH1	BTB domain and CNC homolog 1	571	ISEsPEPGQR	S445	1	13.7098	13.7464	13.8173	13.9456	13.8458	13.8651	12.9103	13.0174	13.4034	1.0858	0.0438034	1.53871	0.0589348	1.09023	0.233969	0.32666	0.187178	0.383213
39905	O14867	BACH1	BTB domain and CNC homolog 1	571	EDSSVASSDRSsVER	S388	1	12.8412	12.2078	12.3957	12.8706	12.9339	12.8928	13.4328	13.8051	13.3084	1.41136	0.0914126	0.870813	0.610141	0.801579	0.246806	0.41697	0.763209	0.398128
39906	O14867	BACH1	BTB domain and CNC homolog 1	571	AsPPLQDSASQTYESMCLEK	S196	1	13.6323	13.7207	13.4691	13.6189	13.7518	13.8335	13.7476	13.186	13.6466	1.08637	0.257957	0.933213	0.258786	0.859474	0.110431	0.595366	0.457003	0.229606
37673	Q9BYV9	BACH2	BTB domain and CNC homolog 2	60468	KQPsPAPTPTAPAGAACLER	S315	1	13.2677	13.0946	13.4208	13.159	13.7731	13.0658	13.3767	13.3876	13.5182	0.927435	0.78123	1.08671	0.18672	1.17174	0.696729	0.911288	0.374719	0.796787
37674	Q9BYV9	BACH2	BTB domain and CNC homolog 2	60468	EVSNFTMGsPLR	S409	1	15.5154	15.5911	15.5881	15.7516	15.6359	15.7555	14.4848	14.4699	14.5979	1.12005	0.0322189	0.980398	0.489319	0.775265	0.00184718	0.290818	0.670646	0.0192504
37675	Q9BYV9	BACH2	BTB domain and CNC homolog 2	60468	SVAsPSCLR	S337	1	14.2984	14.5425	14.5133	14.9116	14.852	14.829	15.6361	15.621	15.6647	1.2646	0.00694226	1.03382	0.0531312	0.923012	0.148448	0.187464	0.175936	0.280676
22407	Q92934	BAD	BCL2 associated agonist of cell death	572	HSSYPAGTEDDEGMGEEPsPFR	S91	1	15.8623	15.8324	15.9067	15.9078	15.8595	16.041	10.4563	10.944	11.2792	1.03204	0.303053	1.19969	0.60759	0.67014	0.0961742	0.638174	0.761424	0.209119
22408	Q92934	BAD	BCL2 associated agonist of cell death	572	sAPPNLWAAQR	S99	1	18.1878	18.1884	18.1841	17.9345	17.8684	17.9337	16.0041	16.0474	16.1733	0.838534	0.000235116	1.13691	0.0196457	1.10162	0.13515	0.0841462	0.0983399	0.262412
22409	Q92934	BAD	BCL2 associated agonist of cell death	572	RMsDEFVDSFK	S118	1	17.8861	18.0499	17.7412	17.7207	17.6301	17.7289	16.5795	16.1906	16.0841	0.891653	0.103084	0.677935	0.0430266	0.685592	0.0459389	0.431549	0.155298	0.128788
22410	Q92934	BAD	BCL2 associated agonist of cell death	572	MsDEFVDSFK	S118	1	16.6562	17.0417	16.9098	16.7282	16.7436	16.8039	17.1239	16.98	17.0301	0.891134	0.391873	1.08694	0.219784	1.21973	0.00400089	0.703963	0.413029	0.0293152
22411	Q92934	BAD	BCL2 associated agonist of cell death	572	GLGPsPAGDGPSGSGK	S25	1	16.7514	16.7935	16.669	16.6552	16.8147	16.7352	17.9126	18.0777	18.0836	0.988832	0.962663	1.14204	0.277684	1.28081	0.00674927	0.985795	0.475543	0.039075
22412	Q92934	BAD	BCL2 associated agonist of cell death	572	HsSYPAGTEDDEGMGEEPsPFR	S74;S91	2	11.1827	10.6814	10.1943	11.5215	11.2397	11.6931	17.8723	18.0689	18.0226	1.79021	0.0640061	0.891835	0.0285582	1.06356	0.297165	0.371977	0.122211	0.452103
14922	O95817	BAG3	BAG cochaperone 3	9531	SQsPAASDCSSSSSSASLPSSGR	S173	1	12.2482	13.2946	12.6855	12.4243	12.8319	13.2149	12.7896	12.7682	13.0219	1.10678	0.841653	1.07482	0.728201	0.971129	0.888481	0.936452	0.848226	0.93011
14923	O95817	BAG3	BAG cochaperone 3	9531	SsLGSHQLPR	S195	1	14.3456	14.1937	14.4607	13.4968	13.4848	13.7509	14.3532	14.4853	14.6533	0.55523	0.00288599	4.154	5.31499e-05	2.5073	0.00240593	0.156812	0.00665793	0.0221143
14925	O95817	BAG3	BAG cochaperone 3	9531	SSTPLHSPsPIR	S291	1	17.7869	17.6664	17.4975	17.2414	17.1215	17.4183	14.2295	14.3797	14.0124	0.744844	0.031643	0.92265	0.392466	1.66174	0.0101832	0.289093	0.586362	0.0504462
14928	O95817	BAG3	BAG cochaperone 3	9531	AAPSTAPAEAtPPKPGEAEAPPK	T406	1	15.1421	15.269	15.1799	15.2899	15.0327	15.3167	15.0141	14.9926	15.1402	1.07922	0.877374	0.891425	0.0674401	0.82599	0.181288	0.951789	0.202878	0.321119
14929	O95817	BAG3	BAG cochaperone 3	9531	THYPAQQGEYQTHQPVyHK	Y247	1	12.4757	12.2247	12.4308	13.1592	13.0898	13.5882	17.0164	17.2451	17.177	1.65676	0.00658408	0.712319	0.00950161	0.956333	0.356373	0.186171	0.0637363	0.511857
37200	O95429	BAG4	BAG cochaperone 4	9530	SSGNsPTPVSR	S179	1	17.1774	17.2037	17.0932	16.7148	16.7011	17.0701	13.1718	12.5899	13.2243	0.725665	0.0582371	1.11387	0.897509	1.27646	0.716195	0.360585	0.947481	0.80994
37202	O95429	BAG4	BAG cochaperone 4	9530	sGYGPSDGPSYGR	S7	1	13.0162	12.9758	13.0786	12.8196	12.6946	13.1792	17.0086	17.0456	16.9669	0.872622	0.444343	0.889594	0.0200766	1.2259	0.220269	0.737543	0.0995864	0.367023
8407	A0A024RCR6	BAG6	BAG cochaperone 6	7917	LQEDPNYsPQR	S1117	1	15.1603	15.1135	15.3919	15.2396	14.8979	15.2332	13.8109	14.3133	13.9888	1.05182	0.526469	0.987979	0.750348	1.26963	0.067809	0.787054	0.861348	0.165834
8408	A0A024RCR6	BAG6	BAG cochaperone 6	7917	LQEDPNYsPQRFPNAQR	S1117	1	15.3259	14.8911	14.6425	14.5752	14.2607	14.4958	14.2441	14.8659	14.6725	0.760323	0.0824481	0.859387	0.256388	1.13029	0.50721	0.402701	0.454705	0.646955
8409	A0A024RCR6	BAG6	BAG cochaperone 6	7917	VGDPPQPLPEEPMEVQGAERAsPEPQR	S964	1	17.0053	17.2756	16.9895	16.9262	16.8871	17.1146	14.7416	14.8113	14.8261	0.946642	0.382248	0.985403	0.663896	0.984848	0.637303	0.696786	0.802332	0.751576
8410	A0A024RCR6	BAG6	BAG cochaperone 6	7917	AsPEPQRENASPAPGTTAEEAMSR	S964	1	14.4185	14.0062	13.3309	13.7453	13.6444	13.5449	14.8262	14.7642	14.719	0.77816	0.443538	0.759905	0.00781346	0.722467	0.0390586	0.737156	0.0573162	0.116262
8411	A0A024RCR6	BAG6	BAG cochaperone 6	7917	AsPEPQRENAsPAPGTTAEEAMSR	S964;S973	2	14.8887	14.8325	14.4697	14.7638	14.8356	14.8333	15.7482	15.8914	15.6694	1.00056	0.578399	0.936114	0.346933	0.905026	0.21777	0.815528	0.544457	0.36404
8416	A0A024RCR6	BAG6	BAG cochaperone 6	7917	APPQTHLPSGASSGTGSASATHGGGsPPGTR	S113	1	16.3223	16.135	16.132	15.9917	16.0959	16.074	16.1026	16.2399	16.0985	0.958604	0.11318	0.977779	0.561763	1.02	0.173268	0.445275	0.727231	0.311248
8418	A0A024RCR6	BAG6	BAG cochaperone 6	7917	ENAsPAPGTTAEEAMSR	S973	1	15.8435	15.7926	15.905	15.8922	15.8112	15.9282	17.034	17.1965	17.0944	1.03435	0.559211	1.06368	0.870138	1.12363	0.193355	0.803037	0.933274	0.335965
13263	Q9P281	BAHCC1	BAH domain and coiled-coil containing 1	57597	LDHEGVTsPK	S2248	1	16.4887	16.585	16.5075	16.5126	16.4699	16.624	13.3624	13.3395	13.6035	1.00356	0.884319	0.986229	0.32989	1.00215	0.346875	0.95447	0.528352	0.502099
33879	Q9P281	BAHCC1	BAH domain and coiled-coil containing 1	57597	VSSEAPPPSEAATPSLsPK	S2075	1	14.4084	14.2522	14.1483	13.9686	13.8027	14.1436	14.6112	14.4639	14.46	0.821561	0.0742462	1.15807	0.0555181	1.4096	0.00806239	0.387277	0.180543	0.043658
33880	Q9P281	BAHCC1	BAH domain and coiled-coil containing 1	57597	LSsPESEVK	S1718	1	14.6057	14.691	14.7889	14.5245	14.5788	14.7115	14.5506	14.7252	14.8822	0.925167	0.304711	1.02402	0.836296	1.10684	0.359926	0.639506	0.912836	0.515582
33881	Q9P281	BAHCC1	BAH domain and coiled-coil containing 1	57597	DESSRsPAR	S1477	1	12.9689	13.3824	13.4054	13.3593	13.1384	13.4224	16.4727	16.5397	16.6008	0.98411	0.759046	1.02259	0.83231	1.01895	0.971627	0.90106	0.911035	0.98301
22992	Q8TBE0	BAHD1	bromo adjacent homology domain containing 1	22893	LAsLNAEALNNLLLER	S121	1	10.3847	9.22882	10.2704	9.22882	9.22882	9.22882	9.22882	9.22882	9.22882	0.4858	0.117191	0.4858	0.117191	1		0.449294	0.28276
22993	Q8TBE0	BAHD1	bromo adjacent homology domain containing 1	22893	SADEADELPPDLPKPPsPAPSSEDPGLAQPR	S101	1	15.475	15.4651	15.5068	15.6198	15.6751	15.6496	13.3244	13.4003	13.3378	1.12867	0.00123207	0.996035	0.709832	1.10214	0.689405	0.121088	0.835723	0.792042
22994	Q8TBE0	BAHD1	bromo adjacent homology domain containing 1	22893	DLsPEPAPDEGPR	S184	1	16.5584	16.6151	16.8131	16.8522	16.7837	16.821	14.5702	14.8537	14.7602	1.1534	0.12057	0.861628	0.185253	0.960626	0.723312	0.453816	0.373055	0.815059
22995	Q8TBE0	BAHD1	bromo adjacent homology domain containing 1	22893	DLsPEPAPDEGPRR	S184	1	15.1619	14.7473	14.9751	14.6366	14.8182	14.8511	15.57	15.4951	15.7075	0.896945	0.232562	1.06809	0.162317	0.946323	0.422353	0.573007	0.343196	0.571475
22996	Q8TBE0	BAHD1	bromo adjacent homology domain containing 1	22893	LsPVAAPHEEGLLLAPSSVPSGTPFQHPPWGSSR	S405	1	13.6027	13.3435	13.2467	13.0766	13.5873	13.1975	16.8397	16.6456	16.7171	0.903728	0.586732	1.07326	0.494517	0.93052	0.230305	0.821452	0.674642	0.378983
17496	I3L4C2	BAIAP2	BAR/IMD domain containing adaptor protein 2	10458	LsDSYSNTLPVR	S334	1	12.6612	12.4319	12.6231	12.3084	12.9677	12.7876	9.22882	9.22882	9.22882	1.12077	0.609107	1	0.373901	0.385438	0.116556	0.832536	0.567974	0.238284
17497	I3L4C2	BAIAP2	BAR/IMD domain containing adaptor protein 2	10458	AVQLMQQVASNGATLPSALSAsK	S261	1	14.4759	14.7756	15.5451	14.8811	14.9321	14.8681	12.0017	11.9601	12.2689	1.07592	0.90995	0.57991	0.472672	0.631119	0.126711	0.966047	0.656435	0.251392
17500	I3L4C2	BAIAP2	BAR/IMD domain containing adaptor protein 2	10458	SLsPPQSQSK	S325	1	14.7582	14.8362	14.7276	15.0058	14.8857	14.9625	12.5873	12.4549	12.4991	1.15215	0.0205574	0.917609	0.510902	0.818731	0.434143	0.24655	0.687408	0.58175
17502	I3L4C2	BAIAP2	BAR/IMD domain containing adaptor protein 2	10458	SSsMAAGLER	S366	1	16.1072	16.3844	18.1596	16.455	16.7103	16.4122	13.5853	13.4406	13.5539	1.05013	0.611003	1.2997	0.116546	0.868454	0.126133	0.833593	0.281788	0.250499
17503	I3L4C2	BAIAP2	BAR/IMD domain containing adaptor protein 2	10458	sSSMAAGLER	S364	1	11.6056	12.8103	12.7878	12.6657	12.7144	12.1067	13.8362	13.8887	13.9454	0.91886	0.841702	1.42387	0.000611087	0.834654	0.0354017	0.936452	0.0156834	0.109078
17504	I3L4C2	BAIAP2	BAR/IMD domain containing adaptor protein 2	10458	NSYATTENKtLPR	T360	1	14.5273	14.5103	16.3605	14.6251	15.1033	14.8461	14.4303	14.3769	14.5495	1.24729	0.685203	0.796677	0.0059835	0.69147	0.00128797	0.869005	0.0497408	0.0156693
17505	I3L4C2	BAIAP2	BAR/IMD domain containing adaptor protein 2	10458	sLsPPQSQSK	S323;S325	2	13.4384	12.7677	13.1757	13.7574	13.5473	13.8425	13.686	13.9789	14.0189	1.49657	0.0513251	0.683749	0.117737	0.548186	0.00514392	0.342655	0.283452	0.0337243
17506	I3L4C2	BAIAP2	BAR/IMD domain containing adaptor protein 2	10458	AIFSHAAGDNSTLLsFK	S395	1	9.22882	9.22882	11.7893	10.6989	10.6042	9.22882	14.8248	14.8909	14.733	2.59445	0.927201	1.03475	0.736716	0.961735	0.194193	0.972707	0.853601	0.337031
17507	I3L4C2	BAIAP2	BAR/IMD domain containing adaptor protein 2	10458	SQGsKNPQK	S151	1	13.3789	13.4396	13.2923	13.9945	14.1495	14.2228	16.1617	16.0387	16.0883	1.70594	0.000704146	0.814408	0.288439	0.775529	0.0125489	0.118002	0.486735	0.0571486
17727	Q9UHR4	BAIAP2L1	BAR/IMD domain containing adaptor protein 2 like 1	55971	LLEENETEAVTVPTPsPTPVR	S414	1	16.8991	16.9651	16.8254	16.8845	16.8382	16.9334	10.9206	11.0927	11.6994	0.989942	0.83075	0.960598	0.689129	0.978042	0.684123	0.931763	0.82199	0.788265
17728	Q9UHR4	BAIAP2L1	BAR/IMD domain containing adaptor protein 2 like 1	55971	AYTsPLIDMFNNPATAAPNSQR	S295	1	14.5826	14.611	14.381	14.8583	14.8881	14.548	13.3503	13.2104	13.3791	1.21053	0.140161	0.960311	0.817429	0.962522	0.759594	0.476439	0.902421	0.840738
17730	Q9UHR4	BAIAP2L1	BAR/IMD domain containing adaptor protein 2 like 1	55971	TPASTPVSGTPQAsPMIER	S261	1	16.7694	16.662	16.7773	16.4594	16.6192	16.7095	14.8914	14.8894	14.8772	0.901113	0.162576	1.23692	0.00761183	1.0218	0.32787	0.498247	0.0565515	0.482795
17731	Q9UHR4	BAIAP2L1	BAR/IMD domain containing adaptor protein 2 like 1	55971	TPASTPVSGtPQAsPMIER	S261;T257	2	13.4087	12.977	13.4375	13.4054	12.8506	13.4818	16.9077	17.1223	17.195	0.997703	0.914297	1.27711	0.0226096	1.41726	0.013298	0.967365	0.107061	0.0591
17734	Q9UHR4	BAIAP2L1	BAR/IMD domain containing adaptor protein 2 like 1	55971	GWFPsSYTK	S394	1	10.9207	11.3042	11.1506	11.1247	11.328	10.912	16.8295	16.8968	16.9194	0.982164	0.983399	0.998398	0.778809	1.00854	0.932952	0.993886	0.878083	0.958984
42617	E9PJI6	BANP	BTG3 associated nuclear protein	54971	QHSPIQVPMVAGSPLGAtQTCNK	T105	1	13.4393	13.42	13.6249	13.6123	13.6285	13.4165	13.5137	13.4003	13.5775	1.12739	0.574006	1.05291	0.97782	0.933938	0.553959	0.812232	0.989055	0.685324
21268	F8W6N3	BAP1	BRCA1 associated protein 1	8314	SASNKsPLVLEANR	S292	1	15.6158	15.6423	15.6339	15.5778	15.4284	15.4908	13.9394	13.9626	13.7315	0.905557	0.0402908	1.47956	0.00334799	1.56562	0.00398403	0.316181	0.0364071	0.0292572
21270	F8W6N3	BAP1	BRCA1 associated protein 1	8314	VPVRPPQQYsDDEDDYEDDEEDDVQNTNSALR	S395	1	13.3743	13.2949	13.422	13.2927	13.2995	13.0435	14.003	13.6944	14.1757	0.945032	0.174319	1.67739	0.0370339	1.41191	0.0352483	0.51294	0.142263	0.108732
21272	F8W6N3	BAP1	BRCA1 associated protein 1	8314	sPLVLEANR	S292	1	13.1844	13.2568	13.6242	13.5053	13.4193	13.5674	15.4356	15.4625	15.4483	1.18802	0.375498	0.879269	7.86794e-05	0.97097	0.317322	0.691746	0.00732156	0.472778
27356	A0A494C142	BARD1	BRCA1 associated RING domain 1	580	DASAQQDSYEFVSPsPPADVSER	S186	1	13.0836	13.152	12.8124	12.6885	13.3243	13.3618	10.1778	10.8305	10.0638	1.18159	0.675904	0.565256	0.0499043	0.335442	0.0357979	0.863822	0.169581	0.109658
27357	A0A494C142	BARD1	BRCA1 associated RING domain 1	580	NEVVtPEK	T299	1	15.4646	16.3736	16.0354	15.6142	15.6602	15.6461	13.264	12.7416	12.7876	0.763483	0.297654	0.814508	0.687958	0.689334	0.519837	0.633543	0.821156	0.656809
27358	A0A494C142	BARD1	BRCA1 associated RING domain 1	580	QTVPsENIPLPECSSPPSCK	S354	1	11.0778	10.9963	11.0009	10.9937	12.0961	11.7537	14.908	14.5134	14.8308	1.68511	0.145618	0.942823	0.216685	1.2229	0.434255	0.482804	0.409544	0.581816
27359	A0A494C142	BARD1	BRCA1 associated RING domain 1	580	VMSsPSAMK	S410	1	14.8889	14.9157	14.9975	14.7936	14.5323	14.5405	15.7697	15.6059	15.7625	0.770974	0.0273129	0.827662	0.4161	1.08406	0.258806	0.272805	0.607444	0.410636
27360	A0A494C142	BARD1	BRCA1 associated RING domain 1	580	LSsPISK	S330	1	16.2401	16.4399	16.3509	16.2663	16.3007	16.2288	16.3477	16.3302	16.4173	0.943055	0.271036	0.997806	0.752675	1.05806	0.0416564	0.608399	0.862703	0.121165
28379	P80723	BASP1	brain abundant membrane attached signal protein 1	10409	SDGAPASDsKPGSSEAAPSSK	S172	1	15.4655	15.0233	15.4176	15.2466	14.5957	15.0068	15.5576	15.6244	15.3208	0.752163	0.209772	1.28794	0.16331	1.42004	0.0580811	0.551436	0.34455	0.149839
28380	P80723	BASP1	brain abundant membrane attached signal protein 1	10409	AEGAATEEEGtPK	T36	1	15.3748	14.5121	15.1925	15.0516	14.3346	15.0706	15.5284	15.5129	15.4937	0.906978	0.592412	1.06826	0.210078	1.42025	0.0418466	0.822913	0.402418	0.121432
28381	P80723	BASP1	brain abundant membrane attached signal protein 1	10409	ETPAATEAPSStPK	T196	1	16.5673	16.3007	16.7902	16.3939	15.7686	16.2931	16.2232	16.4323	16.2313	0.826876	0.170145	0.792218	0.177118	0.958086	0.52286	0.507865	0.36285	0.659123
37831	Q9NR55	BATF3	basic leucine zipper ATF-like transcription factor 3	55509	SVAAPGNQPQPQPQQQsPEDDDR	S31	1	11.8953	12.7227	12.4666	12.5388	12.8412	12.287	12.6682	12.4554	13.0578	1.05125	0.543087	1.14996	0.292037	1.0939	0.511503	0.793381	0.489849	0.650307
37832	Q9NR55	BATF3	basic leucine zipper ATF-like transcription factor 3	55509	SVAAPGNQPQPQPQQQsPEDDDRK	S31	1	13.3144	13.3773	13.1613	13.2989	13.486	13.4033	14.4757	14.8835	14.591	1.06355	0.254042	2.42263	0.000573642	2.27786	0.000703733	0.591702	0.0150336	0.0118892
17002	Q9NRL2	BAZ1A	bromodomain adjacent to zinc finger domain 1A	11177	HSHGPLQADVFVELLsPR	S1353	1	12.939	12.3946	12.5978	13.1981	13.1557	12.8467	12.4256	12.5894	12.8181	1.47205	0.0942196	0.994186	0.874996	0.675377	0.0454572	0.421915	0.935918	0.127937
17003	Q9NRL2	BAZ1A	bromodomain adjacent to zinc finger domain 1A	11177	sANNTPENSPNFPNFR	S1363	1	12.6975	12.4447	12.8727	12.9892	12.876	12.9326	13.0865	13.0848	13.0066	1.17695	0.111979	1.30788	0.0379166	1.11124	0.0392755	0.443973	0.14381	0.116615
17004	Q9NRL2	BAZ1A	bromodomain adjacent to zinc finger domain 1A	11177	RQsPEPSPVTLGR	S1413	1	14.8941	14.9658	14.809	15.0093	14.8328	14.8222	13.7135	13.657	13.9625	0.958386	0.984812	1.04343	0.549023	1.04596	0.705052	0.994524	0.717347	0.802456
17006	Q9NRL2	BAZ1A	bromodomain adjacent to zinc finger domain 1A	11177	INsAPPTETK	S1320	1	15.8011	16.0963	15.9757	16.0993	16.0828	16.0098	13.8212	13.5713	13.7139	1.07711	0.302811	1.00549	0.835138	0.923484	0.150021	0.638158	0.91201	0.2825
17007	Q9NRL2	BAZ1A	bromodomain adjacent to zinc finger domain 1A	11177	ELDQDMVtEDEDDPGSHKR	T731	1	14.4868	13.4774	14.0291	13.7218	13.5098	13.6109	13.9846	13.7465	13.7341	0.748369	0.267657	0.816319	0.308566	0.92597	0.943605	0.604927	0.505953	0.965552
17008	Q9NRL2	BAZ1A	bromodomain adjacent to zinc finger domain 1A	11177	ELDQDMVtEDEDDPGSHK	T731	1	15.9535	16.0612	16.3006	15.966	15.7405	15.7039	13.6791	14.7456	14.0265	0.80065	0.0831393	0.998207	0.739763	1.33384	0.169042	0.403512	0.855373	0.305787
17009	Q9NRL2	BAZ1A	bromodomain adjacent to zinc finger domain 1A	11177	LsSSFSSR	S1279	1	13.7831	14.0393	14.0697	13.8574	13.9929	13.6442	15.04	15.0968	15.0676	0.881582	0.385869	1.12777	0.0207863	1.17674	0.0457174	0.699259	0.101666	0.128378
17011	Q9NRL2	BAZ1A	bromodomain adjacent to zinc finger domain 1A	11177	sVNIASK	S1390	1	13.6522	13.4095	13.9258	13.5626	13.6487	13.941	16.0364	15.8829	15.887	0.997587	0.784587	0.940417	0.833917	0.873095	0.0890156	0.912445	0.91159	0.198696
17013	Q9NRL2	BAZ1A	bromodomain adjacent to zinc finger domain 1A	11177	sQQStPK	S1298;T1302	2	13.706	13.3474	14.2305	13.8288	13.8716	13.8057	16.3367	16.2903	16.3197	1.0888	0.787735	1.19617	0.111724	1.494	0.00351094	0.913757	0.275471	0.0271518
10949	Q9UIG0	BAZ1B	bromodomain adjacent to zinc finger domain 1B	9031	SDVQEEsEGSDTDDNK	S705	1	15.1521	16.1701	15.9072	14.3664	14.3066	14.4104	11.0231	10.7434	10.7077	0.343681	0.0107569	0.829206	0.252483	0.489822	0.00574615	0.207057	0.450274	0.0356461
10952	Q9UIG0	BAZ1B	bromodomain adjacent to zinc finger domain 1B	9031	LAEDEGDsEPEAVGQSR	S1468	1	16.1274	16.102	16.026	16.2041	16.1432	15.8596	12.4738	12.567	12.1349	1.02896	0.890685	2.19529	0.0199942	2.12852	0.0035312	0.957332	0.0994905	0.0272363
10954	Q9UIG0	BAZ1B	bromodomain adjacent to zinc finger domain 1B	9031	SDGACDsPSSDK	S158	1	11.0136	10.8375	11.4018	11.7731	12.272	11.7133	15.6912	15.6875	15.4106	1.69287	0.0264459	1.39436	0.0390736	1.7084	0.0138935	0.27095	0.146554	0.0609259
10959	Q9UIG0	BAZ1B	bromodomain adjacent to zinc finger domain 1B	9031	SLSGsPLK	S349	1	18.9214	19.103	19.0699	18.9578	18.6846	18.7731	15.6223	15.0577	15.1437	0.814081	0.0820908	0.589043	0.253987	1.71392	0.00685721	0.401885	0.451827	0.0394417
10960	Q9UIG0	BAZ1B	bromodomain adjacent to zinc finger domain 1B	9031	DsAAFEDNEVQDEFLEK	S716	1	11.3393	10.7145	11.6626	11.2057	11.5486	11.3839	15.743	15.3344	15.3763	1.03137	0.659013	1.10187	0.763804	1.07524	0.164747	0.857503	0.869356	0.300744
10962	Q9UIG0	BAZ1B	bromodomain adjacent to zinc finger domain 1B	9031	sPEEHLEEMMK	S361	1	15.2079	14.8032	15.2443	15.2187	14.9149	14.89	16.0653	16.1406	16.0097	0.816178	0.684217	0.974878	0.798924	0.947436	0.98052	0.868776	0.890938	0.987273
10964	Q9UIG0	BAZ1B	bromodomain adjacent to zinc finger domain 1B	9031	REsINDR	S189	1	15.2363	15.1948	15.797	15.1197	15.3288	15.2716	18.5084	18.4841	18.4485	1.02476	0.453048	0.666292	0.000707549	0.818459	0.0168779	0.742555	0.0169826	0.0684071
9622	J3KPG5	BAZ2A	bromodomain adjacent to zinc finger domain 2A	11176	MELAGSNTTASsPAR	S1184	1	14.1034	14.0417	13.9505	13.9431	13.8872	13.9783	11.6208	11.6753	12.4167	0.933898	0.137875	0.9504	0.450382	1.52135	0.0947375	0.473389	0.63741	0.207268
9624	J3KPG5	BAZ2A	bromodomain adjacent to zinc finger domain 2A	11176	QPSsPSHNTNLR	S135	1	17.4639	17.525	17.2491	17.4019	17.1778	17.3616	13.7827	13.837	13.8911	0.931577	0.413282	0.867722	0.0229913	0.92914	0.0727552	0.715777	0.107934	0.173787
9626	J3KPG5	BAZ2A	bromodomain adjacent to zinc finger domain 2A	11176	AsPVtsPAAAFPTASPANK	S496;S500;T499	3	14.1959	14.3348	13.9869	13.9583	13.8086	14.0326	14.1851	13.7388	14.0428	0.848135	0.118287	0.985396	0.536814	1.11793	0.449867	0.450793	0.707564	0.596044
9627	J3KPG5	BAZ2A	bromodomain adjacent to zinc finger domain 2A	11176	AsPVtSPAAAFPTASPANK	S496;T499	2	15.8363	15.7495	15.7183	15.6	15.6501	15.7182	14.2921	14.1093	14.169	0.933439	0.0852652	0.981528	0.885356	1.15728	0.0391048	0.407467	0.941256	0.116333
9628	J3KPG5	BAZ2A	bromodomain adjacent to zinc finger domain 2A	11176	ASPVTSPAAAFPTAsPANK	S509	1	16.7723	16.7643	16.9262	16.8113	16.8115	17.0038	15.6836	15.7579	15.7515	1.02759	0.54654	1.00136	0.433123	1.07276	0.147029	0.795609	0.621609	0.278617
9629	J3KPG5	BAZ2A	bromodomain adjacent to zinc finger domain 2A	11176	AGDPGEMPQSPtGLGQPK	T1399	1	15.7074	15.6847	15.6489	15.6633	15.7433	15.6672	15.4551	16.1321	15.8927	0.987997	0.742375	1.05441	0.964057	1.13556	0.604151	0.893747	0.982062	0.72599
9631	J3KPG5	BAZ2A	bromodomain adjacent to zinc finger domain 2A	11176	YSEEGLsPSK	S1783	1	15.8451	15.7081	15.6923	15.9278	15.9418	15.9046	16.1759	15.9536	16.155	1.16454	0.0238932	1.38541	0.00472071	1.40224	0.00590694	0.263254	0.0436613	0.0361961
9632	J3KPG5	BAZ2A	bromodomain adjacent to zinc finger domain 2A	11176	EsPAAGPR	S1770	1	14.2321	14.064	13.9771	13.9563	13.882	13.7717	16.0449	15.8908	16.0286	0.881448	0.0742489	1.2488	0.0253575	1.07236	0.274266	0.387277	0.114029	0.428646
9633	J3KPG5	BAZ2A	bromodomain adjacent to zinc finger domain 2A	11176	IAtPEEVRLPLQHGWR	T548	1	12.0564	10.6799	11.7487	11.0699	11.5385	10.4582	16.9754	16.8974	16.8913	0.624707	0.415773	1.09061	0.165123	1.06133	0.546125	0.717606	0.347155	0.678663
9635	J3KPG5	BAZ2A	bromodomain adjacent to zinc finger domain 2A	11176	GREsPAAGPR	S1770	1	17.6432	17.6389	17.6314	17.5068	17.4859	17.5931	17.3491	17.4241	17.3571	0.912503	0.0295856	0.928687	0.700991	0.996898	0.436502	0.2821	0.830259	0.583689
9636	J3KPG5	BAZ2A	bromodomain adjacent to zinc finger domain 2A	11176	YSEEGLsPSKR	S1783	1	15.9583	15.6745	15.8163	15.7529	15.7093	15.6818	17.682	17.7756	17.8413	0.928531	0.295054	1.09938	0.0502174	1.20479	0.0137556	0.630828	0.170266	0.0605212
31306	Q9UIF8	BAZ2B	bromodomain adjacent to zinc finger domain 2B	29994	DTSGGIDLGEEQHPLGtPTPGR	T1283	1	13.7798	13.8855	14.04	13.9587	13.8439	13.6119	11.4634	11.0642	11.6604	0.971592	0.487662	1.12195	0.858182	1.42955	0.580707	0.765518	0.926501	0.707294
31310	Q9UIF8	BAZ2B	bromodomain adjacent to zinc finger domain 2B	29994	FYsPLPNDQLLK	S1541	1	11.2974	11.088	11.6637	11.7743	10.9478	10.851	14.1481	13.8358	13.9032	0.784832	0.663111	1.01235	0.643758	1.04195	0.321443	0.859365	0.787989	0.476506
47309	Q96PG8	BBC3	BCL2 binding component 3	27113	SHPGGPGsPR	S160	1	12.1399	11.7915	11.6197	11.5051	11.966	11.8166	12.7553	12.8572	12.6854	1.0175	0.689903	1.9504	0.00471738	1.91685	0.00226719	0.871588	0.0436522	0.021477
47030	Q9BUW7	BBLN	bublin coiled coil protein	79095	LEFQQQLGEAPSDAsP	S82	1	13.3122	13.2262	13.6433	13.5007	13.4393	13.4299	13.4698	13.2354	13.5761	1.09209	0.65235	1.1154	0.847771	1.02134	0.788698	0.854662	0.919528	0.860964
48059	Q8TAM1	BBS10	Bardet-Biedl syndrome 10	79738	VHNQDsEDEL	S719	1	13.7516	13.8814	13.8693	14.0328	13.9256	13.8509	13.6723	13.8947	13.5494	1.03982	0.201916	0.872362	0.303996	0.838957	0.112709	0.543	0.501158	0.232709
29477	Q8WY36	BBX	BBX high mobility group box domain containing	56987	NISGEtPEGIK	T568	1	14.3957	14.3905	14.2637	14.3202	14.4107	14.4683	13.0998	12.6942	12.6505	1.0141	0.460127	0.838846	0.609668	0.789924	0.207411	0.747845	0.762947	0.352107
29478	Q8WY36	BBX	BBX high mobility group box domain containing	56987	LLDFsEEEEEEDEEEDIDK	S40	1	13.5767	13.5394	13.4484	13.7235	13.7565	13.8702	13.143	13.3775	13.0243	1.16239	0.011041	1.01002	0.437599	0.842363	0.12723	0.208422	0.625933	0.252058
29479	Q8WY36	BBX	BBX high mobility group box domain containing	56987	VQLLGADGLEQDVGETEDDEsPEQR	S75	1	13.1432	13.1286	12.9683	13.3932	13.3905	13.3618	13.6774	13.516	13.7708	1.19903	0.00608366	1.10035	0.186165	0.946632	0.211886	0.182854	0.374237	0.357417
29480	Q8WY36	BBX	BBX high mobility group box domain containing	56987	FNSLPQYsPVTFDR	S704	1	14.0029	14.0372	14.1349	13.9625	13.7775	13.8417	13.3557	13.6219	13.5308	0.873255	0.0421227	0.703991	0.00316168	0.806169	0.0197426	0.321821	0.0353386	0.0755639
29481	Q8WY36	BBX	BBX high mobility group box domain containing	56987	TADGRVsPAGGTLDDKPK	S844	1	16.6951	16.7482	16.5639	16.7338	16.5468	16.6052	14.1529	14.3055	14.3829	0.939605	0.630089	0.94278	0.434861	0.929674	0.210776	0.843343	0.623162	0.356127
29482	Q8WY36	BBX	BBX high mobility group box domain containing	56987	VsPAGGTLDDKPK	S844	1	12.5935	13.3274	12.9478	12.958	13.1384	13.0345	16.6202	16.7158	16.7145	1.06193	0.709291	1.01351	0.830857	1.07866	0.436918	0.881073	0.910054	0.584002
24557	A0A2R8Y4C2	BCAR1	BCAR1 scaffold protein, Cas family member	9564	RLsASSTGSTR	S428	1	15.6146	15.5637	15.5207	15.6711	15.515	15.503	11.3735	12.2288	11.9489	0.966829	0.959439	0.936435	0.337107	1.05085	0.758175	0.98495	0.535486	0.839891
24558	A0A2R8Y4C2	BCAR1	BCAR1 scaffold protein, Cas family member	9564	AQQGLYQVPGPSPQFQsPPAK	S139	1	13.6376	13.6577	14.0652	13.5099	13.9186	13.9059	12.7932	12.7997	12.6584	1.18769	0.96601	1.53543	0.00515983	1.44675	0.00267646	0.987187	0.0457418	0.0234516
24559	A0A2R8Y4C2	BCAR1	BCAR1 scaffold protein, Cas family member	9564	sSQSASSLEVAGPGR	S437	1	12.4984	12.0436	11.9875	11.817	11.8773	12.1226	13.2527	13.4447	13.2378	0.891122	0.272411	0.881576	0.114847	0.939098	0.40766	0.609907	0.279712	0.558198
24561	A0A2R8Y4C2	BCAR1	BCAR1 scaffold protein, Cas family member	9564	VLPPEVADGGVVDsGVYAVPPPAER	S407	1	13.6444	13.1032	13.3584	13.0745	13.6055	13.5355	13.5858	13.5493	13.5889	1.13057	0.880922	1.17072	0.259358	1.03552	0.367619	0.95334	0.45757	0.523464
24562	A0A2R8Y4C2	BCAR1	BCAR1 scaffold protein, Cas family member	9564	sQLELQQLK	S694	1	11.9432	12.1746	12.286	12.2604	12.215	12.3894	13.9866	14.1685	14.0982	1.0613	0.247822	1.35705	0.116562	1.1426	0.100906	0.586556	0.281788	0.21567
24563	A0A2R8Y4C2	BCAR1	BCAR1 scaffold protein, Cas family member	9564	LSAsSTGSTR	S430	1	13.5752	13.4345	13.4235	13.2953	13.6777	13.3433	15.4653	15.2358	15.324	0.938747	0.779143	0.846959	0.0357369	0.876018	0.0617826	0.910512	0.139286	0.155985
35343	O75815	BCAR3	BCAR3 adaptor protein, NSP family member	8412	TGSEPALsPAVVR	S375	1	15.8201	15.7359	15.6827	16.0026	16.0615	16.1087	13.097	12.9885	12.9351	1.25326	0.00348612	1.36568	0.00950087	1.11063	0.114766	0.164216	0.0637363	0.235853
35344	O75815	BCAR3	BCAR3 adaptor protein, NSP family member	8412	DPHLLDPtVEYVK	T114	1	12.552	12.5389	12.2054	12.8371	12.8442	12.3913	16.3682	16.4669	16.4799	1.22964	0.240499	1.65989	0.000203262	1.32446	0.00123597	0.58018	0.00967699	0.0153587
43388	O75934	BCAS2	BCAS2 pre-mRNA processing factor	10286	YELPAPSsGQK	S94	1	12.0969	12.4031	12.5498	12.5156	12.3912	12.4209	12.2736	12.5172	12.7201	1.01238	0.540618	1.08229	0.454309	1.06905	0.673137	0.792683	0.640869	0.778894
20639	K7ESE9	BCAS3	BCAS3 microtubule associated cell migration factor	54828	LADAMAESPsRDVVGSGTELQR	S871	1	15.0591	14.7504	14.8072	14.6963	14.5469	14.82	11.8413	11.3849	11.7528	0.925991	0.209252	1.16952	0.773024	1.16808	0.294999	0.550618	0.875026	0.450209
20641	K7ESE9	BCAS3	BCAS3 microtubule associated cell migration factor	54828	LNSQDsYNNFTNNNPGNPR	S503	1	13.4664	13.5304	12.4186	13.0477	12.6314	12.3856	12.5558	12.3453	12.5917	0.560595	0.332707	0.531952	0.156999	0.948905	0.41112	0.661532	0.336105	0.561108
20642	K7ESE9	BCAS3	BCAS3 microtubule associated cell migration factor	54828	EGsIETLSNSSGSTSGSIPR	S886	1	15.0361	15.1629	14.8656	15.1594	15.0315	15.0035	13.2444	13.2776	12.9862	0.99682	0.683312	1.12133	0.459091	0.81317	0.172607	0.86834	0.645019	0.310482
20643	K7ESE9	BCAS3	BCAS3 microtubule associated cell migration factor	54828	VKPPPQIsPSK	S570	1	15.3433	15.3325	15.5631	15.3111	15.3427	15.4242	14.6596	14.3845	14.6008	0.999618	0.550774	0.866656	0.0625431	0.935923	0.292114	0.798457	0.194171	0.447461
20644	K7ESE9	BCAS3	BCAS3 microtubule associated cell migration factor	54828	CSPVPGLSsSPSGSPLHGK	S487	1	13.0792	12.7466	13.2532	13.5428	13.1709	13.6471	14.8156	15.037	14.9285	1.37896	0.108323	0.928077	0.427992	0.931037	0.159786	0.439709	0.61748	0.294408
20645	K7ESE9	BCAS3	BCAS3 microtubule associated cell migration factor	54828	LsPLPSLMVVMPLAQIK	S518	1	11.2369	11.9774	11.5269	11.5287	11.5673	10.3176	15.3208	15.4398	15.49	1.00124	0.393652	1.0692	0.967348	1.06961	0.39524	0.705456	0.98405	0.548257
34921	Q9P287	BCCIP	BRCA2 and CDKN1A interacting protein	56647	EVENEDEDDDDsDKEK	S42	1	16.2144	14.7606	15.4654	15.2649	14.9069	15.0595	14.0959	14.1392	14.2644	0.754766	0.404015	1.0738	0.224814	0.959477	0.306917	0.711673	0.418985	0.461868
34925	Q9P287	BCCIP	BRCA2 and CDKN1A interacting protein	56647	DEEEEKEVENEDEDDDDsDKEK	S42	1	14.1631	13.8354	14.0365	14.1989	14.3769	14.1978	15.3492	15.7249	15.3458	1.11915	0.0937643	0.922627	0.988261	1.2224	0.0719859	0.421299	0.994039	0.172615
30221	H3BS02	BCKDK	branched chain keto acid dehydrogenase kinase	10295	sTSATDTHHVEMAR	S31	1	17.3132	17.2951	17.2842	17.2133	17.1487	17.0751	17.0315	17.0509	17.0361	0.9035	0.0204904	0.835659	1.49337e-05	0.924913	0.0581032	0.24655	0.00526389	0.149875
43257	A0A087WWW9	BCL10	BCL10 immune signaling adaptor	8915	SNsDESNFSEK	S138	1	14.2661	14.3777	13.9817	14.5979	14.6801	14.5562	15.6921	15.7615	15.9055	1.2585	0.0309375	2.81933	0.000294312	2.24023	8.53395e-05	0.287045	0.0112303	0.00512772
18865	A0A2U3TZJ5	BCL11A	BAF chromatin remodeling complex subunit BCL11A	53335	LLLGsPSSLSPFSK	S625	1	15.3318	15.0857	15.0022	15.0165	14.8838	14.9433	12.1766	12.517	12.5227	0.906005	0.144615	0.839544	0.067092	0.876272	0.119512	0.481514	0.202347	0.242193
18868	A0A2U3TZJ5	BCL11A	BAF chromatin remodeling complex subunit BCL11A	53335	AVDKPPsPSPIEMK	S86	1	15.9763	16.056	16.0026	15.838	15.7709	15.7978	13.7595	13.5581	13.5847	0.867623	0.00235417	0.982355	0.884258	0.878797	0.109917	0.148233	0.940546	0.228817
18869	A0A2U3TZJ5	BCL11A	BAF chromatin remodeling complex subunit BCL11A	53335	FsTPPGELDGGISGR	S700	1	13.9172	14.2099	14.2194	13.8525	13.4453	14.0448	13.3451	13.305	13.4222	0.780575	0.17407	0.549127	0.00195185	0.70349	0.078381	0.51294	0.0280633	0.181958
18871	A0A2U3TZJ5	BCL11A	BAF chromatin remodeling complex subunit BCL11A	53335	sDDGLSTASSPEPGTSDLVGsASSALK	S438;S458	2	13.6104	13.8267	13.5171	13.7322	13.7711	13.8123	14.2513	14.4913	14.2801	1.11784	0.27147	0.572116	0.00303366	0.631471	0.00201819	0.608857	0.0348384	0.0201553
18872	A0A2U3TZJ5	BCL11A	BAF chromatin remodeling complex subunit BCL11A	53335	ELAGNTSsPPLsPGRPSPMQR	S328;S332	2	12.7693	12.6407	13.047	13.1083	12.7075	12.5714	15.668	15.5059	15.5209	0.958086	0.913406	0.716115	0.00140945	0.825376	0.0127066	0.967089	0.0234255	0.0575004
25064	Q9C0K0	BCL11B	BAF chromatin remodeling complex subunit BCL11B	64919	VSEPVEIGIQVTPDEDDHLLsPTK	S129	1	12.8963	12.1667	12.3789	11.8412	11.9434	12.1579	10.4127	9.22882	10.6882	0.739408	0.10149	0.259281	0.0376558	0.432745	0.0277872	0.430654	0.143407	0.0929259
25066	Q9C0K0	BCL11B	BAF chromatin remodeling complex subunit BCL11B	64919	ELAGNSStPPPVsPGR	S381;T376	2	13.2634	13.312	13.5412	12.8812	13.2299	12.9914	11.2848	11.7753	11.4651	0.800743	0.0650092	0.590371	0.0095955	0.629628	0.0230532	0.373137	0.0640194	0.0829361
25067	Q9C0K0	BCL11B	BAF chromatin remodeling complex subunit BCL11B	64919	KPAPLPsPGLNSAAK	S678	1	13.3998	13.5695	13.7636	12.9181	12.9109	12.7051	11.7402	11.7947	11.7873	0.633493	0.00437014	0.663613	0.0313423	0.897493	0.0948256	0.169207	0.129675	0.207401
25068	Q9C0K0	BCL11B	BAF chromatin remodeling complex subunit BCL11B	64919	ALDKDsPPPSSR	S97	1	14.924	14.8713	14.9377	14.6275	14.6525	14.8468	12.4351	12.0551	12.4324	0.828463	0.0489067	0.543514	0.00221698	0.678762	0.0111478	0.336211	0.0299575	0.0535038
25069	Q9C0K0	BCL11B	BAF chromatin remodeling complex subunit BCL11B	64919	IYLEPGPASSsLTPR	S258	1	12.2326	12.1262	12.2254	12.6207	12.1205	12.1325	12.8166	12.362	12.3233	0.93765	0.597066	0.433012	0.00478335	0.683532	0.117751	0.82565	0.044002	0.239749
25070	Q9C0K0	BCL11B	BAF chromatin remodeling complex subunit BCL11B	64919	LLNPFQPsPK	S398	1	11.1475	12.3601	12.3825	11.6813	11.6211	11.577	14.1292	14.3717	14.1515	0.599154	0.456457	0.585409	0.000972946	0.706621	0.00909893	0.744593	0.0196717	0.0472295
24435	Q9HB09	BCL2L12	BCL2 like 12	83596	sPAQEEPTDFLSR	S121	1	13.4019	12.7431	12.9979	12.8018	12.9915	12.9447	11.3809	11.7457	11.7151	0.963797	0.536997	0.707072	0.0175249	1.03988	0.583869	0.791006	0.0921162	0.709705
24437	Q9HB09	BCL2L12	BCL2 like 12	83596	LVRLsSDSFAR	S242	1	15.3647	15.1921	15.2174	15.1452	15.1269	15.2482	12.1543	11.9747	12.0773	0.951188	0.26734	0.883193	0.211215	1.23983	0.572963	0.604631	0.403651	0.700989
24438	Q9HB09	BCL2L12	BCL2 like 12	83596	RGEAAGsPVPtPPRsPAQEEPTDFLSR	S113;S121;T117	3	12.7331	13.0517	12.9117	13.2881	13.0841	13.2387	12.2571	12.5901	12.5155	1.25439	0.0513129	0.89791	0.317057	0.785663	0.0436616	0.342655	0.514769	0.12466
24439	Q9HB09	BCL2L12	BCL2 like 12	83596	ACPGPPPPsPEPLAR	S273	1	12.8736	12.4668	13.0419	12.5148	12.9613	13.1643	12.7647	12.8031	12.633	1.06267	0.75441	0.850759	0.188963	0.882716	0.0802309	0.899082	0.377215	0.18498
24441	Q9HB09	BCL2L12	BCL2 like 12	83596	LsSDSFAR	S242	1	17.2518	17.3822	17.5792	17.6215	17.5507	17.4857	12.7058	12.6643	13.0713	1.12382	0.223304	0.890174	0.931091	0.837674	0.788571	0.564786	0.966406	0.860904
24442	Q9HB09	BCL2L12	BCL2 like 12	83596	GEAAGsPVPtPPR	S113;T117	2	12.2151	12.3223	12.0198	11.3636	12.4171	11.6586	12.8616	12.7191	12.3119	0.679955	0.316821	0.87501	0.228629	0.69756	0.0311211	0.649582	0.423124	0.100178
24443	Q9HB09	BCL2L12	BCL2 like 12	83596	RGEAAGsPVPTPPR	S113	1	12.881	12.6709	12.4001	12.6747	12.8635	12.93	13.5743	13.136	13.3295	1.14287	0.339502	0.830094	0.109903	0.838333	0.447137	0.667417	0.272864	0.593517
24444	Q9HB09	BCL2L12	BCL2 like 12	83596	RGEAAGsPVPtPPRSPAQEEPTDFLSR	S113;T117	2	12.2565	12.5544	12.0682	12.4476	11.7671	11.4354	14.8197	15.1377	14.8314	0.71235	0.282074	0.76525	0.048654	0.80452	0.0924453	0.619723	0.167326	0.204046
24445	Q9HB09	BCL2L12	BCL2 like 12	83596	GEAAGsPVPtPPRsPAQEEPTDFLSR	S113;S121;T117	3	13.7342	13.5981	13.5547	13.5839	13.6993	13.2338	16.8549	16.6082	16.699	0.990171	0.457165	0.622769	0.00459689	0.554152	0.000532119	0.745225	0.043137	0.0105667
30455	Q9BXK5	BCL2L13	BCL2 like 13	23786	SENNSsNSDIVHVEK	S303	1	16.4739	16.1448	16.5412	16.1085	16.0465	16.2176	13.4315	13.1935	13.2841	0.776299	0.118323	1.08588	0.147028	1.1509	0.137065	0.450793	0.322808	0.264927
30456	Q9BXK5	BCL2L13	BCL2 like 13	23786	SsPATSLFVELDEEEVK	S371	1	14.1992	14.0349	14.0046	13.7722	13.9046	13.9319	13.7145	14.009	13.9073	0.913671	0.0545898	0.915386	0.126955	1.00188	0.944464	0.352441	0.296835	0.966004
30457	Q9BXK5	BCL2L13	BCL2 like 13	23786	EEsLVEELSPASEK	S420	1	14.0885	14.1492	14.3907	14.3078	13.932	14.074	14.0264	13.895	13.9539	0.949217	0.504827	0.87343	0.0656759	0.920159	0.276016	0.775363	0.20002	0.430106
30458	Q9BXK5	BCL2L13	BCL2 like 13	23786	LsPAGEMKPMPLSEGK	S444	1	13.1264	13.1653	13.2177	13.2503	13.0814	13.0782	16.0313	15.9955	15.9013	0.943503	0.624962	0.717812	0.0330094	0.924659	0.0792014	0.840842	0.133324	0.183175
45891	P20749	BCL3	BCL3 transcription coactivator	602	APsPEPAAPR	S41	1	13.5797	13.5186	13.8363	13.6247	13.8998	13.7678	15.3586	15.3676	15.4189	1.13925	0.396169	3.45308	6.22317e-05	3.03101	3.82573e-05	0.707309	0.00682527	0.00394624
34300	P41182	BCL6	BCL6 transcription repressor	604	GLVSPQsPQK	S333	1	15.3885	15.4698	15.5349	15.1653	15.3581	15.4687	13.9292	14.477	14.0613	0.925524	0.245187	1.13006	0.133583	1.5155	0.019995	0.584266	0.305416	0.0761478
34302	P41182	BCL6	BCL6 transcription repressor	604	FIVLNSLNQNAKPEGPEQAELGRLsPR	S404	1	13.8996	13.6333	13.8849	13.4615	13.4294	13.6138	15.9173	15.8593	15.9582	0.745666	0.0423443	1.36368	0.000943334	1.47341	0.0033725	0.322355	0.0194673	0.0265459
24647	Q4VC05	BCL7A	BAF chromatin remodeling complex subunit BCL7A	605	LEASQQNsEEM	S207	1	12.5788	12.6264	12.8595	12.7653	13.1143	13.0787	12.7184	13.128	13.2564	1.36823	0.101802	1.4158	0.133129	1.03477	0.81845	0.430654	0.30491	0.881569
31114	F2Z3H6	BCL7B	BAF chromatin remodeling complex subunit BCL7B	9275	VDSSTNSSPSPQQSESLsPAHTSDFR	S122	1	13.0118	12.4555	12.6553	12.5242	12.7331	12.2867	12.697	13.2271	12.7962	0.913126	0.405352	1.10261	0.435428	1.20751	0.131915	0.712331	0.623656	0.258471
28334	Q8WUZ0	BCL7C	BAF chromatin remodeling complex subunit BCL7C	9274	GTEPSPGGtPQPsRPVSPAGPPEGVPEEAQPPR	S122;T118	2	15.3382	15.3653	15.1154	15.2212	15.0158	15.1383	13.3602	13.5764	13.4376	0.870635	0.210109	0.668308	0.0050423	0.656489	0.00256441	0.551784	0.0451863	0.0229352
28335	Q8WUZ0	BCL7C	BAF chromatin remodeling complex subunit BCL7C	9274	GTEPSPGGTPQPSRPVsPAGPPEGVPEEAQPPR	S126	1	13.8312	14.0227	14.0191	13.9147	14.0991	14.0448	14.9113	14.8042	15.0196	1.018	0.500478	0.743888	0.0230042	0.85442	0.0685072	0.773229	0.107967	0.167123
6964	O00512	BCL9	BCL9 transcription coactivator	607	SIsADSFDQR	S104	1	15.3054	15.5075	14.9316	15.3447	15.4169	15.4702	12.2354	11.2947	11.5475	1.0804	0.399884	0.779895	0.440803	0.577375	0.117005	0.709305	0.628806	0.238729
6965	O00512	BCL9	BCL9 transcription coactivator	607	KPLDISVAGSQVHsPGINPLK	S857	1	16.3558	16.3346	16.3387	15.983	16.0638	15.9783	11.8345	12.4246	11.4065	0.781477	0.000301239	0.609906	0.0995944	0.804831	0.871917	0.0874368	0.257299	0.918623
6967	O00512	BCL9	BCL9 transcription coactivator	607	SPPVLGSAAAsPVHLK	S917	1	16.4857	16.4396	16.5161	16.2898	16.3873	16.3103	12.918	12.3849	12.6254	0.885551	0.0150681	0.802373	0.148426	0.816865	0.387017	0.226631	0.324505	0.540906
6968	O00512	BCL9	BCL9 transcription coactivator	607	QGGSASQSQPsPCDSK	S62	1	11.7439	12.2398	11.9062	12.5462	12.34	12.0664	13.4047	13.6223	13.4032	1.35076	0.153673	0.852834	0.232088	0.866963	0.581552	0.489235	0.427377	0.707998
6969	O00512	BCL9	BCL9 transcription coactivator	607	LIPSVGsPASSTPLPPDGTGPNSTPNNR	S291	1	14.9345	14.9502	14.7807	14.8867	14.8725	14.8412	13.8143	13.9786	13.8947	0.957954	0.717337	0.952238	0.399026	1.04041	0.524936	0.883239	0.591914	0.660779
6970	O00512	BCL9	BCL9 transcription coactivator	607	IPVEGPLsPSR	S687	1	12.4101	12.5478	12.6503	11.3353	12.1477	12.4082	14.0269	14.2818	14.3238	0.757806	0.158346	1.26084	0.110422	1.32536	0.0645893	0.494332	0.273678	0.160627
6971	O00512	BCL9	BCL9 transcription coactivator	607	AVtPVSQGSNSSSADPK	T315	1	14.9751	14.8648	14.7858	14.9821	14.9395	14.8298	14.7737	14.6563	14.5594	1.05317	0.588279	1.13651	0.0964026	1.06552	0.261423	0.822353	0.252329	0.413588
6972	O00512	BCL9	BCL9 transcription coactivator	607	TVASSDDDsPPAR	S1039	1	13.9474	14.0558	13.5813	13.8754	13.7078	14.0385	14.6014	14.9538	14.7334	0.951324	0.946136	0.869907	0.340255	0.908088	0.372624	0.980235	0.538123	0.528247
6973	O00512	BCL9	BCL9 transcription coactivator	607	DPGtPNDDSDIK	T115	1	15.3189	15.422	15.2051	15.3088	15.5458	15.4351	14.8679	14.8208	14.7015	1.08388	0.284565	0.969961	0.348082	0.920996	0.147554	0.622054	0.545568	0.279355
6974	O00512	BCL9	BCL9 transcription coactivator	607	APPPPPVSSGEPPtLGENPDGLSQEQLEHR	T343	1	12.977	12.9431	12.8568	13.0893	12.9172	12.5598	15.2604	15.3337	15.1812	0.98226	0.683606	0.967389	0.468122	1.16899	0.0175887	0.868476	0.652428	0.070083
6979	O00512	BCL9	BCL9 transcription coactivator	607	AVtPVsQGSNSSSADPK	S318;T315	2	13.6344	13.7741	13.4872	13.6107	13.3331	13.7378	15.0467	15.2538	15.3675	0.983703	0.649105	0.955858	0.457735	0.881888	0.14911	0.853117	0.643795	0.281326
6980	O00512	BCL9	BCL9 transcription coactivator	607	sPPVLGSAAAsPVHLK	S907;S917	2	14.3489	14.4717	14.5789	14.5647	14.6173	14.5523	16.114	15.7891	15.8829	1.06662	0.18294	1.49234	0.0248719	1.38128	0.00737649	0.520978	0.112911	0.0414149
6982	O00512	BCL9	BCL9 transcription coactivator	607	SGGHtPK	T72	1	15.5048	15.2009	15.3082	15.0364	15.0351	14.8663	15.6318	15.6551	15.5617	0.827542	0.0272106	0.612638	1.46827e-05	0.783948	0.000576943	0.27248	0.00526389	0.0110207
6983	O00512	BCL9	BCL9 transcription coactivator	607	sSPsGNTQSSPK	S10;S13	2	14.0104	13.9653	13.8827	13.7913	13.8375	13.9287	16.2821	16.3095	16.3818	0.915248	0.142496	0.885037	0.0136581	0.999419	0.916738	0.478983	0.0796802	0.948725
12335	Q86UU0	BCL9L	BCL9 like	283149	sPTLSQVHSPLVTSPSANLK	S934	1	15.5074	15.1894	15.4473	15.2359	15.1614	15.3498	9.22882	9.22882	9.22882	0.863712	0.302495	1	0.373901	1	0.373901	0.637859	0.567974	0.528247
12337	Q86UU0	BCL9L	BCL9 like	283149	GPGDLMGPQGLsPEEMAR	S813	1	14.8645	14.7155	14.8206	15.0632	14.8313	15.0326	10.7764	11.4732	9.22882	1.15829	0.108161	0.948379	0.576648	0.552261	0.156887	0.439433	0.738145	0.290973
12338	Q86UU0	BCL9L	BCL9 like	283149	sPQVLGSSLSVR	S975	1	15.3718	15.0885	15.3208	15.088	15.3053	15.2884	13.5811	13.0342	13.3837	0.977811	0.781532	0.85294	0.131105	0.81257	0.117386	0.911494	0.302128	0.239322
12340	Q86UU0	BCL9L	BCL9 like	283149	TAMPsPGVSQNK	S1017	1	17.2496	17.3706	17.6284	17.2354	17.2818	17.1988	14.7556	14.6163	14.5539	0.910544	0.195152	0.867953	0.0998671	0.749341	0.0238028	0.534654	0.257446	0.0844862
12341	Q86UU0	BCL9L	BCL9 like	283149	sVSVDSGEQR	S116	1	16.6298	16.7267	15.8466	16.1762	16.458	16.3748	14.7869	14.9504	14.9546	0.837973	0.834868	0.85798	0.00755068	0.873811	0.0573353	0.933635	0.0562096	0.148451
12342	Q86UU0	BCL9L	BCL9 like	283149	EAGtPSLDSEAK	T129	1	15.3106	15.2995	15.6451	14.9071	15.1251	15.2157	14.7515	14.8359	14.6129	0.879347	0.0825923	0.678732	0.00633969	0.771859	0.035904	0.402876	0.0514401	0.109878
12343	Q86UU0	BCL9L	BCL9 like	283149	EAPGsPPLSPR	S21	1	15.8071	15.7979	15.7707	15.7216	15.7784	15.832	15.4631	15.356	15.255	0.986533	0.687211	1.02472	0.40834	1.04797	0.228491	0.869992	0.600352	0.377068
12344	Q86UU0	BCL9L	BCL9 like	283149	EAPGsPPLsPR	S21;S25	2	15.5183	15.6225	15.4517	15.5964	15.7663	15.6731	15.0482	15.0662	15.0907	1.11326	0.102009	0.767831	0.0334303	0.88899	0.0323687	0.430654	0.13402	0.102733
12345	Q86UU0	BCL9L	BCL9 like	283149	GLLsPPMGQSGLR	S750	1	15.1714	15.1844	15.1662	15.145	15.0293	15.3217	15.3243	15.3826	15.4667	0.981883	0.923946	0.910245	0.0968238	0.817639	0.01102	0.971598	0.253036	0.0531311
12346	Q86UU0	BCL9L	BCL9 like	283149	SPQTPSQMVPLPsANPPGPLK	S966	1	11.489	10.8529	10.4615	11.633	11.7926	11.5362	15.7378	15.3279	15.4575	1.71727	0.0801148	0.789793	0.0793602	0.800574	0.0973792	0.398216	0.224682	0.210654
12347	Q86UU0	BCL9L	BCL9 like	283149	ANQIsPSNSSLK	S88	1	13.6132	13.8847	13.569	13.6831	13.5494	13.8841	16.9722	16.808	16.8931	1.04968	0.910447	1.20023	0.157927	1.43231	0.00446981	0.966047	0.337176	0.0312041
12348	Q86UU0	BCL9L	BCL9 like	283149	SVsLDSQMGYLPAPGGMANLPF	S1480	1	9.22882	9.22882	10.0055	9.22882	9.87936	9.22882	17.0616	16.9403	16.9469	1	0.906912	0.745535	0.0216093	0.818779	0.00517503	0.965531	0.104102	0.0337732
1442	Q9NYF8	BCLAF1	BCL2 associated transcription factor 1	9774	KETQsPEQVK	S496	1	18.3129	18.2457	18.1618	18.1826	18.3122	18.3336	11.2322	10.3961	11.6942	1.04718	0.605342	0.919247	0.526737	0.956418	0.900037	0.830813	0.700594	0.93745
1443	Q9NYF8	BCLAF1	BCL2 associated transcription factor 1	9774	KAEGEPQEEsPLKSK	S177	1	16.1998	15.6768	15.1847	15.6919	15.7074	16.0295	12.8032	12.4126	12.7826	1.0214	0.715573	1.02431	0.416963	1.04385	0.808878	0.882658	0.608214	0.87469
1444	Q9NYF8	BCLAF1	BCL2 associated transcription factor 1	9774	KAEGEPQEEsPLK	S177	1	17.7282	17.3391	17.7422	17.8399	17.1812	17.9195	12.3719	11.7936	11.9774	1.08054	0.878632	0.650313	0.0589323	0.414916	0.00698878	0.952526	0.187178	0.039996
1445	Q9NYF8	BCLAF1	BCL2 associated transcription factor 1	9774	IDIsPSTLR	S658	1	19.4526	19.7099	19.7278	19.8525	19.9063	19.964	12.3451	12.5945	12.705	1.14584	0.0425737	0.658223	0.0158074	0.558756	0.00171873	0.323096	0.0864847	0.0184567
1446	Q9NYF8	BCLAF1	BCL2 associated transcription factor 1	9774	sGSGSVGNGSSR	S272	1	17.2738	17.1571	17.4347	17.1703	17.1456	17.155	13.5824	14.044	13.8933	0.920952	0.178935	1.37563	0.0450744	1.42846	0.0295046	0.516913	0.160109	0.0967354
1448	Q9NYF8	BCLAF1	BCL2 associated transcription factor 1	9774	sSATSGDIWPGLSAYDNsPR	S205;S222	2	14.5336	14.1458	14.9602	14.2127	14.3838	14.2983	13.7673	13.9662	13.8076	0.849535	0.359972	1.35171	0.130021	1.34233	0.0266816	0.682154	0.3009	0.0905483
1449	Q9NYF8	BCLAF1	BCL2 associated transcription factor 1	9774	SSATSGDIWPGLSAYDNsPR	S222	1	18.5164	18.3072	18.3955	18.2986	18.3279	18.3757	13.2403	13.4607	13.5711	0.95419	0.325764	0.89988	0.493174	0.810212	0.0533824	0.656705	0.6737	0.141755
[truncated: 16,905 more rows]

## Sheet: pTyr Phosphoproteomics
						log2 normalized intensity (missing data imputed as log2[80])									Fold-change and t-test p values						FDR
[truncated: 345 more rows]

[truncated: 5 more sheets: Global Proteomics, KSEA D2113N vs WT 1, KSEA D2113N vs WT 2, KSEA SLC-ROS1 vs WT, KSEA SLC vs WT 2]
