# Supplementary material for: Discovery of oncogenic ROS1 missense mutations with sensitivity to tyrosine kinase inhibitors
Source: EMBO Mol Med. 2023 Aug 17;15(10):e17367. doi: 10.15252/emmm.202217367 (PMC10565643; doi:10.15252/emmm.202217367)
Supplement: Supplementary file 10 — Source Data for Expanded View [file EMMM-15-e17367-s003.zip]

Archive with 8 entries (7 files):
- EV/
- __MACOSX/._EV
- EV/EV1.xlsx
- __MACOSX/EV/._EV1.xlsx
- EV/EV4.xlsx
- __MACOSX/EV/._EV4.xlsx
- EV/EV5.xlsx
- __MACOSX/EV/._EV5.xlsx
