# Supplementary material for: Discovery of oncogenic ROS1 missense mutations with sensitivity to tyrosine kinase inhibitors
Source: EMBO Mol Med. 2023 Aug 17;15(10):e17367. doi: 10.15252/emmm.202217367 (PMC10565643; doi:10.15252/emmm.202217367)
Supplement: Supplementary file 10 — Source Data for Expanded View [file EMMM-15-e17367-s003.zip › EV/EV1.xlsx]

## Sheet: EV1C
CCK-8 Absorbance at 460 nm
EV				WT				D2113N				D2113G				CD74-ROS1				SLC-ROS1
0.136	0.166	0.193	0.293	0.16	0.167	0.222	0.188	0.405	0.425	0.642	0.693	0.376	0.331	0.595	0.653	0.796	0.864	0.89	0.884	0.782	0.597	0.813	0.78

## Sheet: EV1D
	D2113N	D2113N	D2113N	D2113N	D2113N	D2113N
DMSO	0.644	0.413	0.662	0.865	0.507	0.857
Crizotinib	0.232	0.087	0.087	0.057	0.071	0.061
Lorlatinib	0.055	0.039	0.039	0.022	0.02	0.024
NVL-520	0.065	0.061	0.055	0.041	0.051	0.051

## Sheet: EV1E
	D2113G	D2113G	D2113G	D2113G	D2113G	D2113G
DMSO	0.691	0.655	0.388	1.179	0.868	1.046
Crizotinib	0.034	0.015	0.044	0.048	0.043	-0.023
Lorlatinib	0.018	0.014	0.014	0.016	0.013	0.014
NVL-520	0.02	0.018	0.019	0.019	0.033	0.051

## Sheet: EV1F
	SLC34A2-ROS1	SLC34A2-ROS1	SLC34A2-ROS1	SLC34A2-ROS1	SLC34A2-ROS1	SLC34A2-ROS1
DMSO	0.971	1.034	1.039	1.068	1.071	1.012
Crizotinib	0.025	0.054	0.026	0.027	0.063	0.025
Lorlatinib	0.012	0.012	0.012	0.028	0.018	0.021
NVL-520	0.017	0.02	0.022	0.012	0.039	0.024
