# Supplementary material for: Discovery of oncogenic ROS1 missense mutations with sensitivity to tyrosine kinase inhibitors
Source: EMBO Mol Med. 2023 Aug 17;15(10):e17367. doi: 10.15252/emmm.202217367 (PMC10565643; doi:10.15252/emmm.202217367)
Supplement: Supplementary file 10 — Source Data for Expanded View [file EMMM-15-e17367-s003.zip › EV/EV4.xlsx]

## Sheet: EV4B
Elapsed Time (h)	D2113N - Death	D2113N - Death	D2113N - Death	D2113N - Death	D2113N - Death	D2113N - Death	D2113N -DMSO	D2113N -DMSO	D2113N -DMSO	D2113N -DMSO	D2113N -DMSO	D2113N -DMSO	D2113N - Crizotinib	D2113N - Crizotinib	D2113N - Crizotinib	D2113N - Crizotinib	D2113N - Crizotinib	D2113N - Crizotinib	D2113N -Lorlatinib	D2113N -Lorlatinib	D2113N -Lorlatinib	D2113N -Lorlatinib	D2113N -Lorlatinib	D2113N -Lorlatinib	D2113N - NVL-520	D2113N - NVL-520	D2113N - NVL-520	D2113N - NVL-520	D2113N - NVL-520	D2113N - NVL-520	D2113N - Repotrectinib	D2113N - Repotrectinib	D2113N - Repotrectinib	D2113N - Repotrectinib	D2113N - Repotrectinib	D2113N - Repotrectinib	D2113G - Repotrectinib	D2113G - Repotrectinib	D2113G - Repotrectinib	D2113G - Repotrectinib	D2113G - Repotrectinib	D2113G - Repotrectinib
0	1	1	1	1	1	1	1	1	1	1	1	1	1	1	1	1	1	1	1	1	1	1	1	1	1	1	1	1	1	1	1	1	1	1	1	1	1	1	1	1	1	1
4	1.08	1.1	0.96	0.9	1.07	0.96	0.89	1.09	0.9	1.03	0.88	0.94	0.98	0.99	0.94	1.01	0.83	0.81	0.81	1.05	0.88	0.91	1.21	0.95	1.01	0.96	1.04	0.98	1.05	0.94	1.17	0.92	1	0.89	1.02	0.82	0.99	0.82	0.92	0.97	1	1.04
8	1.01	1.15	0.93	0.88	1.03	0.91	0.83	1.11	1.03	1.15	1.08	0.96	0.97	0.95	0.93	0.93	1.11	0.8	0.92	1.07	0.95	0.92	1.11	1.06	0.95	0.9	0.93	1.05	1.05	0.92	0.92	0.95	0.88	0.92	0.95	0.88	0.9	0.92	1	0.93	0.99	1.09
12	1	1.11	0.92	0.86	0.96	0.89	1.13	0.99	1.14	1.16	1.04	0.95	0.97	1.03	0.97	1.11	1.1	0.91	0.91	1.19	1.01	0.98	1.09	1.11	0.97	0.96	1.02	1.07	1.02	0.95	1.16	0.92	1.07	1	1	0.89	0.98	0.96	1.04	0.98	1.08	1.13
16	0.98	0.99	0.93	0.85	0.91	0.91	1	1.22	1.15	1.16	1.12	1.05	1.03	1	1.03	1.02	1.04	0.87	0.94	1.21	1.07	1.06	1.08	1.15	1.26	0.94	1.02	1.06	1.18	0.98	1.22	0.89	1.1	0.96	1.03	0.95	1.01	0.98	1.01	1.03	1.11	1.16
20	1.08	0.93	0.89	0.81	0.74	0.87	1.01	1.2	1.2	1.11	1.17	1.11	1.02	1.1	1.09	0.96	1.17	0.99	1.22	1.13	1.07	1.01	1.04	1.14	1.23	1	1.03	1.09	1.11	1.03	1.09	1.03	1.09	0.96	0.99	0.87	0.95	0.98	1.03	1.1	1.2	1.2
24	1.03	1.03	0.83	0.85	0.82	0.86	0.97	1.19	1.33	1.14	1.14	0.92	1.14	1.26	1.2	1.15	1.16	1.13	1.29	1.22	1.06	1.02	1.17	1.12	1.27	0.95	1.12	1.06	1.2	1.01	1.28	0.91	0.98	1.01	1.08	0.98	1.12	0.99	1.07	0.98	1.14	1.23
28	1.03	1.01	0.89	0.83	0.72	0.92	1.27	1.23	1.31	1.25	1.14	1.05	1.12	1.2	1.11	1.21	1.38	1.03	1.29	1.15	0.97	1.04	1.16	1.21	1.15	0.99	1.14	1.2	1.21	1.03	1.27	1.02	1.04	0.98	1.06	0.97	0.93	0.98	1.08	1.13	1.11	1.29
32	1.05	0.98	0.82	0.83	0.74	0.86	1.09	1.35	1.54	1.3	1.34	1.21	1.15	1.26	1.23	1.12	1.27	0.98	1.4	1.27	1.11	1.03	1.06	1.18	1.13	1.13	1.21	1.1	1.1	0.98	1.27	1.04	1.11	1	0.96	0.91	1.06	1.01	1	1.07	1.19	1.3
36	1.02	0.91	0.89	0.8	0.88	0.83	1.05	1.3	1.46	1.33	1.44	1.16	1.27	1.36	1.4	1.22	1.39	1.14	1.31	1.22	1.1	0.99	1.34	1.24	1.19	1.09	1.09	1.17	1.11	1.06	1.39	1.02	1.06	1.14	1.03	0.95	1.06	1.02	1.07	1.11	1.2	1.38
40	0.94	1.04	0.88	0.81	0.76	0.78	1.44	1.32	1.64	1.48	1.52	1.12	1.21	1.41	1.42	1.09	1.31	1.05	1.52	1.21	1.2	1.04	1.23	1.21	1.33	1.11	1.25	1.18	1.17	0.97	1.39	1	1.16	1.04	0.89	0.88	0.97	1	1.12	1.11	1.2	1.27
44	1.02	0.94	0.91	0.77	0.77	0.91	1.24	1.51	1.68	1.41	1.51	1.03	1.14	1.41	1.17	1.19	1.45	1.1	1.51	1.33	1.22	1.03	1.35	1.27	1.33	1.12	1.21	1.18	1.17	1	1.39	0.99	1.08	0.96	1.05	0.91	0.95	0.97	1.12	1.08	1.22	1.26
48	1.04	0.98	0.85	0.75	0.93	0.9	1.35	1.62	1.7	1.48	1.56	1.31	1.41	1.72	1.34	1.31	1.68	1.2	1.52	1.34	1.3	1.1	1.32	1.24	1.52	1.25	1.29	1.27	1.31	1.11	1.41	1.04	0.98	1.07	1.06	1	1.09	1.05	1.1	1.13	1.17	1.59
52	1.03	1.09	0.84	0.75	0.76	0.9	1.5	1.37	2.13	1.52	1.56	1.35	1.25	1.73	1.35	1.31	1.64	1.26	1.64	1.24	1.22	1.15	1.36	1.25	1.41	1.32	1.31	1.24	1.27	1.2	1.29	1.01	1.1	1.11	0.98	1.04	1.09	0.9	1.05	1.14	1.21	1.38
56	1	1.03	0.92	0.82	0.9	0.85	1.35	1.46	1.84	1.55	1.6	1.36	1.34	1.7	1.42	1.34	1.67	1.49	1.84	1.45	1.39	1.12	1.38	1.35	1.47	1.31	1.2	1.24	1.38	1.14	1.41	1.09	1.1	1.01	1.04	1.01	1.06	1	1.04	1.15	1.23	1.34
60	1.02	0.98	0.84	0.78	0.89	0.92	1.54	1.57	2.08	1.73	1.72	1.28	1.4	1.72	1.49	1.51	1.9	1.48	1.65	1.49	1.35	1.14	1.36	1.31	1.46	1.3	1.18	1.29	1.23	1.16	1.34	1.1	1.11	1.12	1.04	0.97	1.07	0.82	1.05	1.1	1.2	1.27
64	1.05	0.99	0.84	0.78	0.89	0.92	1.39	1.67	2.29	1.92	1.98	1.32	1.79	1.77	1.5	1.51	1.74	1.42	1.92	1.42	1.25	1.12	1.21	1.32	1.66	1.32	1.2	1.33	1.3	1.19	1.35	1.09	1.29	1.09	1.02	0.95	1.03	1.02	1.1	1.15	1.11	1.2
68	1.06	0.98	0.87	0.76	0.79	0.79	1.65	1.71	2.26	2.08	1.91	1.3	1.6	1.94	1.74	1.65	1.58	1.35	1.85	1.39	1.6	1.16	1.25	1.22	1.44	1.43	1.44	1.3	1.24	1.16	1.39	1.06	1.07	1.08	1.01	0.96	1	1	1.08	1.08	1.2	1.16
72	1.1	1.04	0.9	0.86	0.95	0.87	1.83	1.96	2.56	2.19	2.28	1.44	1.54	2.08	1.68	1.58	1.88	1.42	1.79	1.48	1.38	1.16	1.13	1.33	1.54	1.28	1.33	1.26	1.19	1.11	1.22	1.01	1.09	1.04	1.02	0.98	1.02	0.95	1.14	1.2	1.17	1.33
76	1.06	1.09	0.93	0.94	0.96	0.86	1.77	2	2.99	2.2	2.26	1.57	1.73	1.86	1.83	1.77	1.71	1.15	1.89	1.47	1.36	1.16	1.1	1.29	1.41	1.35	1.39	1.3	1.06	1.16	1.34	0.97	1.13	1.08	1.04	0.89	1.03	0.96	1.11	1.12	1.11	1.26
80	0.98	0.95	0.87	0.75	0.75	0.9	1.69	2.03	2.92	2.32	2.33	1.63	1.81	1.95	1.82	1.63	1.99	1.43	1.77	1.45	1.41	1.25	1.25	1.33	1.48	1.37	1.47	1.39	1.37	1.21	1.28	0.94	1.08	1.05	1.12	0.95	1.05	0.87	1.12	1.15	1.19	1.33
84	1.04	1	0.9	0.74	0.8	0.89	1.31	2.04	2.76	2.43	2.35	1.61	1.82	1.94	1.98	1.78	1.92	1.49	2.05	1.49	1.42	1.28	1.31	1.22	1.45	1.49	1.43	1.27	1.16	1.22	1.31	0.95	1.23	1.18	1.01	0.99	1.07	0.99	1.13	1.14	1.19	1.28
88	0.93	0.77	0.86	0.8	0.88	0.81	1.61	1.9	3.22	2.62	2.79	1.76	1.55	2.21	1.99	1.79	1.92	1.57	1.81	1.52	1.43	1.13	0.87	1.31	1.47	1.36	1.51	1.26	1.39	1.23	1.41	1.07	1.06	1.08	1.01	0.95	1.02	1	1.19	1.16	1.15	1.2
92	0.99	1.03	0.87	0.85	0.81	0.81	2.14	2.2	3.73	3.05	2.31	1.67	1.88	2.2	2.03	1.82	1.65	1.32	2.05	1.52	1.39	1.19	1.07	1.28	1.45	1.37	1.46	1.35	1.29	1.1	1.31	1.08	1.11	1.1	1	1	1.05	1	1.13	1.07	1.14	1.27
96	1	0.89	0.77	0.78	0.72	0.87	2.33	2.32	3.19	2.79	2.96	1.69	2.04	2.29	2.06	1.89	1.71	1.28	2.22	1.44	1.33	1.2	1.21	1.28	1.49	1.38	1.35	1.25	1.37	1.2	1.51	1	1.07	0.98	1.08	0.96	1.03	1.05	1.1	1.16	1.14	1.32
100	1	0.8	0.8	0.81	0.76	0.88	2.42	2.41	3.41	3.46	3.13	1.73	1.9	2.4	1.98	1.83	2.07	1.28	1.91	1.43	1.44	1.2	1.49	1.35	1.48	1.26	1.4	1.32	1.42	1.19	1.4	0.94	1.07	1.05	1	0.94	1.04	0.92	1.14	1.11	1.15	1.29
104	0.88	1.03	0.82	0.84	0.88	0.84	2.17	2.62	4.58	3.8	3.14	1.92	1.76	2.44	2.06	1.61	1.94	1.58	1.95	1.6	1.43	1.2	1.47	1.35	1.56	1.3	1.42	1.31	1.48	1.22	1.23	1.02	1.02	1.03	1.04	0.99	1.05	1.01	1.11	1.11	1.16	1.34
108	0.99	1.09	0.8	0.87	0.72	0.88	2.71	2.46	4.48	4	3.33	1.89	1.95	2.3	2.13	1.73	2.08	1.21	2.08	1.44	1.18	1.33	1.27	1.27	1.51	1.39	1.36	1.28	1.42	1.19	1.38	1.02	1.15	1.08	1.06	1.06	0.99	1	1.13	1.12	1.21	1.28
112	0.98	0.9	0.84	0.82	0.81	0.85	2.75	2.7	4.92	3.3	3.68	1.91	1.9	2.32	2.17	1.5	2.2	1.55	1.96	1.46	1.52	1.17	1.29	1.29	1.48	1.35	1.37	1.36	1.46	1.1	1.37	0.98	1.15	1.04	0.96	1	1.04	0.92	1.2	1.2	1.17	1.29
116	1.02	0.93	0.9	0.81	0.79	0.88	2.44	2.73	5.16	4.32	3.55	1.98	1.88	2.43	2.05	1.66	2.09	1.43	2.26	1.6	1.45	1.17	1.38	1.37	1.51	1.4	1.41	1.27	1.33	1.15	1.42	1.04	1.11	1.16	1.16	1.02	1.14	0.94	1.18	1.13	1.14	1.28
120	1	1.02	0.87	0.76	0.82	0.84	2.47	2.41	5.32	4.59	3.69	1.86	1.87	2.24	2.05	1.69	2.13	1.49	2.22	1.29	1.48	1.08	1.24	1.38	1.48	1.51	1.24	1.24	1.38	1.21	1.46	0.97	1.09	0.98	1.07	1.02	1.08	0.96	1.19	1.18	1.16	1.36
124	0.99	0.99	0.87	0.83	0.8	0.89	2.55	2.63	5.74	4.88	4.54	2.1	2.03	2.37	2.01	1.76	2.07	1.57	2.2	1.66	1.47	1.18	1.1	1.3	1.59	1.41	1.32	1.35	1.22	1.16	1.28	1.07	1.19	1.02	1.05	1.04	1.11	0.98	1.17	1.21	1.17	1.23
128	1.02	0.88	0.81	0.8	0.9	0.86	2.68	2.6	4.98	5.35	4.76	2.09	2.29	2.3	1.96	1.71	1.94	1.46	2.09	1.59	1.39	1.1	1.38	1.22	1.23	1.39	1.34	1.21	1.35	1.17	1.27	1.16	1.14	1.07	1.08	0.98	1	0.94	1.16	1.12	1.18	1.31
132	1.05	0.95	0.79	0.75	0.64	0.88	3.08	2.66	5.67	5.11	4.14	2.1	1.91	2.51	2.11	1.77	2.23	1.43	2.3	1.56	1.31	1.2	1.25	1.12	1.48	1.47	1.41	1.31	1.32	1.16	1.39	1.15	1.1	1.09	1.03	0.98	0.95	0.96	1.17	1.13	1.23	1.35
136	0.99	0.95	0.88	0.8	0.78	0.86	3.52	2.81	7.01	6.37	5.84	2.19	2.2	2.43	2.18	1.67	2.27	1.58	2.23	1.57	1.4	1.16	1.37	1.27	1.46	1.44	1.38	1.35	1.41	1.19	1.44	1.07	1.02	1.06	0.96	1	0.97	1.01	1.19	1.16	1.19	1.24
140	1.05	0.91	0.81	0.76	0.75	0.86	3.4	2.73	6.88	6.18	5.71	2.41	1.9	2.29	2.27	1.85	2.07	1.57	2.34	1.44	1.33	1.19	1.29	1.24	1.37	1.42	1.44	1.27	1.47	1.21	1.46	0.95	1.15	1.04	1.01	0.8	0.95	0.97	1.13	1.11	1.17	1.25
144	0.96	0.95	0.88	0.82	0.82	0.81	2.77	2.77	6.68	6.07	5.57	2.08	2.44	2.66	2.01	1.95	2.15	1.26	2.27	1.24	1.41	1.15	1.05	1.27	1.46	1.49	1.4	1.21	1.38	1.1	1.29	1.01	1.09	1.04	1.03	0.99	0.89	1.01	1.15	1.13	1.14	1.26
148	1.01	1.12	0.81	0.75	0.86	0.89	3.71	2.91	6.89	7.04	5.85	2.28	2.25	2.41	2.27	1.98	2.13	1.33	2.11	1.53	1.51	1.11	1.38	1.38	1.42	1.5	1.37	1.19	1.19	1.13	1.37	1	1.1	1.08	1.03	0.97	0.97	1.04	1.11	1.09	1.2	1.24
152	0.96	0.94	0.9	0.8	0.84	0.7	3.52	3.01	7.83	7.23	6.52	2.46	2.4	2.48	2.35	1.87	2.09	1.46	2.22	1.53	1.47	1.1	1.09	1.16	1.31	1.46	1.37	1.13	1.25	1.14	1.44	1	1.1	1.01	0.96	0.98	1	0.98	1.17	1.01	1.18	1.2
156	0.92	0.99	0.89	0.83	0.88	0.81	3.59	2.94	7.93	8.03	8.15	2.66	2.4	2.55	2.31	1.91	2.26	1.37	2.24	1.51	1.4	1.12	1.22	1.29	1.35	1.55	1.25	1.25	1.37	1.2	1.29	1.12	1.05	1.06	0.91	0.98	1.03	0.95	1.16	1.09	1.13	1.16
160	0.91	0.96	0.88	0.91	0.82	0.84	3.55	2.97	8.53	7.69	8.37	2.68	2.32	2.48	2.14	1.79	2.19	1.41	1.98	1.51	1.32	1.07	1.35	1.19	1.3	1.47	1.28	1.28	1.45	1.21	1.3	0.98	1.18	1.02	1.04	0.94	1.08	0.99	1.11	1.1	1.24	1.23
164	0.95	0.88	0.83	0.81	0.85	0.75	3.73	2.97	8.82	8.02	8.07	2.71	2.46	2.43	2.17	2.07	2.27	1.27	2.2	1.43	1.45	1.08	1.28	1.25	1.41	1.38	1.33	1.27	1.37	1.12	1.35	1.01	1.14	1.13	1.04	0.9	0.87	1.06	1.15	1.12	1.14	1.22

## Sheet: EV4C
Elapsed Time (h)	D2113G - Death	D2113G - Death	D2113G - Death	D2113G - Death	D2113G - Death	D2113G - Death	D2113G -DMSO	D2113G -DMSO	D2113G -DMSO	D2113G -DMSO	D2113G -DMSO	D2113G -DMSO	D2113G - Crizotinib	D2113G - Crizotinib	D2113G - Crizotinib	D2113G - Crizotinib	D2113G - Crizotinib	D2113G - Crizotinib	D2113G -Lorlatinib	D2113G -Lorlatinib	D2113G -Lorlatinib	D2113G -Lorlatinib	D2113G -Lorlatinib	D2113G -Lorlatinib	D2113G - NVL-520	D2113G - NVL-520	D2113G - NVL-520	D2113G - NVL-520	D2113G - NVL-520	D2113G - NVL-520	D2113G - Repotrectinib	D2113G - Repotrectinib	D2113G - Repotrectinib	D2113G - Repotrectinib	D2113G - Repotrectinib	D2113G - Repotrectinib
0	1	1	1	1	1	1	1	1	1	1	1	1	1	1	1	1	1	1	1	1	1	1	1	1	1	1	1	1	1	1	1	1	1	1	1	1
4	0.97	0.91	1.14	1.03	0.95	0.93	1.47	0.96	0.94	0.97	0.91	1.08	0.81	1.1	1.05	1.04	0.95	1.17	0.89	0.89	1.01	1.05	1.08	0.97	1.05	0.86	0.85	0.99	1.01	0.9	0.99	0.82	0.92	0.97	1	1.04
8	1.02	0.92	1.01	0.88	0.9	0.93	1.35	0.94	1.02	1.07	0.97	0.91	0.78	1	1.07	1	0.99	1.17	0.9	0.91	1.04	1.1	1.17	1.02	0.95	0.87	0.91	1.03	1.02	0.97	0.9	0.92	1	0.93	0.99	1.09
12	0.97	0.87	1.07	0.8	0.91	0.99	1.42	0.95	1.18	1.13	1.04	1.04	0.82	1.05	1.07	1.05	1.12	1.32	0.97	0.94	0.95	1.2	1.09	1.05	1	0.85	0.9	1.05	1.05	1.02	0.98	0.96	1.04	0.98	1.08	1.13
16	0.99	0.92	0.93	0.81	0.86	0.98	1.58	0.95	0.97	1.22	1.06	1.07	0.75	1.09	1.17	1.1	1.1	1	0.99	1	1.05	1.25	1.21	1.1	0.89	0.94	0.87	1.14	1.06	1.06	1.01	0.98	1.01	1.03	1.11	1.16
20	0.97	0.85	1.06	0.94	0.97	0.85	1.47	0.97	1.07	1.14	1.14	1.06	0.81	1.08	1.19	1.22	1.1	1.32	0.97	1	1.06	1.29	1.19	1.12	0.98	0.81	0.91	1.13	1.06	1.07	0.95	0.98	1.03	1.1	1.2	1.2
24	1.03	0.91	0.98	0.86	0.92	0.91	1.47	1.01	1.09	1.22	1.06	1.02	0.95	1.1	1.24	1.19	1.13	1.3	1.04	0.97	1.08	1.24	1.11	1.28	0.96	0.93	0.89	1.11	1.13	1.17	1.12	0.99	1.07	0.98	1.14	1.23
28	1.07	0.85	0.99	0.94	0.88	1.06	1.24	1.12	1.18	1.23	1.01	0.93	1.01	0.95	1.25	1.29	1.2	1.28	1.13	0.98	1.21	1.23	1.26	1.2	1	0.94	0.95	1.19	1.15	1.13	0.93	0.98	1.08	1.13	1.11	1.29
32	1	0.84	1.03	0.96	0.85	0.99	1.53	1.02	1.31	1.29	1.04	0.94	0.82	1	1.27	1.31	1.39	1.2	1	1.01	1.21	1.13	1.39	1.21	0.96	0.92	0.95	1.2	1.17	1.28	1.06	1.01	1	1.07	1.19	1.3
36	1	0.93	1.03	0.9	0.94	0.95	1.48	1.14	1.44	1.26	1.2	0.84	1.1	1.06	1.3	1.37	1.17	1.37	1.07	1.02	1.21	1.29	1.27	1.36	1.03	0.89	0.93	1.28	1.18	1.2	1.06	1.02	1.07	1.11	1.2	1.38
40	1	0.92	0.98	0.99	0.95	0.89	1.37	1.09	1.47	1.29	1.12	1.1	0.8	1.17	1.36	1.37	1.18	1.52	0.98	1.01	1.22	1.3	1.3	1.51	0.85	0.91	0.91	1.23	1.11	1.21	0.97	1	1.12	1.11	1.2	1.27
44	0.92	0.7	1.03	0.86	1	0.92	1.48	1.16	1.18	1.46	1.24	0.8	0.8	0.93	1.42	1.3	1.15	1.33	1.1	1.08	1.27	1.42	1.14	1.34	0.98	0.96	0.93	1.27	1.33	1.3	0.95	0.97	1.12	1.08	1.22	1.26
48	0.91	0.89	1.02	0.97	0.87	0.91	1.9	1.17	1.41	1.48	1.3	1.17	0.91	1.24	1.48	1.43	1.39	1.35	1.13	1.04	1.14	1.22	1.43	1.49	0.9	0.87	0.99	1.37	1.48	1.2	1.09	1.05	1.1	1.13	1.17	1.59
52	0.99	0.85	1.09	0.94	1.12	0.8	2.23	1.18	1.35	1.64	1.3	1.11	0.89	1.04	1.4	1.5	1.41	1.35	0.93	1.05	1.21	1.34	1.42	1.37	0.94	1.03	1.04	1.34	1.36	1.43	1.09	0.9	1.05	1.14	1.21	1.38
56	1.08	0.91	1.05	0.87	1.06	1.07	2.02	1.25	1.5	1.52	1.38	1.11	0.85	1.08	1.42	1.43	1.32	1.25	1.08	1.05	1.3	1.42	1.56	1.19	0.92	1.05	1.04	1.2	1.38	1.28	1.06	1	1.04	1.15	1.23	1.34
60	1.06	0.88	1.02	0.75	0.93	1.1	1.76	1.3	1.38	1.54	1.46	1.31	0.84	1.16	1.42	1.45	1.43	1.11	0.97	1.11	1.32	1.44	1.47	1.54	0.88	1.02	1.07	1.3	1.44	1.17	1.07	0.82	1.05	1.1	1.2	1.27
64	0.93	0.94	1	0.95	0.98	1.1	1.94	1.33	1.43	1.76	1.4	1.33	1.11	1.14	1.49	1.58	1.49	1.56	1.11	1.1	1.32	1.37	1.4	1.45	0.92	1.01	1.07	1.38	1.53	1.24	1.03	1.02	1.1	1.15	1.11	1.2
68	0.99	0.9	1.01	0.96	0.97	0.85	1.77	1.35	1.24	1.78	1.5	1.35	0.83	1.24	1.43	1.48	1.52	1.64	1.22	1.1	1.37	1.32	1.25	1.47	0.9	1.03	1.06	1.33	1.58	1.31	1	1	1.08	1.08	1.2	1.16
72	0.99	0.95	1.03	0.92	0.93	1.07	1.94	1.36	1.54	1.82	1.28	1.38	0.86	1.22	1.5	1.51	1.47	1.43	1.24	1.15	1.36	1.27	1.52	1.49	0.84	1.03	1.06	1.37	1.5	1.27	1.02	0.95	1.14	1.2	1.17	1.33
76	1.01	0.88	1.04	0.94	0.96	0.69	2.28	1.28	1.59	1.75	1.82	1.36	0.96	1.18	1.47	1.5	1.21	1.55	1.26	0.98	1.41	1.45	1.5	1.41	0.93	0.94	1.08	1.26	1.54	1.16	1.03	0.96	1.11	1.12	1.11	1.26
80	1.03	0.85	1.06	0.88	1.06	0.81	2.31	1.33	1.73	1.96	1.86	1.55	0.99	1.2	1.54	1.43	1.57	1.64	1.21	1.05	1.38	1.3	1.67	1.21	1	1.12	1.07	1.37	1.57	1.21	1.05	0.87	1.12	1.15	1.19	1.33
84	0.98	0.71	1.03	0.87	0.87	0.9	1.92	1.31	1.93	2.12	1.76	1.5	1.12	1.16	1.5	1.4	1.66	1.65	1.23	1.12	1.4	1.33	1.6	1.53	0.92	1.05	1.14	1.34	1.64	1.33	1.07	0.99	1.13	1.14	1.19	1.28
88	0.91	0.84	1.07	0.94	0.82	0.81	2.22	1.38	1.9	2.02	2.21	1.82	0.9	1.09	1.49	1.5	1.65	1.64	1.16	1.05	1.25	1.4	1.68	1.52	0.97	0.99	1.08	1.38	1.66	1.34	1.02	1	1.19	1.16	1.15	1.2
92	1	0.82	1.1	0.91	0.93	0.61	2.06	1.37	1.94	2.18	2.02	1.56	1.17	1.12	1.51	1.64	1.48	1.34	1.05	1.15	1.39	1.43	1.35	1.44	1.01	1.07	1.15	1.24	1.54	1.27	1.05	1	1.13	1.07	1.14	1.27
96	0.93	0.82	1.08	0.85	1.11	0.91	2.22	1.56	1.6	2.26	2.7	1.72	1.23	1.09	1.51	1.48	1.59	1.44	1.24	1.14	1.36	1.48	1.5	1.14	0.87	0.91	1.07	1.35	1.6	1.2	1.03	1.05	1.1	1.16	1.14	1.32
100	0.93	0.85	1.07	0.86	0.89	0.8	2.44	1.36	1.9	2.1	2.99	2.1	0.99	1.19	1.49	1.65	1.32	1.74	1.27	1.06	1.48	1.42	1.47	1.41	0.86	1.03	1.1	1.36	1.61	1.25	1.04	0.92	1.14	1.11	1.15	1.29
104	0.95	0.89	0.99	0.93	1.06	1.13	2.4	1.58	2.36	2.09	2.77	2.39	0.94	1.24	1.48	1.47	1.56	1.59	1.13	1.1	1.26	1.37	1.42	1.4	0.96	1.11	1.05	1.27	1.6	1.36	1.05	1.01	1.11	1.11	1.16	1.34
108	1.01	0.88	1.04	0.94	1.03	0.83	2.44	1.67	2.45	2.36	2.64	1.94	1.03	1.09	1.54	1.58	1.55	1.84	0.95	0.97	1.42	1.34	1.52	1.51	0.92	1.06	1.04	1.37	1.63	1.34	0.99	1	1.13	1.12	1.21	1.28
112	1.01	0.84	1	0.95	0.94	0.97	2.8	1.83	2.02	2.5	3.69	2.67	0.95	1.13	1.48	1.5	1.52	1.49	1.27	1.06	1.36	1.35	1.59	1.5	1.1	1.13	1.05	1.42	1.53	1.14	1.04	0.92	1.2	1.2	1.17	1.29
116	1.03	0.9	1.03	0.92	0.94	0.87	3.45	1.6	2.14	2.48	2.82	2.48	1.18	1.16	1.5	1.59	1.48	1.43	1.28	1.01	1.29	1.29	1.34	1.57	0.95	1.1	1.05	1.3	1.57	1.39	1.14	0.94	1.18	1.13	1.14	1.28
120	0.97	0.98	1.02	0.89	1.07	0.69	3.75	1.82	2.08	2.51	4.28	3.13	0.84	1.01	1.59	1.42	1.34	1.53	1.23	1.17	1.32	1.37	1.4	1.53	0.91	1.02	1.09	1.24	1.52	1.32	1.08	0.96	1.19	1.18	1.16	1.36
124	1.03	0.87	0.92	0.95	0.96	0.87	3.31	1.84	2.82	2.22	4.54	2.81	0.76	1.1	1.51	1.47	1.69	1.43	1.19	0.98	1.4	1.64	1.37	1.49	1.08	1.12	1.08	1.4	1.54	1.38	1.11	0.98	1.17	1.21	1.17	1.23
128	0.96	0.93	0.9	0.95	1.01	0.82	2.83	2.23	2.44	2.45	4.25	3.79	0.97	1.18	1.58	1.47	1.31	1.49	1.14	1.11	1.27	1.41	1.67	1.4	0.9	1.04	1.11	1.35	1.44	1.42	1	0.94	1.16	1.12	1.18	1.31
132	0.99	1	0.99	0.87	1	0.81	3.69	2.15	2.5	2.39	5.32	3.65	0.98	0.96	1.19	1.57	1.47	1.4	1.15	1.03	1.24	1.44	1.39	1.12	0.96	1.06	1.07	1.26	1.47	1.34	0.95	0.96	1.17	1.13	1.23	1.35
136	0.86	0.98	0.99	0.93	0.96	0.91	4.71	2.38	2.68	2.46	4.96	3.29	1.07	1.18	1.49	1.46	1.62	1.32	1.25	1.1	1.37	1.4	1.58	1.38	0.91	1.02	1.09	1.37	1.56	1.35	0.97	1.01	1.19	1.16	1.19	1.24
140	1.06	0.97	1.01	0.93	0.81	1.03	4.95	2.5	3.39	2.62	6.05	4.4	0.8	1.2	1.62	1.57	1.62	1.46	1.18	1.02	1.23	1.38	1.61	1.39	0.89	1.1	1.13	1.34	1.59	1.43	0.95	0.97	1.13	1.11	1.17	1.25
144	1.03	0.91	1.04	0.97	0.77	1.05	5.32	2.74	3.32	2.47	6.31	5.26	1.09	0.95	1.57	1.53	1.6	1.03	1.22	1.03	1.22	1.52	1.63	1.31	0.89	1.05	1.09	1.24	1.63	1.26	0.89	1.01	1.15	1.13	1.14	1.26
148	1.03	0.71	0.95	0.95	0.96	1.02	5.11	2.67	3.22	2.63	6.38	5.27	0.84	1.18	1.48	1.54	1.59	1.69	1.29	1.06	1.45	1.46	1.61	1.49	1.02	0.93	1.08	1.28	1.65	1.37	0.97	1.04	1.11	1.09	1.2	1.24
152	1.04	0.74	1.1	0.76	1.1	0.97	5.72	2.84	3.3	2.9	8.11	4.95	1.18	1.11	1.46	1.45	1.59	1.68	1.32	1.05	1.23	1.52	1.46	1.24	0.93	1.03	1.07	1.3	1.7	1.26	1	0.98	1.17	1.01	1.18	1.2
156	0.89	0.84	0.94	0.72	1.04	0.63	6.04	2.98	3.6	2.81	9.26	5.66	1.11	1.11	1.54	1.29	1.53	1.45	1.2	1.16	1.22	1.54	1.58	1.52	0.9	1.12	1.06	1.27	1.64	1.31	1.03	0.95	1.16	1.09	1.13	1.16
160	0.99	0.76	1.02	0.92	1	0.82	6.55	3.14	2.81	2.66	9.41	7.05	0.98	0.84	1.55	1.56	1.54	1.45	1.38	1.12	1.32	1.45	1.49	1.28	0.99	1.03	1.03	1.29	1.56	1.42	1.08	0.99	1.11	1.1	1.24	1.23
164	0.95	0.75	0.95	0.94	0.82	0.83	7.05	3.62	3.6	2.87	10.17	7.18	1.04	1.06	1.54	1.53	1.69	1.36	1.21	1.05	1.32	1.22	1.51	1.43	0.94	0.99	1.01	1.39	1.56	1.12	0.87	1.06	1.15	1.12	1.14	1.22

## Sheet: EV4D
Elapsed Time (h)	SLC-ROS1 - Death	SLC-ROS1 - Death	SLC-ROS1 - Death	SLC-ROS1 - Death	SLC-ROS1 - Death	SLC-ROS1 - Death	SLC-ROS1 -DMSO	SLC-ROS1 -DMSO	SLC-ROS1 -DMSO	SLC-ROS1 -DMSO	SLC-ROS1 -DMSO	SLC-ROS1 -DMSO	SLC-ROS1 - Crizotinib	SLC-ROS1 - Crizotinib	SLC-ROS1 - Crizotinib	SLC-ROS1 - Crizotinib	SLC-ROS1 - Crizotinib	SLC-ROS1 - Crizotinib	SLC-ROS1 -Lorlatinib	SLC-ROS1 -Lorlatinib	SLC-ROS1 -Lorlatinib	SLC-ROS1 -Lorlatinib	SLC-ROS1 -Lorlatinib	SLC-ROS1 -Lorlatinib	SLC-ROS1 -NVL-520	SLC-ROS1 -NVL-520	SLC-ROS1 -NVL-520	SLC-ROS1 -NVL-520	SLC-ROS1 -NVL-520	SLC-ROS1 -NVL-520	SLC-ROS1 -Repotrectinib	SLC-ROS1 -Repotrectinib	SLC-ROS1 -Repotrectinib	SLC-ROS1 -Repotrectinib	SLC-ROS1 -Repotrectinib	SLC-ROS1 -Repotrectinib
0	1	1	1	1	1	1	1	1	1	1	1	1	1	1	1	1	1	1	1	1	1	1	1	1	1	1	1	1	1	1	1	1	1	1	1	1
4	1.1	1.18	1.11	1.08	0.96	1.06	0.93	1.16	1.15	1.04	0.89	0.83	1.07	1.13	1.18	0.95	1.03	0.99	1.04	0.97	0.88	1.09	0.9	0.97	1.06	0.87	0.87	0.94	0.97	0.93	1	1.04	0.97	0.96	0.91	0.95
8	1.15	0.97	1.19	1.06	0.98	1.03	1.06	1.17	1.14	1.07	0.94	0.95	1.04	1.2	1.18	0.97	0.99	0.97	1.05	0.88	0.85	1.01	0.88	0.9	1.16	1.13	0.85	0.97	0.96	0.93	0.95	1.12	0.92	1.04	0.82	1.11
12	1.12	0.98	1.03	1.01	0.94	0.99	0.99	1.05	1.04	1.07	1.01	0.92	1.06	1.15	1.33	1	0.94	0.95	0.99	0.9	1.29	1.06	0.9	0.94	1.12	1.14	0.85	0.98	1.01	0.98	1.01	1.07	0.81	0.98	0.95	1.2
16	1.21	1.06	1.16	0.94	0.88	0.99	1.11	1	1.2	1.06	1.02	0.89	1.12	1.22	1.13	0.98	1.04	0.95	1.21	0.97	0.96	1.09	0.83	0.79	1.08	1.05	0.88	0.98	0.99	0.93	0.99	1.05	0.97	0.93	0.98	1.06
20	0.9	0.99	1	1.08	0.95	1.05	0.95	1.18	1.12	1.06	1.18	0.93	1.12	1.16	1.08	0.96	0.99	0.95	0.94	1.06	0.84	1.05	0.85	0.91	1.04	0.9	1.09	1.1	1.15	0.96	0.99	1.2	0.78	0.92	1.05	1.11
24	1	1.1	1.14	1.02	0.95	0.94	1.06	1.25	1.34	1.19	1.17	1	1.22	1.23	1.29	0.99	1.05	0.94	1.18	1.15	0.98	1.06	0.89	0.9	1.06	0.99	0.92	1.02	1.03	0.86	1.01	1.05	0.89	0.97	0.92	1.15
28	0.95	1.03	1.17	1.06	0.93	1.01	1.2	1.36	1.43	1.24	1.18	0.99	1.13	0.86	1.27	1.07	1.04	0.93	1.28	1.1	1.03	1.12	0.82	0.87	1.12	1.17	0.9	1.04	1.09	0.93	1.07	1.2	0.97	1.04	1.02	1.04
32	1.1	1.06	1.07	0.96	0.91	0.89	0.71	1.3	1.44	1.36	1.29	1	1.09	1.17	1.35	1.11	1.02	0.92	1.62	1.17	0.89	1.16	0.87	0.86	1.15	0.94	1.05	1.1	1.17	0.93	1.06	0.96	0.91	0.95	0.96	1.11
36	1.16	0.98	1.14	1.03	0.88	1.04	1.31	1.36	1.43	1.39	1.24	1.05	1.28	1.1	1.33	1.02	1.03	0.98	1.57	0.9	1.02	1.16	0.9	0.93	0.99	1.24	1.15	1.08	1.14	0.95	1.13	1.19	0.9	0.97	1.05	1.19
40	0.92	1.02	0.9	1.08	0.94	1.02	1.37	1.42	1.59	1.44	1.29	1.01	1.16	1.5	1.37	1.03	1.04	0.93	1.39	1.09	0.88	1.23	1.05	0.98	1.02	1.21	1.05	1	1.14	0.91	1.1	1.22	0.9	1.01	0.97	1.14
44	0.74	1.08	1.04	0.96	0.98	1.02	1.3	1.58	1.37	1.69	1.37	1.06	1.24	1.21	1.69	1.11	1	0.9	1.49	1.15	1.07	1.35	0.96	0.97	1.24	1	0.87	1.11	1.17	0.94	1.03	1.28	0.87	1.05	1.01	0.97
48	0.83	1.11	1.11	0.95	0.83	1.03	1.57	1.71	1.68	1.65	1.23	1.03	1.26	1.23	1.1	1.11	1.05	0.94	1.55	1.02	1.11	1.31	0.89	0.92	0.98	1.14	1.13	1.11	1.2	0.99	1.1	1.22	1.09	1	1.05	1.09
52	1.11	1.05	1.08	0.94	1	0.96	1.59	1.68	1.6	1.78	1.38	1.09	1.17	1.41	1.58	1.1	1.08	0.82	1.53	1.13	1.1	1.25	1.17	0.95	1.19	1.31	1.16	1.16	1.3	1.02	1.09	1.36	0.87	0.97	1.08	1.14
56	1.2	1.01	1.14	0.98	0.95	1.02	1.79	1.84	1.64	1.81	1.52	1.2	1.41	1.3	1.71	1.13	1.1	0.92	1.52	0.93	1.25	1.24	1.16	1	1.36	1.25	1.19	1.12	1.3	0.98	1.13	1.19	0.94	1.1	1.01	1.25
60	1.05	1.14	1.01	0.98	0.93	0.99	1.64	1.84	1.85	1.93	1.32	1.09	1.2	1.26	1.66	1.07	1.08	0.98	1.52	1.1	1.37	1.25	1.03	1.04	1.26	1.33	1.11	1.1	1.25	0.99	1.16	1.38	1.02	1.02	1.13	0.96
64	1.18	1.04	1.13	1.03	0.93	1.01	1.95	1.96	2.2	2.2	1.58	1.14	1.29	1.53	1.41	1.19	1.02	1.04	1.6	1.13	1.32	1.32	1.08	0.87	1.25	1.25	1.27	1.17	1.24	1	1.21	1.27	1	0.99	1.11	1.06
68	0.89	1.08	1.05	1.02	0.96	1	1.98	2.34	2	2.16	1.61	1.29	1.38	1.6	1.62	1.24	1.07	0.88	1.32	0.94	1.33	1.29	0.95	0.91	1.51	1.37	1.17	1.09	1.2	1.01	1.06	1.34	1.06	1.11	1.13	0.96
72	0.96	1.05	1.13	1.03	0.93	0.97	2.32	2.73	2.36	2.53	1.9	1.29	1.22	1.42	1.55	1.18	1.04	1.03	1.81	1.09	1.03	1.26	1	0.95	1.35	1.49	1.18	1.28	1.27	0.94	1.09	1.18	1.06	1.11	1.09	0.96
76	1.02	1.01	1.04	0.92	0.98	0.95	2.46	2.79	2.56	2.75	1.76	1.47	1.18	1.07	1.71	1.19	1.08	0.97	1.29	1.19	1.58	1.37	1.05	0.98	1.48	1.44	1.3	1.22	1.33	0.99	1.1	1.65	0.97	1.07	1.05	1.04
80	0.94	1.1	1.13	0.96	0.96	0.94	2.72	2.78	2.8	3.31	2.16	1.62	1.42	1.2	1.99	1.1	1.02	0.97	1.59	1.16	1.32	1.36	0.96	0.95	1.6	1.4	0.98	1.21	1.23	1	1.01	1.35	1.01	1.13	1.14	0.88
84	1.02	1.02	0.92	0.95	0.96	0.98	2.88	3.61	3	3.41	2.5	1.45	1.46	1.33	1.8	1.14	1.06	1.03	1.5	1.14	1.43	1.41	1.03	0.97	1.43	1.27	1.29	1.21	1.25	0.96	1.11	1.41	0.97	1	1.14	0.91
88	0.94	1.01	1	0.95	0.92	0.97	3.07	3.81	3.52	3.64	2.51	1.76	1.29	1.76	1.84	1.19	1.09	0.95	1.29	0.99	1.41	1.47	1.03	1.01	1.64	1.31	1.19	1.25	1.26	1.1	0.96	1.31	0.98	1.05	1.16	0.95
92	0.81	1.01	1.14	0.88	0.87	0.98	3.22	4.21	3.88	3.74	2.73	1.74	1.5	1.68	1.84	1.25	1.08	0.95	1.47	1.05	1.22	1.4	1.1	0.95	1.68	1.29	1.24	1.21	1.27	0.9	1.14	1.36	1.11	1.07	1.14	0.88
96	1.04	0.93	1.07	0.99	0.92	0.87	3.66	4.26	3.62	3.99	2.98	1.76	1.37	1.48	2.03	1.35	1.08	0.93	1.75	0.93	1.54	1.44	1.03	0.86	1.48	1.39	1.35	1.07	1.28	0.97	1.05	1.41	0.87	1.07	1.09	1.03
100	1.2	0.96	0.99	0.96	0.85	0.9	3.86	4.93	4.4	4.46	3.05	1.64	1.02	1.69	1.89	1.29	1	0.89	1.53	1.04	1.56	1.4	1.09	0.86	1.55	1.18	1.15	1.14	1.26	0.99	1.15	1.28	0.93	0.96	1.14	1.01
104	1.1	1.08	1.17	0.99	0.98	0.95	3.97	5.33	5.29	4.78	3.23	1.82	1.57	1.81	1.9	1.28	1.06	0.9	1.67	1.15	1.4	1.37	1.03	0.79	1.42	1.34	1.22	1.15	1.24	0.96	1.11	1.03	1.05	1.1	1.04	0.99
108	0.87	1.05	1.12	0.86	0.91	1	4.4	6.07	5.34	5.42	3.43	1.86	1.49	1.73	2.04	1.33	1.1	0.93	1.68	1.01	1.35	1.46	1.12	0.87	1.73	1.39	1.12	1.2	1.33	1.02	1.05	1.44	1.07	1.12	1.03	0.9
112	1.16	0.97	0.94	0.97	0.94	0.98	4.39	6.49	5.91	5.79	3.78	2.02	1.35	1.81	2.16	1.15	1.05	1	1.73	1.04	1.46	1.33	1.1	0.93	1.59	1.1	1.34	1.15	1.23	1.03	1.07	1.38	0.95	1.08	1.06	0.82
116	1.31	1.04	1.13	1.05	0.9	0.96	4.95	7.17	6.7	6.69	4.35	1.97	1.56	2.01	2.12	1.3	1.06	0.99	1.26	1.1	1.4	1.51	1.1	0.9	1.42	1.11	1.22	1.22	1.26	0.98	1.16	1.34	1.01	1.05	1.14	1
120	1.06	1	1.05	0.94	0.88	0.96	5.12	8.49	7.08	7.06	4.85	2.02	1.21	1.94	2.06	1.4	1.09	0.97	1.34	0.84	1.47	1.46	1.18	0.94	1.55	1.42	1.28	1.17	1.19	0.99	1.12	1.37	0.99	1.11	1.01	0.99
124	1.1	0.96	0.94	0.92	0.95	0.98	6.22	8.79	8.17	7.94	5.61	2.25	1.27	1.82	2.28	1.35	1.02	0.95	1.35	1.19	1.48	1.29	1.06	0.9	1.37	1.41	1.28	1.2	1.25	0.97	1.02	1.02	1.09	1	1.07	1.14
128	0.91	1.05	1.17	0.97	0.93	0.88	6.36	10.54	9.68	8.36	5.84	2.34	1.49	1.77	1.68	1.46	1.07	1.03	1.17	1.07	1.55	1.42	1	0.85	1.5	1.35	1.09	1.16	1.15	0.9	1.02	1.31	1.13	1.08	1	1.02
132	1.13	1.01	1	0.95	0.91	0.92	6.37	11.18	9.97	8.99	6.89	2.33	1.52	1.75	2.13	1.39	1.08	1.04	1.81	1.19	1.38	1.56	1.07	0.79	1.38	1.55	1.14	1.13	1.28	0.98	1.09	1.27	1.12	1.06	1.07	0.86
136	1.02	1.08	1.14	0.98	0.91	0.89	6.64	13.08	11.65	9.45	7.37	2.56	1.38	1.91	2.14	1.28	1.06	0.95	1.8	1.07	1.25	1.55	1.05	0.84	1.04	1.27	1.1	1.13	1.11	0.97	0.87	1.17	0.97	1.01	1.02	0.92
140	0.83	1.04	1.05	0.98	0.93	0.94	7.42	13.77	12.52	10.03	7.98	2.67	1.57	2.06	2.04	1.43	1.05	1.07	1.59	0.91	1.37	1.65	1.02	0.93	1.24	1.21	1.19	1.14	1.17	0.96	1.08	1.31	1.02	1.03	1.08	0.89
144	1.08	1	1.18	0.92	0.89	0.94	8.63	14.45	13.33	10.39	8.41	2.64	1.72	2.06	2.41	1.52	1.1	0.96	1.66	0.97	1.44	1.5	1.16	0.92	1.69	1.5	1.25	1.04	1.19	0.97	1.1	1.28	0.99	1.05	1.12	0.8
148	1.19	1.05	1.12	0.91	0.85	0.91	8.74	15.44	13.97	10.25	8.65	3.13	1.63	1.88	2.11	1.54	1.09	0.98	1.55	1.15	1.14	1.56	1.1	0.9	1.25	1.45	1.17	1.12	1.21	0.89	1.15	1.38	0.95	1.16	1.1	0.95
152	1.11	1.02	0.81	0.84	0.88	0.95	9.46	15.79	13.82	10.95	9.02	3.25	1.74	2.19	2.19	1.44	1.07	0.9	1.3	0.77	1.45	1.68	1.04	0.84	1.44	1.44	1.14	1.15	1.19	0.92	1.11	1.33	0.95	1.01	1.09	0.96
156	1.06	0.98	0.99	0.96	0.86	1.01	8.96	15.85	13	11.76	9.88	3.61	1.66	2.05	2.41	1.38	1.08	1.04	1.8	0.92	1.48	1.61	1.12	0.83	1.34	1.57	1.23	1.1	1.23	0.97	1.11	1.18	0.99	1	1.04	1.11
160	1	1.02	0.97	0.87	0.92	0.95	9.79	17.88	14.66	11.25	10.37	3.73	1.63	2.2	2.34	1.43	1.12	0.97	1.4	0.76	1.34	1.73	1.04	0.95	1.56	1.46	1.16	1.1	1.26	0.98	0.98	1.12	0.95	1.06	1.06	0.92
164	1.2	0.98	1.09	0.88	0.81	0.96	10.24	17.7	15.54	11.38	10.23	4.13	1.67	1.75	2.26	1.35	1.09	0.97	1.47	1.02	1.42	1.85	1.06	0.87	1.48	1.52	1.3	1.19	1.22	0.88	0.99	1.28	1.02	1.03	1.04	0.97

## Sheet: EV4E
	D2113N	D2113N	D2113N	D2113N	D2113N	D2113N	D2113G	D2113G	D2113G	D2113G	D2113G	D2113G	SLC34A2-ROS1	SLC34A2-ROS1	SLC34A2-ROS1	SLC34A2-ROS1	SLC34A2-ROS1	SLC34A2-ROS1
Untreated	0.862	0.842	1.16	0.6	0.999	0.962		1.417	1.467	0.919	1.314	1.405	1.827	1.891	1.797	1.701	1.758	1.856
DMSO	0.693	0.524	0.698	0.846	0.583	0.837	1.404	0.995	0.957	0.658	1.524	1.192	1.801	1.909	1.913	1.919	1.949	1.926
Death	0.216	0.206	0.212	0.208	0.201	0.2	0.194	0.201	0.202	0.203	0.208	0.203	0.2	0.201	0.191	0.21	0.203	0.198

## Sheet: EV4F
	Untreated	DMSO	Crizotinib	Lorlatinib	NVL-520	Repotrectinib	TNO155	RMC-4550	Selumetinib	Trametinib	Afuresertib	Everolimus	SP-600125	Ruxolitnib	Galunisertib	Death
D2113N n = 1	0.862	0.693	0.38	0.249	0.258	0.246	0.241	0.21	0.278	0.217	1.979	0.821	0.683	0.888	0.317	0.216
D2113N n = 2	0.842	0.524	0.276	0.239	0.259	0.226	0.23	0.209	0.28	0.215	2.244	1.218	0.549	0.478	0.323	0.206
D2113N n = 3	1.16	0.698	0.272	0.236	0.244	0.228	0.224	0.22	0.271	0.216	2.23	1.185	1.177	0.412	0.318	0.212
D2113N n = 4	0.6	0.846	0.253	0.221	0.236	0.227	0.229	0.232	0.283	0.227	2.16	1.045	0.601	0.586	0.279	0.208
D2113N n = 5	0.999	0.583	0.262	0.222	0.247	0.215	0.215	0.217	0.271	0.225	2.09	1.132	0.504	0.614	0.339	0.201
D2113N n = 6	0.962	0.837	0.258	0.224	0.246	0.216	0.22	0.211	0.261	0.261	2.107	0.98	0.656	0.568	0.33	0.2

## Sheet: EV4G
	Untreated	DMSO	Crizotinib	Lorlatinib	NVL-520	Repotrectinib	TNO155	RMC-4550	Selumetinib	Trametinib	Afuresertib	Everolimus	SP-600125	Ruxolitnib	Galunisertib	Death
D2113G n = 1		1.404	0.184	0.22	0.27	0.214	0.202	0.212	0.292	0.216	0.185	1.212	1.143	0.824	0.528	0.194
D2113G n = 2	1.417	0.995	0.252	0.225	0.227	0.214	0.208	0.225	0.247	0.215	1.736	1.356	0.973	1.141	0.524	0.201
D2113G n = 3	1.467	0.957	0.222	0.22	0.222	0.209	0.212	0.208	0.245	0.215	1.973	1.852	1.112	0.8	0.699	0.202
D2113G n = 4	0.919	0.658	0.253	0.219	0.223	0.21	0.212	0.212	0.24	0.215	2.128	0.965	0.882	0.9	0.557	0.203
D2113G n = 5	1.314	1.524	0.248	0.223	0.224	0.208	0.213	0.21	0.235	0.216	2.208	1.145	0.837	0.758	1.055	0.208
D2113G n = 6	1.405	1.192	0.26	0.218	0.237	0.212	0.212	0.21	0.25	0.216	1.978	1.376	0.561	1.098	0.852	0.203

## Sheet: EV4H
	Untreated	DMSO	Crizotinib	Lorlatinib	NVL-520	Repotrectinib	TNO155	RMC-4550	Selumetinib	Trametinib	Afuresertib	Everolimus	SP-600125	Ruxolitnib	Galunisertib	Death
SLC34A2-ROS1 n = 1	1.827	1.801	0.254	0.221	0.232	0.213	0.594	0.323	0.377	0.214	2.206	2	1.742	1.769	1.987	0.2
SLC34A2-ROS1 n = 2	1.891	1.909	0.308	0.224	0.237	0.215	0.702	0.38	0.456	0.215	2.411	1.928	1.783	1.847	1.844	0.201
SLC34A2-ROS1 n = 3	1.797	1.913	0.256	0.224	0.24	0.222	1.064	0.399	0.591	0.216	2.34	1.929	1.754	1.818	1.903	0.191
SLC34A2-ROS1 n = 4	1.701	1.919	0.255	0.256	0.223	0.216	0.975	0.457	0.769	0.219	2.354	1.904	1.856	1.853	1.835	0.21
SLC34A2-ROS1 n = 5	1.758	1.949	0.329	0.235	0.265	0.217	0.431	0.412	0.532	0.211	2.4	1.999	1.851	1.733	1.902	0.203
SLC34A2-ROS1 n = 6	1.856	1.926	0.255	0.238	0.242	0.221	0.313	0.318	0.425	0.217	2.292	2.223	1.854	1.785	1.282	0.198

## Sheet: EV4I
	Wildtype	Wildtype	Wildtype	Wildtype	Wildtype	Wildtype	D2113N	D2113N	D2113N	D2113N	D2113N	D2113N	D2113G	D2113G	D2113G	D2113G	D2113G	D2113G	SLC34A2-ROS1	SLC34A2-ROS1	SLC34A2-ROS1	SLC34A2-ROS1	SLC34A2-ROS1	SLC34A2-ROS1
DMSO	0.901	0.95	0.627	1.124	0.627	0.938	0.644	0.413	0.662	0.865	0.507	0.857	1.046	0.691	0.655	0.388	1.179	0.868	0.971	1.034	1.039	1.068	1.071	1.012
Afuresertib	3.298	9.137	8.938	8.851	10.776	10.627	2.546	2.936	2.98	2.892	2.699	2.721		1.627	1.903	2.086	2.216	1.95	1.226	1.359	1.302	1.293	1.331	1.263
Everolimus	0.081	0.466	0.478	0.329	0.416	0.54	0.867	1.388	1.368	1.183	1.297	1.102	1.091	1.247	1.809	0.811	1.025	1.305	1.136	1.099	1.084	1.053	1.109	1.258

## Sheet: D2113N Statistics
Compare column means (main column effect)			MCF10A D2113N
			2-way ANOVA RESULTS
Number of families	1
Number of comparisons per family	15
Alpha	0.05
Dunnett's multiple comparisons test	Mean Diff.	95.00% CI of diff.	Below threshold?	Summary	Adjusted P Value
DMSO vs. Untreated	-0.2073	-0.3830 to -0.03170	Yes	*	0.0117
DMSO vs. Crizotinib	0.4133	0.2377 to 0.5890	Yes	****	<0.0001
DMSO vs. Lorlatinib	0.465	0.2894 to 0.6406	Yes	****	<0.0001
DMSO vs. NVL-520	0.4485	0.2729 to 0.6241	Yes	****	<0.0001
DMSO vs. Repotrectinib	0.4705	0.2949 to 0.6461	Yes	****	<0.0001
DMSO vs. TNO155	0.4703	0.2947 to 0.6460	Yes	****	<0.0001
DMSO vs. RMC-4550	0.4803	0.3047 to 0.6560	Yes	****	<0.0001
DMSO vs. Selumetinib	0.4228	0.2472 to 0.5985	Yes	****	<0.0001
DMSO vs. Trametinib	0.47	0.2944 to 0.6456	Yes	****	<0.0001
DMSO vs. Afuresertib	-1.438	-1.614 to -1.263	Yes	****	<0.0001
DMSO vs. Everolimus	-0.3667	-0.5423 to -0.1910	Yes	****	<0.0001
DMSO vs. SP-600125	0.001833	-0.1738 to 0.1775	No	ns	>0.9999
DMSO vs. Ruxolitnib	0.1058	-0.06980 to 0.2815	No	ns	0.5171
DMSO vs. Galunisertib	0.3792	0.2035 to 0.5548	Yes	****	<0.0001
DMSO vs. Death	0.4897	0.3140 to 0.6653	Yes	****	<0.0001
Test details	Mean 1	Mean 2	Mean Diff.	SE of diff.	N1	N2	q	DF
DMSO vs. Untreated	0.6968	0.9042	-0.2073	0.06051	6	6	3.427	75
DMSO vs. Crizotinib	0.6968	0.2835	0.4133	0.06051	6	6	6.831	75
DMSO vs. Lorlatinib	0.6968	0.2318	0.465	0.06051	6	6	7.685	75
DMSO vs. NVL-520	0.6968	0.2483	0.4485	0.06051	6	6	7.412	75
DMSO vs. Repotrectinib	0.6968	0.2263	0.4705	0.06051	6	6	7.776	75
DMSO vs. TNO155	0.6968	0.2265	0.4703	0.06051	6	6	7.773	75
DMSO vs. RMC-4550	0.6968	0.2165	0.4803	0.06051	6	6	7.939	75
DMSO vs. Selumetinib	0.6968	0.274	0.4228	0.06051	6	6	6.988	75
DMSO vs. Trametinib	0.6968	0.2268	0.47	0.06051	6	6	7.768	75
DMSO vs. Afuresertib	0.6968	2.135	-1.438	0.06051	6	6	23.77	75
DMSO vs. Everolimus	0.6968	1.064	-0.3667	0.06051	6	6	6.06	75
DMSO vs. SP-600125	0.6968	0.695	0.001833	0.06051	6	6	0.0303	75
DMSO vs. Ruxolitnib	0.6968	0.591	0.1058	0.06051	6	6	1.749	75
DMSO vs. Galunisertib	0.6968	0.3177	0.3792	0.06051	6	6	6.267	75
DMSO vs. Death	0.6968	0.2072	0.4897	0.06051	6	6	8.093	75
Table Analyzed	D2113N ONLY
Two-way ANOVA	Ordinary
Alpha	0.05
Source of Variation	% of total variation	P value	P value summary	Significant?
Row Factor	0.1987	0.5033	ns	No
Column Factor	96.39	<0.0001	****	Yes
ANOVA table	SS (Type III)	DF	MS	F (DFn, DFd)	P value
Row Factor	0.04795	5	0.00959	F (5, 75) = 0.8732	P=0.5033
Column Factor	23.27	15	1.551	F (15, 75) = 141.2	P<0.0001
Residual	0.8237	75	0.01098
Data summary
Number of columns (Column Factor)	16
Number of rows (Row Factor)	6
Number of values	96

## Sheet: D2113G Statistics
Compare column means (main column effect)			MCF10A D2113G
			2-way ANOVA RESULTS
Number of families	1
Number of comparisons per family	15
Alpha	0.05
Dunnett's multiple comparisons test	Mean Diff.	95.00% CI of diff.	Below threshold?	Summary	Adjusted P Value
DMSO vs. Untreated	-0.1644	-0.5922 to 0.2634	No	ns	0.9364
DMSO vs. Crizotinib	0.8852	0.4785 to 1.292	Yes	****	<0.0001
DMSO vs. Lorlatinib	0.9008	0.4942 to 1.307	Yes	****	<0.0001
DMSO vs. NVL-520	0.8878	0.4812 to 1.294	Yes	****	<0.0001
DMSO vs. Repotrectinib	0.9105	0.5038 to 1.317	Yes	****	<0.0001
DMSO vs. TNO155	0.9118	0.5052 to 1.318	Yes	****	<0.0001
DMSO vs. RMC-4550	0.9088	0.5022 to 1.315	Yes	****	<0.0001
DMSO vs. Selumetinib	0.8702	0.4635 to 1.277	Yes	****	<0.0001
DMSO vs. Trametinib	0.9062	0.4995 to 1.313	Yes	****	<0.0001
DMSO vs. Afuresertib	-0.5797	-0.9863 to -0.1730	Yes	**	0.0012
DMSO vs. Everolimus	-0.196	-0.6027 to 0.2107	No	ns	0.7802
DMSO vs. SP-600125	0.2037	-0.2030 to 0.6103	No	ns	0.741
DMSO vs. Ruxolitnib	0.2015	-0.2052 to 0.6082	No	ns	0.7524
DMSO vs. Galunisertib	0.4192	0.01250 to 0.8258	Yes	*	0.0396
DMSO vs. Death	0.9198	0.5132 to 1.326	Yes	****	<0.0001
Test details	Mean 1	Mean 2	Mean Diff.	SE of diff.	N1	N2	q	DF
DMSO vs. Untreated	1.122	1.286	-0.1644	0.1473	6	5	1.116	74
DMSO vs. Crizotinib	1.122	0.2365	0.8852	0.14	6	6	6.324	74
DMSO vs. Lorlatinib	1.122	0.2208	0.9008	0.14	6	6	6.436	74
DMSO vs. NVL-520	1.122	0.2338	0.8878	0.14	6	6	6.343	74
DMSO vs. Repotrectinib	1.122	0.2112	0.9105	0.14	6	6	6.505	74
DMSO vs. TNO155	1.122	0.2098	0.9118	0.14	6	6	6.514	74
DMSO vs. RMC-4550	1.122	0.2128	0.9088	0.14	6	6	6.493	74
DMSO vs. Selumetinib	1.122	0.2515	0.8702	0.14	6	6	6.217	74
DMSO vs. Trametinib	1.122	0.2155	0.9062	0.14	6	6	6.474	74
DMSO vs. Afuresertib	1.122	1.701	-0.5797	0.14	6	6	4.141	74
DMSO vs. Everolimus	1.122	1.318	-0.196	0.14	6	6	1.4	74
DMSO vs. SP-600125	1.122	0.918	0.2037	0.14	6	6	1.455	74
DMSO vs. Ruxolitnib	1.122	0.9202	0.2015	0.14	6	6	1.44	74
DMSO vs. Galunisertib	1.122	0.7025	0.4192	0.14	6	6	2.995	74
DMSO vs. Death	1.122	0.2018	0.9198	0.14	6	6	6.571	74
Table Analyzed	D2113N ONLY
Two-way ANOVA	Ordinary
Alpha	0.05
Source of Variation	% of total variation	P value	P value summary	Significant?
Row Factor	0.1987	0.5033	ns	No
Column Factor	96.39	<0.0001	****	Yes
ANOVA table	SS (Type III)	DF	MS	F (DFn, DFd)	P value
Row Factor	0.04795	5	0.00959	F (5, 75) = 0.8732	P=0.5033
Column Factor	23.27	15	1.551	F (15, 75) = 141.2	P<0.0001
Residual	0.8237	75	0.01098
Data summary
Number of columns (Column Factor)	16
Number of rows (Row Factor)	6
Number of values	96

[truncated: 1 more sheets: SLC-ROS1 Statistics]
