# Supplementary material for: Discovery of oncogenic ROS1 missense mutations with sensitivity to tyrosine kinase inhibitors
Source: EMBO Mol Med. 2023 Aug 17;15(10):e17367. doi: 10.15252/emmm.202217367 (PMC10565643; doi:10.15252/emmm.202217367)
Supplement: Supplementary file 10 — Source Data for Expanded View [file EMMM-15-e17367-s003.zip › EV/EV5.xlsx]

## Sheet: Fig7I-K and EV5 Statistics
NIH3T3 P1-D2113N ROS1 TKI Treated Immunoblot Densitometry (Figure 7I-K and EV5)
Number of families	6
Number of comparisons per family	9
Alpha	0.05
Dunnett's multiple comparisons test	Predicted (LS) mean diff.	95.00% CI of diff.	Below threshold?	Summary	Adjusted P Value		Table Analyzed	All densitometry
ROS1							Two-way ANOVA	Ordinary
DMSO vs. Crizotinib 10nM	0.495	0.1809 to 0.8091	Yes	***	0.0007		Alpha	0.05
DMSO vs. Crizotinib 100nM	0.805	0.4909 to 1.119	Yes	****	<0.0001
DMSO vs. Crizotinib 500nM	0.965	0.6509 to 1.279	Yes	****	<0.0001		Source of Variation	% of total variation	P value	P value summary	Significant?
DMSO vs. Entrectinib 10nM	0.54	0.2259 to 0.8541	Yes	***	0.0002		Interaction	25.95	<0.0001	****	Yes
DMSO vs. Entrectinib 100nM	0.9	0.5859 to 1.214	Yes	****	<0.0001		Treatment	39.48	<0.0001	****	Yes
DMSO vs. Entrectinib 500nM	0.99	0.6759 to 1.304	Yes	****	<0.0001		Effector	22.37	<0.0001	****	Yes
DMSO vs. Lorlatinib 10nM	0.985	0.6709 to 1.299	Yes	****	<0.0001
DMSO vs. Lorlatinib 100nM	1	0.6859 to 1.314	Yes	****	<0.0001		ANOVA table	SS (Type III)	DF	MS	F (DFn, DFd)	P value
DMSO vs. Lorlatinib 500nM	0.99	0.6759 to 1.304	Yes	****	<0.0001		Interaction	3.619	45	0.08042	F (45, 49) = 8.891	P<0.0001
							Treatment	5.507	9	0.6118	F (9, 49) = 67.64	P<0.0001
ERK							Effector	3.119	5	0.6239	F (5, 49) = 68.97	P<0.0001
DMSO vs. Crizotinib 10nM	0.595	0.3298 to 0.8602	Yes	****	<0.0001		Residual	0.4433	49	0.009046
DMSO vs. Crizotinib 100nM	0.93	0.6648 to 1.195	Yes	****	<0.0001
DMSO vs. Crizotinib 500nM	0.965	0.6998 to 1.230	Yes	****	<0.0001		Data summary
DMSO vs. Entrectinib 10nM	0.28	0.01482 to 0.5452	Yes	*	0.034		Number of columns (Effector)	6
DMSO vs. Entrectinib 100nM	0.465	0.1998 to 0.7302	Yes	***	0.0001		Number of rows (Treatment)	10
DMSO vs. Entrectinib 500nM	0.66	0.3948 to 0.9252	Yes	****	<0.0001		Number of values	109
DMSO vs. Lorlatinib 10nM	0.455	0.1898 to 0.7202	Yes	***	0.0001
DMSO vs. Lorlatinib 100nM	0.575	0.3098 to 0.8402	Yes	****	<0.0001
DMSO vs. Lorlatinib 500nM	0.63	0.3648 to 0.8952	Yes	****	<0.0001
AKT
DMSO vs. Crizotinib 10nM	0.345	0.07982 to 0.6102	Yes	**	0.0052
DMSO vs. Crizotinib 100nM	0.575	0.3098 to 0.8402	Yes	****	<0.0001
DMSO vs. Crizotinib 500nM	0.695	0.4298 to 0.9602	Yes	****	<0.0001
DMSO vs. Entrectinib 10nM	0.485	0.2198 to 0.7502	Yes	****	<0.0001
DMSO vs. Entrectinib 100nM	0.245	-0.02018 to 0.5102	No	ns	0.0824
DMSO vs. Entrectinib 500nM	0.475	0.2098 to 0.7402	Yes	****	<0.0001
DMSO vs. Lorlatinib 10nM	0.45	0.1848 to 0.7152	Yes	***	0.0002
DMSO vs. Lorlatinib 100nM	0.42	0.1548 to 0.6852	Yes	***	0.0005
DMSO vs. Lorlatinib 500nM	0.485	0.2198 to 0.7502	Yes	****	<0.0001
S6
DMSO vs. Crizotinib 10nM	-0.075	-0.3402 to 0.1902	No	ns	0.9735
DMSO vs. Crizotinib 100nM	0.695	0.4298 to 0.9602	Yes	****	<0.0001
DMSO vs. Crizotinib 500nM	0.845	0.5798 to 1.110	Yes	****	<0.0001
DMSO vs. Entrectinib 10nM	-0.335	-0.6002 to -0.06982	Yes	**	0.0071
DMSO vs. Entrectinib 100nM	-0.185	-0.4502 to 0.08018	No	ns	0.2945
DMSO vs. Entrectinib 500nM	0.215	-0.05018 to 0.4802	No	ns	0.1624
DMSO vs. Lorlatinib 10nM	0.105	-0.1602 to 0.3702	No	ns	0.8512
DMSO vs. Lorlatinib 100nM	0.415	0.1498 to 0.6802	Yes	***	0.0006
DMSO vs. Lorlatinib 500nM	0.59	0.3248 to 0.8552	Yes	****	<0.0001
SHP2
DMSO vs. Crizotinib 10nM	0.07	-0.1952 to 0.3352	No	ns	0.983
DMSO vs. Crizotinib 100nM	0.445	0.1798 to 0.7102	Yes	***	0.0002
DMSO vs. Crizotinib 500nM	0.815	0.5498 to 1.080	Yes	****	<0.0001
DMSO vs. Entrectinib 10nM	-0.145	-0.4102 to 0.1202	No	ns	0.5598
DMSO vs. Entrectinib 100nM	0.375	0.1098 to 0.6402	Yes	**	0.002
DMSO vs. Entrectinib 500nM	0.84	0.5748 to 1.105	Yes	****	<0.0001
DMSO vs. Lorlatinib 10nM	0.795	0.5298 to 1.060	Yes	****	<0.0001
DMSO vs. Lorlatinib 100nM	0.92	0.6548 to 1.185	Yes	****	<0.0001
DMSO vs. Lorlatinib 500nM	0.94	0.6748 to 1.205	Yes	****	<0.0001
Test details	Predicted (LS) mean 1	Predicted (LS) mean 2	Predicted (LS) mean diff.	SE of diff.	N1	N2	q	DF
ROS1
DMSO vs. Crizotinib 10nM	1	0.505	0.495	0.1165	1	2	4.249	49
DMSO vs. Crizotinib 100nM	1	0.195	0.805	0.1165	1	2	6.911	49
DMSO vs. Crizotinib 500nM	1	0.035	0.965	0.1165	1	2	8.284	49
DMSO vs. Entrectinib 10nM	1	0.46	0.54	0.1165	1	2	4.636	49
DMSO vs. Entrectinib 100nM	1	0.1	0.9	0.1165	1	2	7.726	49
DMSO vs. Entrectinib 500nM	1	0.01	0.99	0.1165	1	2	8.499	49
DMSO vs. Lorlatinib 10nM	1	0.015	0.985	0.1165	1	2	8.456	49
DMSO vs. Lorlatinib 100nM	1	0	1	0.1165	1	2	8.585	49
DMSO vs. Lorlatinib 500nM	1	0.01	0.99	0.1165	1	2	8.499	49
ERK
DMSO vs. Crizotinib 10nM	1	0.405	0.595	0.09511	2	2	6.256	49
DMSO vs. Crizotinib 100nM	1	0.07	0.93	0.09511	2	2	9.778	49
DMSO vs. Crizotinib 500nM	1	0.035	0.965	0.09511	2	2	10.15	49
DMSO vs. Entrectinib 10nM	1	0.72	0.28	0.09511	2	2	2.944	49
DMSO vs. Entrectinib 100nM	1	0.535	0.465	0.09511	2	2	4.889	49
DMSO vs. Entrectinib 500nM	1	0.34	0.66	0.09511	2	2	6.939	49
DMSO vs. Lorlatinib 10nM	1	0.545	0.455	0.09511	2	2	4.784	49
DMSO vs. Lorlatinib 100nM	1	0.425	0.575	0.09511	2	2	6.046	49
DMSO vs. Lorlatinib 500nM	1	0.37	0.63	0.09511	2	2	6.624	49
AKT
DMSO vs. Crizotinib 10nM	1	0.655	0.345	0.09511	2	2	3.627	49
DMSO vs. Crizotinib 100nM	1	0.425	0.575	0.09511	2	2	6.046	49
DMSO vs. Crizotinib 500nM	1	0.305	0.695	0.09511	2	2	7.307	49
DMSO vs. Entrectinib 10nM	1	0.515	0.485	0.09511	2	2	5.099	49
DMSO vs. Entrectinib 100nM	1	0.755	0.245	0.09511	2	2	2.576	49
DMSO vs. Entrectinib 500nM	1	0.525	0.475	0.09511	2	2	4.994	49
DMSO vs. Lorlatinib 10nM	1	0.55	0.45	0.09511	2	2	4.731	49
DMSO vs. Lorlatinib 100nM	1	0.58	0.42	0.09511	2	2	4.416	49
DMSO vs. Lorlatinib 500nM	1	0.515	0.485	0.09511	2	2	5.099	49
S6
DMSO vs. Crizotinib 10nM	1	1.075	-0.075	0.09511	2	2	0.7886	49
DMSO vs. Crizotinib 100nM	1	0.305	0.695	0.09511	2	2	7.307	49
DMSO vs. Crizotinib 500nM	1	0.155	0.845	0.09511	2	2	8.884	49
DMSO vs. Entrectinib 10nM	1	1.335	-0.335	0.09511	2	2	3.522	49
DMSO vs. Entrectinib 100nM	1	1.185	-0.185	0.09511	2	2	1.945	49
DMSO vs. Entrectinib 500nM	1	0.785	0.215	0.09511	2	2	2.261	49
DMSO vs. Lorlatinib 10nM	1	0.895	0.105	0.09511	2	2	1.104	49
DMSO vs. Lorlatinib 100nM	1	0.585	0.415	0.09511	2	2	4.363	49
DMSO vs. Lorlatinib 500nM	1	0.41	0.59	0.09511	2	2	6.203	49
SHP2
DMSO vs. Crizotinib 10nM	1	0.93	0.07	0.09511	2	2	0.736	49
DMSO vs. Crizotinib 100nM	1	0.555	0.445	0.09511	2	2	4.679	49
DMSO vs. Crizotinib 500nM	1	0.185	0.815	0.09511	2	2	8.569	49
DMSO vs. Entrectinib 10nM	1	1.145	-0.145	0.09511	2	2	1.525	49
DMSO vs. Entrectinib 100nM	1	0.625	0.375	0.09511	2	2	3.943	49
DMSO vs. Entrectinib 500nM	1	0.16	0.84	0.09511	2	2	8.832	49
DMSO vs. Lorlatinib 10nM	1	0.205	0.795	0.09511	2	2	8.359	49
DMSO vs. Lorlatinib 100nM	1	0.08	0.92	0.09511	2	2	9.673	49
DMSO vs. Lorlatinib 500nM	1	0.06	0.94	0.09511	2	2	9.883	49

## Sheet: EV5B Statistics
Effects of Lorlatinib and Crizotinib on NIH3T3 D2113N tumor growth - Male mice
Within each row, compare columns (simple effects within rows)
Number of families	5
Number of comparisons per family	2
Alpha	0.05
Dunnett's multiple comparisons test	Predicted (LS) mean diff.	95.00% CI of diff.	Below threshold?	Summary	Adjusted P Value
0
Cont males vs. LOR males	-25.4	-370.0 to 319.2	No	ns	0.9802
Cont males vs. CRIZ male - D2	19.2	-378.7 to 417.1	No	ns	0.9914
7
Cont males vs. LOR males	104	-240.6 to 448.6	No	ns	0.7229
Cont males vs. CRIZ male - D2	130.1	-267.8 to 528.0	No	ns	0.6844
10
Cont males vs. LOR males	319.6	-24.98 to 664.2	No	ns	0.0726
Cont males vs. CRIZ male - D2	414.9	17.05 to 812.8	Yes	*	0.0398
14
Cont males vs. LOR males	523.2	178.6 to 867.8	Yes	**	0.0022
Cont males vs. CRIZ male - D2	657.2	259.3 to 1055	Yes	***	0.0009
16
Cont males vs. LOR males	798.2	453.6 to 1143	Yes	****	<0.0001
Cont males vs. CRIZ male - D2	845.9	448.0 to 1244	Yes	****	<0.0001
Test details	Predicted (LS) mean 1	Predicted (LS) mean 2	Predicted (LS) mean diff.	SE of diff.	N1	N2	q
0
Cont males vs. LOR males	49.2	74.6	-25.4	150.9	5	5	0.1683
Cont males vs. CRIZ male - D2	49.2	30	19.2	174.2	5	3	0.1102
7
Cont males vs. LOR males	183.4	79.4	104	150.9	5	5	0.6893
Cont males vs. CRIZ male - D2	183.4	53.33	130.1	174.2	5	3	0.7466
10
Cont males vs. LOR males	487.6	168	319.6	150.9	5	5	2.118
Cont males vs. CRIZ male - D2	487.6	72.67	414.9	174.2	5	3	2.382
14
Cont males vs. LOR males	775.2	252	523.2	150.9	5	5	3.468
Cont males vs. CRIZ male - D2	775.2	118	657.2	174.2	5	3	3.772
16
Cont males vs. LOR males	1058	259.7	798.2	150.9	5	5	5.291
Cont males vs. CRIZ male - D2	1058	212	845.9	174.2	5	3	4.855

## Sheet: EV5E pAkt Set 1 and Set 2
	AKT	AKT
DMSO	1	1
Crizotinib 10nM	1.01283	2.18962
Crizotinib 100nM	0.713527	0.903689
Crizotinib 500nM	0.875295	0.810534
Entrectinib 10nM	1.58214	0.873772
Entrectinib 100nM	0.991696	1.41401
Entrectinib 500nM	0.878334	1.40006
Lorlatinib 10nM	0.845455	1.13781
Lorlatinib 100nM	0.940424	0.876212
Lorlatinib 500nM	0.927201	0.744648

## Sheet: EV5E pS6 Set 1 and Set 2
	S6	S6
DMSO	1	1
Crizotinib 10nM	1.24295	1.04998
Crizotinib 100nM	0.835478	0.464918
Crizotinib 500nM	1.47332	0.410863
Entrectinib 10nM	1.4038	1.36374
Entrectinib 100nM	0.462051	1.2742
Entrectinib 500nM	0.445562	1.00313
Lorlatinib 10nM	1.07289	1.04195
Lorlatinib 100nM	0.786555	0.763624
Lorlatinib 500nM	0.657899	0.628976

## Sheet: EV5E pSTAT3 Set 2 Only
DMSO	1
Crizotinib 10nM	0.419007
Crizotinib 100nM	0.386825
Crizotinib 500nM	0.773563
Entrectinib 10nM	0.678931
Entrectinib 100nM	0.632214
Entrectinib 500nM	0.592642
Lorlatinib 10nM	0.680644
Lorlatinib 100nM	1.17887
Lorlatinib 500nM	0.644023
