# Supplementary material for: Discovery of oncogenic ROS1 missense mutations with sensitivity to tyrosine kinase inhibitors
Source: EMBO Mol Med. 2023 Aug 17;15(10):e17367. doi: 10.15252/emmm.202217367 (PMC10565643; doi:10.15252/emmm.202217367)
Supplement: Supplementary file 12 — Source Data for Figure 1 [file EMMM-15-e17367-s009.zip]

Archive with 12 entries (11 files):
- Fig.1/
- __MACOSX/._Fig.1
- Fig.1/1C.xlsx
- __MACOSX/Fig.1/._1C.xlsx
- Fig.1/1B.pdf
- __MACOSX/Fig.1/._1B.pdf
- Fig.1/1E.xlsx
- __MACOSX/Fig.1/._1E.xlsx
- Fig.1/1D.pdf
- __MACOSX/Fig.1/._1D.pdf
- Fig.1/1A.xlsx
- __MACOSX/Fig.1/._1A.xlsx
