# Supplementary material for: Discovery of oncogenic ROS1 missense mutations with sensitivity to tyrosine kinase inhibitors
Source: EMBO Mol Med. 2023 Aug 17;15(10):e17367. doi: 10.15252/emmm.202217367 (PMC10565643; doi:10.15252/emmm.202217367)
Supplement: Supplementary file 12 — Source Data for Figure 1 [file EMMM-15-e17367-s009.zip › Fig.1/1E.xlsx]

## Sheet: Sheet1
		pROS1/total ROS1 densitometry (Normalized to ROS1 WT)
Replicate	WT	D2113E	D2113G	D2113N	D2113Y	D2113Q	K1980E	D2113N+K1980E
1	1	0.957927	6.3744	6.15125	1.21018	1.49646	0.342461	0.354814
2	1	1.31758	10.8612	12.4155	0.28658	5.39755	0.033226	0.068713
3	1	0.525947	4.21016	3.95422	0.050755	1.96809	0.009682	0.100793
