# Supplementary material for: Discovery of oncogenic ROS1 missense mutations with sensitivity to tyrosine kinase inhibitors
Source: EMBO Mol Med. 2023 Aug 17;15(10):e17367. doi: 10.15252/emmm.202217367 (PMC10565643; doi:10.15252/emmm.202217367)
Supplement: Supplementary file 12 — Source Data for Figure 1 [file EMMM-15-e17367-s009.zip › Fig.1/1A.xlsx]

## Sheet: Title
	FIGURE 1 SOURCE DATA

## Sheet: 1A
AA #	Mutation #
1945	1
1948	10
1949	1
1951	1
1952	5
1953	2
1954	2
1957	1
1958	4
1962	6
1963	1
1964	3
1965	1
1966	1
1968	2
1969	7
1970	3
1971	1
1973	4
1974	5
1975	1
1976	2
1977	2
1978	1
1980	2
1982	1
1983	2
1985	2
1986	2
1987	2
1988	2
1989	1
1991	3
1992	3
1993	3
1995	1
1997	1
1998	6
2000	1
2001	1
2002	4
2004	1
2005	1
2006	1
2007	2
2009	3
2010	3
2011	1
2014	4
2015	2
2019	2
2020	3
2021	6
2024	1
2025	1
2026	1
2027	3
2028	1
2029	4
2030	3
2031	6
2033	5
2035	2
2037	1
2038	3
2039	22
2041	1
2042	16
2043	2
2045	4
2048	3
2049	5
2052	1
2053	1
2054	5
2055	2
2058	3
2059	1
2062	3
2064	6
2066	3
2067	1
2070	1
2071	5
2072	14
2075	3
2076	1
2077	3
2078	13
2079	8
2080	1
2082	1
2083	4
2084	3
2086	2
2088	5
2089	7
2092	1
2093	2
2095	3
2096	5
2099	2
2101	1
2102	7
2103	4
2106	4
2108	1
2109	1
2110	1
2111	3
2112	2
2113	7
2114	1
2115	1
2116	3
2117	1
2118	3
2119	3
2120	2
2121	2
2123	2
2125	3
2126	22
2127	4
2128	1
2130	1
2132	1
2133	2
2135	5
2136	5
2137	1
2138	1
2139	1
2140	1
2142	7
2143	2
2144	1
2145	1
2146	1
2147	1
2148	8
2149	1
2151	1
2152	2
2153	10
2154	1
2156	3
2158	2
2160	4
2161	1
2162	2
2163	5
2164	1
2165	6
2166	2
2168	1
2172	1
2176	2
2177	3
2178	4
2179	2
2181	1
2182	1
2183	4
2184	11
2185	1
2188	1
2189	4
2191	3
2192	1
2194	2
2195	14
2198	1
2200	1
2201	8
2202	1
2203	3
2204	2
2205	6
2206	2
2207	2
2209	4
2210	6
2211	1
2212	5
2213	1
2214	1
2216	4
2218	2
2219	3
2220	10
2221	2
2222	3

## Sheet: 1C
Replicate Experiment	ROS1 MUTATION RATIO of pROS1/tROS1
	WT	L1949F	L1951M	G1962E	K1980E	S1986F	A1998T	S2002N	E2030L	G2031E	G2031R	L2038W	R2039C	R2039H	L2053F	G2066C	E2071K	R2072W	N2084K	V2089M	R2096P	K2111R	D2113N	E2120K	R2126Q	R2126W	P2128S	I2151F	P2183L	N2185K	T2207A	N2220I	D2213E
1	1	1.03311	0.080273	0.198493	0.02211	0.508947	0.553477	0.388677	1.06586	0.135245	0.005468	0.048175	0.511505	1.03396	0.677017	0.336588	10.34	2.11		1.86			29.2		0.84	0.27	0.360129			2.98	1.81	2.087
2	1	2.31614	0.020923	0.10066	0.022856	1.45373	0.060498	0.679192	0.757934	0.00954	0	0.00427	0.025718	0.064097	0.242432	0.002787	0.123569	0.859905	0.043069	0.204389	0.00931	0.044314	2.02384	0.215188		0.010049	0.560511	1.20938	0.881926	0.971443	1.62596	0.815192	1.09638
3	1			0.105856	0.040679	4.45499				0.071589	0.064027	0.080089	0.138675	0.205258	0.259896	0	1.4122	0	0	0.27873	0.064044	1.18159	2.32662	0.290706		0	1.41955	1.70911	0	0.434785	0.966132	1.69304	0.655331
4	1	1.56	0.12	0.13	0	2.54	0.014	1.3	1.5	0	0.005	0	0.012	0.184	0.415	0	1.59	0.263	0	0.456	0.005	0	4.786	0.278		0	1.5	2.51	0	1	1.2	0.538	0.757
5	1	1.9	0.096		0.1														0.032		0.48			0.18				3.68					1.11
6	1	0.86	0	1.7				1.23				0		2.5	0.116	0.224	74	1.2
7	1				0.46														0		0.013	0	114.3	0	0.046	0	1.59	5.57			1.6		1.3
8	1								1.5	0	0.005	0.055	0.89	0.92

## Sheet: 1E
		pROS1/total ROS1 densitometry (Normalized to ROS1 WT)
Replicate	WT	D2113E	D2113G	D2113N	D2113Y	D2113Q	K1980E	D2113N+K1980E
1	1	0.957927	6.3744	6.15125	1.21018	1.49646	0.342461	0.354814
2	1	1.31758	10.8612	12.4155	0.28658	5.39755	0.033226	0.068713
3	1	0.525947	4.21016	3.95422	0.050755	1.96809	0.009682	0.100793
