# Supplementary material for: Discovery of oncogenic ROS1 missense mutations with sensitivity to tyrosine kinase inhibitors
Source: EMBO Mol Med. 2023 Aug 17;15(10):e17367. doi: 10.15252/emmm.202217367 (PMC10565643; doi:10.15252/emmm.202217367)
Supplement: Supplementary file 13 — Source Data for Figure 2 [file EMMM-15-e17367-s005.zip]

Archive with 24 entries (23 files):
- Fig.2/
- __MACOSX/._Fig.2
- Fig.2/2H.xlsx
- __MACOSX/Fig.2/._2H.xlsx
- Fig.2/2E.xlsx
- __MACOSX/Fig.2/._2E.xlsx
- Fig.2/2I.xlsx
- __MACOSX/Fig.2/._2I.xlsx
- Fig.2/2E.csv
- __MACOSX/Fig.2/._2E.csv
- Fig.2/2B.xlsx
- __MACOSX/Fig.2/._2B.xlsx
- Fig.2/2C.xlsx
- __MACOSX/Fig.2/._2C.xlsx
- Fig.2/2D.pdf
- __MACOSX/Fig.2/._2D.pdf
- Fig.2/2F.pdf
- __MACOSX/Fig.2/._2F.pdf
- Fig.2/2A.pdf
- __MACOSX/Fig.2/._2A.pdf
- Fig.2/2J.xlsx
- __MACOSX/Fig.2/._2J.xlsx
- Fig.2/2G.xlsx
- __MACOSX/Fig.2/._2G.xlsx
