# Supplementary material for: Discovery of oncogenic ROS1 missense mutations with sensitivity to tyrosine kinase inhibitors
Source: EMBO Mol Med. 2023 Aug 17;15(10):e17367. doi: 10.15252/emmm.202217367 (PMC10565643; doi:10.15252/emmm.202217367)
Supplement: Supplementary file 13 — Source Data for Figure 2 [file EMMM-15-e17367-s005.zip › Fig.2/2H.xlsx]

## Sheet: Sheet1
	Fold Change in Confluence (Incucyte Imaging)
Elapsed Time (h)	D2113N -DMSO						D2113N - Crizotinib						D2113N -Lorlatinib						D2113N - NVL-520
48	2.06	2.18	1.89	1.93	2.07	3.01	1.34	1.27	1.29	2	2.31	1.82	0.66	2.1	1.63	1.78	1.36	0.65	0.17	1.69	1.86	1.85	1.77	0.57
52	2.22	2.29	2.18	2.65	2.15	3.25	1.39	1.58	1.44	1.87	2.13	1.84	0.58	2.19	1.69	1.83	1.42	1.42	1.07	1.71	1.9	1.82	1.96	2.04
72	3.08	3.29	2.47	3.64	2.8	4.21	1.63	1.76	1.87	2.68	2.69	2.47	0.65	2.9	1.95	1.99	1.56	1.53	0.17	1.84	1.98	2.17	1.95	2.48
80	3.49	3.72	3.21	4.12	3.06	4.91	1.62	2.19	1.95	2.89	3.12	2.46	0.62	2.97	1.96	2.04	1.54	1.67	1.09	1.9	2.08	2.11	2.06	2.66
92	4.67	4.28	3.91	5.12	3.29	5.71	1.73	2.33	1.99	3.86	3.53	2.99	0.62	2.73	2.16	2.41	1.73	1.66	1.08	1.96	2	2.33	1.83	2.74
96	5.11	4.59	4.23	6.29	3.77	6.97	1.71	2.15	2.08	3.85	3.87	3.58	0.62	3.17	2.01	2.45	1.77	1.56	1.09	2.1	2.14	2.27	2.4	2.77
100	5.47	4.78	4.44	6.75	3.76	8.34	1.7	1.96	2.13	3.87	4.27	3.31	0.6	3.15	2.2	2.46	1.71	1.5	0.18	1.83	2.03	2.28	2.41	3.21
104	5.64	5.17	4.54	6.89	4.17	8.22	2.04	1.97	2.07	4.78	4.4	3.47	0.6	3.21	2.34	2.65	1.82	1.63	1.09	1.9	2.19	2.67	2.54	2.89
108	6.41	5	5.58	7	4.36	9.55	1.82	2.08	2.04	4.51	4.44	4.33	0.6	3.72	2.89	2.4	1.81	1.61	1.08	1.78	2.12	2.48	2.6	2.93
112	6.87	5.09	5.86	6.96	4.67	9.3	1.83	2.09	2.12	5.32	4.7	4.89	0.59	3.43	2.63	2.29	1.65	1.62	1.07	1.82	2.06	2.77	2.51	2.81
116	7.43	5.03	5.85	8.37	4.85	11.97	2.13	2.06	1.98	4.49	4.65	5.07	0.6	3.94	2.74	2.62	1.7	1.47	1.1	1.72	2.29	2.68	2.2	3.23
120	7.48	5.62	5.96	9.19	4.89	12.79	2.02	2.26	2.12	4.79	5.11	5.5	0.6	3.64	2.5	2.45	1.62	1.75	0.21	1.85	2.24	2.66	2.64	3.23
124	7.33	6.03	6.4	9.95	5.01	13.54	2.07	2.2	2.17	5.6	4.88	5.25	0.59	3.77	2.57	2.71	2	1.7	0.2	1.91	2.48	2.33	2.59	3.16
128	7.47	6.16	6.9	10.14	5	13.16	2.21	2.23	2.33	5.76	4.8	6.5	0.04	3.46	2.7	2.59	2.06	1.71	0.19	1.87	2.33	2.66	2.86	3.18
132	8.62	6.37	7.86	9.58	5.79	16.08	1.73	2.25	2.3	5.51	5.17	7.06	0.58	4.17	2.46	2.74	1.85	1.55	1.09	1.92	2.47	2.34	2.71	3.11
136	9.62	6.14	7.91	10.27	5.71	15.7	2.24	2.28	2.38	6.47	4.89	7.21	0.57	4.33	2.76	2.82	1.96	1.58	1.08	2.01	2.36	2.34	2.11	2.71
140	9.85	7.08	8.88	12.22	5.99	16.56	2.06	2.32	2.27	6.48	4.63	7.19	0.04	4.55	2.61	2.86	2.1	1.71	0.19	2.01	2.79	2.37	2.76	3.38
144	9.64	7.81	9.05	14.14	6.13	16.51	2.1	2.3	2.37	6.99	4.89	5.62	0.06	5	2.59	2.53	2.01	1.76	0.2	1.94	2.58	2.42	2.62	2.81
148	10.37	7.46	8.91	16.34	6.14	19.06	2.13	2.05	2.21	6.13	4.95	6.44	0.05	4.91	2.72	2.74	1.95	1.75	0.19	1.85	2.77	2.61	2.84	2.75
152	10.69	7.82	9.52	13.93	7	24.08	1.7	1.99	2.07	6.29	5.13	6.98	0.05	4.78	2.87	2.73	1.64	1.72	0.19	1.85	2.99	2.29	2.76	3.25
156	11.73	8.03	9.85	15.67	7.11	18.13	1.65	2.25	2.3	6.95	5.17	7.99	0.06	5.11	2.58	2.19	1.83	1.56	0.2	1.84	2.74	2.84	2.7	3.26
160	12.18	8.31	11.11	14.21	7.85	21.82	2	2.42	2.23	6.17	4.95	7.13	0.63	4.82	2.73	2.86	1.95	1.73	0.2	1.82	2.97	2.63	2.8	3.5
164	12.56	7.94	10.57	19.9	8.67	25.46	1.52	2.15	2.07	6.64	5.34	7.48	0.05	5.27	2.61	2.68	1.71	1.57	0.21	1.81	3.04	2.74	2.79	3.46
