# Supplementary material for: Discovery of oncogenic ROS1 missense mutations with sensitivity to tyrosine kinase inhibitors
Source: EMBO Mol Med. 2023 Aug 17;15(10):e17367. doi: 10.15252/emmm.202217367 (PMC10565643; doi:10.15252/emmm.202217367)
Supplement: Supplementary file 13 — Source Data for Figure 2 [file EMMM-15-e17367-s005.zip › Fig.2/2E.xlsx]

## Sheet: 2E
Elapsed (h)	EV	EV																			WT																				D2113N
0	1	1	1	1	1	1	1	1	1	1	1	1	1	1	1	1	1	1	1	1	1	1	1	1	1	1	1	1	1	1	1	1	1	1	1	1	1	1	1	1	1	1	1	1	1	1	1	1	1
6	1.19	1.17	1.26	1.2	1.22	1.34	1.29	1.49	1.51	1.33	1.26	1.24	1.31	1.23	1.12	1.37	1.12	1.33	1.33	1.3	1.13	1.11	1.21	1.04	1.26	1.19	1.13	1.3	1.21	1.16	1.06	1.19	1.26	1.22	1.26	1.2	0.87	1.19	1.22	1.25	1.33	1.11	1.28	1.21	1.17	1.25	1.09	1.41	1.13
12	1.41	1.41	1.5	1.36	1.33	1.5	1.57	1.86	1.63	1.6	1.49	1.43	1.59	1.41	1.4	1.71	1.39	1.61	1.66	1.56	1.38	1.26	1.55	1.28	1.49	1.33	1.21	1.35	1.47	1.31	1.47	1.38	1.46	1.27	1.45	1.43	1.3	1.39	1.41	1.3	1.48	1.14	1.67	1.36	1.45	1.53	1.19	1.68	1.31
18	1.53	1.42	1.43	1.41	1.47	1.76	1.69	1.93	1.68	1.83	1.65	1.62	1.69	1.52	1.56	1.87	1.58	1.93	1.87	1.7	1.57	1.38	1.76	1.39	1.64	1.44	1.34	1.58	1.7	1.39	1.61	1.47	1.8	1.58	1.62	1.47	1.42	1.56	1.6	1.41	1.69	1.23	1.89	1.59	1.65	1.71	1.35	1.89	1.4
24	1.6	1.57	1.79	1.57	1.59	2.05	1.73	2.13	2.15	1.98	1.77	1.81	1.81	1.46	1.71	2.09	1.64	2.25	2.03	1.97	1.52	1.54	1.88	1.51	1.71	1.54	1.41	1.62	1.78	1.47	1.65	1.55	2.09	1.8	1.73	1.74	1.55	1.85	1.77	1.54	2.05	1.47	2	1.75	1.77	1.91	1.49	2.09	1.59
30	1.69	1.61	1.9	1.64	1.56	2.09	2.02	2.2	2.39	2.25	1.92	2.15	1.91	1.4	1.78	2.44	1.78	2.62	2.29	2.04	1.75	1.63	2	1.38	1.75	1.71	1.52	1.66	1.84	1.52	2.03	1.83	2.19	1.97	1.85	1.86	1.38	1.78	1.81	1.14	2.33	1.68	2.41	2.02	2.25	2.13	1.88	2.48	1.9
36	1.86	1.66	1.91	1.61	1.75	2.36	2.29	2.3	2.49	2.51	1.99	2.31	2.15	1.81	1.99	2.73	2.47	2.81	2.65	2.47	1.8	1.69	2.06	1.53	1.8	1.81	1.63	1.62	1.9	1.68	2.14	2.22	2.37	2.17	2.07	2.15	1.78	2.09	2.07	1.51	2.78	1.93	2.8	2.31	2.61	2.63	2.18	2.74	2.03
42	1.96	1.77	2	1.78	1.83	2.39	2.38	2.61	2.86	2.8	2.33	2.6	2.33	2.08	1.91	3.3	3.02	3.31	3.37	2.72	1.97	1.85	2.37	1.88	1.95	1.88	1.76	1.75	1.95	1.76	2.43	2.49	2.76	2.45	1.93	2.41	1.87	2.27	2.45	2.01	2.85	2.12	3.03	2.83	2.62	2.94	2.32	3.49	2.59
48	2.08	1.91	2.18	1.81	1.94	2.65	2.52	2.83	2.9	2.9	2.54	2.67	2.36	2.14	2.08	3.75	3.68	4.02	3.99	3.05	1.77	1.98	2.43	1.98	2.16	2	1.68	1.84	2.06	2	2.65	2.81	2.99	2.6	2.52	2.49	1.88	2.6	2.48	2.35	3.48	2.63	3.58	3.5	3.68	3.43	2.52	3.91	3.06
54	2.16	1.8	2.22	1.77	2.03	2.76	2.68	2.97	2.79	3.18	2.65	2.88	2.57	2.48	2.19	4.28	4.42	4.7	4.34	3.44	1.96	1.93	2.58	2.06	2.18	2.02	1.89	1.92	2.21	2.15	3.12	3.25	3.18	2.84	2.64	2.62	2.23	2.67	2.92	2.37	4.17	3.04	3.94	3.85	4.14	4.18	2.92	4.52	4.16
60	2.22	1.87	2.16	1.88	2.07	2.71	2.61	3.08	3.09	3.21	2.79	3.22	2.76	2.18	2.36	4.78	5.03	5.17	4.93	4	1.88	1.95	2.61	2.11	2.23	2.08	1.87	1.99	2.14	2.15	3.3	3.29	3.46	3.19	2.88	2.9	2.21	2.33	3.11	2.66	4.97	3.48	4.53	4.83	4.77	4.75	3.37	5.29	4.45
66	2.29	1.85	2.11	1.9	2.02	2.85	2.69	3.19	3.21	3.28	2.91	3.28	2.9	2.61	2.33	5.71	5.82	6.1	5.65	4.37	2.23	1.92	2.61	2.15	2.31	2.01	1.81	1.94	2.14	2.21	3.46	3.58	3.66	3.28	3.09	2.71	2.08	3.1	3.33	2.7	5.31	4.18	5.24	5.3	5.16	5.56	3.8	5.92	5.21
72	2.42	1.88	2.14	2.05	1.94	2.99	2.73	3.27	3.41	3.33	3.01	3.33	3.09	2.58	2.49	6.02	6.29	6.51	6.4	4.49	2.28	2.01	2.78	2.04	2.4	2.08	1.93	1.99	2.17	2.16	3.78	3.64	4.01	3.33	3.1	2.97	2.47	3.36	3.34	2.55	6.05	4.41	5.31	5.76	6.02	6.19	4.59	6.62	6.05
78	2.44	1.92	2.26	2.09	2.03	3.06	2.74	3.22	3.48	3.38	2.98	3.43	3.09	2.49	2.58	6.45	6.42	6.76	6.34	5.07	2.4	1.97	2.61	2.24	2.35	2.25	1.9	1.95	2.08	2.15	3.8	3.7	3.97	3.5	3.21	3	2.46	3.27	3.41	2.8	6.9	4.8	5.58	6.22	6.66	6.78	5.12	7.34	6.18
84	2.43	1.98	2.24	2.08	1.96	3.03	2.63	3.35	3.4	3.34	3.1	3.33	3.08	2.66	2.45	7	7.01	6.98	6.77	5.33	2.43	2.17	2.66	2.19	2.37	2.12	1.9	2	2.27	2.07	3.99	3.7	4.28	3.55	3.23	3.02	2.59	3.41	3.68	2.81	7.05	5.34	6.07	6.94	6.61	7.03	5.38	7.75	6.78
90	2.36	1.91	2.19	2.05	2.07	2.99	2.75	3.27	3.48	3.36	3.17	3.35	3.11	2.59	2.53	6.91	7.23	7.09	7.36	5.34	2.47	1.95	2.77	2.2	2.37	2.24	1.9	2.04	2.08	2.09	4.13	3.85	4.08	3.59	3.33	3.03	2.6	3.45	3.59	2.88	7.6	5.08	6.01	6.75	7.89	7.35	5.98	8.04	7.33
96	2.35	1.97	2.21	2.06	1.95	3.04	2.8	3.39	3.45	3.47	3.32	3.38	3.11	2.5	2.52	7.45	7.57	7.44	7.17	5.5	2.5	2.19	2.68	2.28	2.3	2.18	1.97	1.92	2.16	2.19	4.1	3.9	4.58	3.66	3.3	3.13	2.53	3.47	3.79	2.93	7.38	5.48	6.3	7.22	8.63	7.57	6.15	8.41	7.61
102	2.57	1.94	2.28	2.06	2.02	3	2.78	3.24	3.52	3.2	3.29	3.44	3.23	2.68	2.67	7.32	7.75	7.46	7.35	5.86	2.57	2.19	2.72	2.35	2.29	2.14	2.03	1.9	2.19	2.15	4.02	4.02	4.76	3.69	3.54	3.01	2.83	3.51	3.84	3.01	8.27	5.79	6.35	7	8.83	8.05	6.07	9.03	7.78
[truncated: 71 more columns]
