# Supplementary material for: Discovery of oncogenic ROS1 missense mutations with sensitivity to tyrosine kinase inhibitors
Source: EMBO Mol Med. 2023 Aug 17;15(10):e17367. doi: 10.15252/emmm.202217367 (PMC10565643; doi:10.15252/emmm.202217367)
Supplement: Supplementary file 13 — Source Data for Figure 2 [file EMMM-15-e17367-s005.zip › Fig.2/2I.xlsx]

## Sheet: Sheet1
	Fold Change in Confluence (Incucyte Imaging)
Elapsed Time (h)	D2113G -DMSO						D2113G - Crizotinib						D2113G -Lorlatinib						D2113G - NVL-520
48							1.71	3.94	1.21	1.7	2.1	1.83	1.41	4.08	1.42	1.39	3.39	0.7	1.56	1.43	1.78	2.99	0.66	1.65
52	3.53	2.77	2.52	2.07	2.13	2.16	1.08	1.9	1.98	1.79	2	1.72	2.05	1.67	1.48	2.01	1.88	2.13	1.78	1.54	2.09	1.84	1.98	1.69
72	4.37	3.67	3.72	2.84	3.18	3.21	1.31	2.38	2.18	2.48	2.45	2.64	2.81	1.77	1.88	1.73	2.13	2.36	2.1	1.87	2.34	1.8	2.51	2.51
80	5.66	5.26	3.82	3.73	3.41	4.24	1.34	2.3	2.11	3.01	2.85	2.47	2.83	1.87	2.31	2.34	2.1	2.72	2.01	1.86	2.67	2.03	2.83	2.25
92	7.06	7.29	5.54	4.76	4.85	5.53	1.35	2.34	2.55	3.86	3.25	3.7	3.29	1.85	2.79	2.45	2.2	2.7	2.24	2.13	2.9	2.41	2.93	0.61
96	7.89	7.41	6.14	5.73	5.68	4.87	1.35	2.42	2.45	3.91	3.71	3.41	3.51	1.55	2.15	2.4	2.39	2.52	2.64	1.93	3.07	2.47	3.18	2.59
100	9.19	8.09	5.88	4.89	6.28	5.75	1.34	3.02	2.28	4.15	3.52	3.91	3.37	1.82	2.67	2.46	2.36	2.5	2.43	2.24	2.7	2.23	3.39	2.64
104	9.69	9.73	6.79	5.55	6.53	6.34	1.42	2.59	2.57	4.24	3.34	3.96	3.15	1.96	2.69	2.4	2.35	2.75	2.46	2.18	2.58	2.29	3.33	2.36
108	9.35	10.57	6.73	5.81	6.85	7.52	1.47	3.13	2.56	4.25	3.71	4.93	3.54	1.95	2.71	2.32	2.22	2.66	2.46	2.38	3.31	2.27	3.35	2.69
112	9.66	10.37	7.05	6.22	8	7.33	1.45	2.76	2.42	4.28	3.48	5.46	3.32	2.01	2.47	2.42	3.06	2.72	2.46	2.32	3.5	2.87	3.05	2.65
116	10.71	13.65	7.57	6.6	8.23	7.7	1.34	2.73	2.5	4.84	4.15	4.63	3.45	1.98	2.55	2.18	2.36	2.42	2.53	2.36	2.87	2.64	3.19	3.03
120	11.3	13.6	9.51	7.16	9.14	10.1	1.45	2.97	2.67	4.57	3.88	5.15	3.49	2	2.39	2.06	2.57	2.32	2.65	2.35	3.17	2.91	3.74	2.99
124	12.34	12.98	7.42	7.21	10.14	9.26	1.27	2.99	2.68	5.06	4.32	5.17	3.82	1.86	2.99	1.88	2.29	2.61	2.84	2.27	3.08	2.91	3.39	2.57
128	11.86	14.84	9.91	7.38	10.49	10.46	1.26	3.1	2.79	5.57	4.92	6.9	3.37	1.9	2.75	2.42	3.11	3.03	2.9	2.43	3.2	3.15	3.63	2.84
132	12.86	17.03	10.21	8.14	10.86	11.95	1.31	3.42	2.57	5.29	4.72	5.36	3.93	1.67	2.8	2.3	2.66	2.56	3.12	2.08	3.08	2.64	3.53	2.9
136	11.72	17.66	11.31	7.19	12.11	12.61	1.19	3.26	2.82	5.94	4.91	5.87	3.68	1.69	2.85	2.64	2.86	3.07	3.3	2.31	3.35	2.6	3.76	2.52
140	13.41	20.34	11.75	8.49	12.33	13.5	1.3	3.66	2.6	5.79	5.02	6.43	3.88	1.74	2.9	2.34	2.49	2.78	3.5	2.34	3.08	2.35	4.19	2.9
144	14.26	22.53	13.28	7.89	13.31	13.21	1.3	3.44	2.83	5.87	4.84	6.72	3.72	1.72	3.16	2.29	2.42	2.7	3.12	2.4	3.03	2.39	3.85	2.59
148	16.66	21.89	16.34	9.71	14.34	14.5	1.3	3.58	2.9	6.12	4.81	7.71	3.82	1.82	3.12	2.55	2.66	2.57	3	2.34	3.32	2.5	3.99	2.42
152	15.29	22.77	14.76	8.83	15.72	19.03	1.19	3.04	2.57	5.71	5.12	7.93	3.49	2.01	3.19	2.66	2.62	3.13	3.27	1.94	3.46	2.67	3.83	2.88
156	18.6	29.06	19.39	9.89	16.99	16.86	1.41	3.22	2.87	5.77	4.81	7.53	3.69	1.61	3.25	2.36	2.74	2.65	2.9	2.24	3.3	2.71	4.07	2.55
160	19.75	32.93	19.3	9.69	17.99	18.83	1.37	3.13	3.04	5.85	5.19	8.08	3.82	1.97	3.07	2.7	2.79	2.73	3.58	2.34	3.82	2.86	4.55	2.97
164	19.79	33.66	21.63	11.37	19.56	22.3	1.21	3.73	2.81	6.32	5.11	8.46	3.57	1.78	3.39	2.55	2.52	2.7	3.47	2.31	3.74	2.64	4.45	2.66
