# Supplementary material for: Discovery of oncogenic ROS1 missense mutations with sensitivity to tyrosine kinase inhibitors
Source: EMBO Mol Med. 2023 Aug 17;15(10):e17367. doi: 10.15252/emmm.202217367 (PMC10565643; doi:10.15252/emmm.202217367)
Supplement: Supplementary file 13 — Source Data for Figure 2 [file EMMM-15-e17367-s005.zip › Fig.2/2B.xlsx]

## Sheet: Sheet1
Colony Counts
	EV			WT			L1949F			K1980E			S1986F			E2071K			D2113N			I2151F			SLC-ROS1
DMSO	2	9	2	2	5	2	20	35	27	3	5	1	18	37	17	17	7	14	32	82	69	5	7	2	55	90	40
Lorlatinib	2	0	0	0	1	1	0	0	0	0	0	0	2	1	1	0	0	0	2	1	0	2	0	0	0	0	0
