# Supplementary material for: Discovery of oncogenic ROS1 missense mutations with sensitivity to tyrosine kinase inhibitors
Source: EMBO Mol Med. 2023 Aug 17;15(10):e17367. doi: 10.15252/emmm.202217367 (PMC10565643; doi:10.15252/emmm.202217367)
Supplement: Supplementary file 13 — Source Data for Figure 2 [file EMMM-15-e17367-s005.zip › Fig.2/2C.xlsx]

## Sheet: Sheet1
D2113N - wk 4	K1980E - wk 4	SLC34A2-ROS1 - wk 4
48	2	251
53	2	254
41	2	262
66	2	231
34	4	223
51	1	273
