# Supplementary material for: Discovery of oncogenic ROS1 missense mutations with sensitivity to tyrosine kinase inhibitors
Source: EMBO Mol Med. 2023 Aug 17;15(10):e17367. doi: 10.15252/emmm.202217367 (PMC10565643; doi:10.15252/emmm.202217367)
Supplement: Supplementary file 13 — Source Data for Figure 2 [file EMMM-15-e17367-s005.zip › Fig.2/2J.xlsx]

## Sheet: Sheet1
	Fold Change in Confluence (Incucyte Imaging)
Elapsed Time (h)	SLC-ROS1 -DMSO						SLC-ROS1 - Crizotinib						SLC-ROS1 -Lorlatinib						SLC-ROS1 -NVL-520
48	10.62	6.83	4.84	1.26	1.81	7.29	11.8	2.05	4.84	2.32	1.19	1.4	4.61	1.46	0.72	2.12	1.58	1.31	2.65	1.35	5.37	1.3	1.64	1.33
52	4.59	3.23	3.65	3.26	3.29	3.16	1.83	2.12	1.65	1.58	2.39	1.93	1.52	1.49	0.19	1.38	1.6	1.14	1.29	1.28	1.13	1.15	1.73	1.35
72	7.97	6.52	6.58	6.04	5.51	4.71	2.54	2.4	2.17	1.74	2.9	1.87	1.79	1.74	0.08	1.53	1.99	1.16	1.26	1.49	1.19	1.47	2.03	1.56
80	10.49	9.11	9.44	9.05	1.68	7.93	2.97	7.72	3.94	2.41	1.38	1.51	4.91	6.17	0.64	2.13	1.47	1.11	2.41	3.5	3.6	1.5	1.87	1.44
92	16.23	13.24	12.41	12.31	10.11	8.41	12.44	7.17	3.98	2.37	1.31	1.31	4.6	6.28	0.64	1.88	1.41	1.16	2.02	1.2	1.9	3.8	1.83	1.51
96	17.52	14.42	14.38	13.72	11.5	8.11	3.06	3.18	4.31	2.38	1.26	1.34	2.29	2.14	0.62	1.99	1.44	1.02	1.51	1.61	5.04		1.86	1.42
100	20.71	14.73	15.37	14.12	11.59	10.49	2.94	3.51	3.47	2.1	3.74	2.64	2.09	1.58	0.08	1.55	1.81	1.18	1.43	1.39	1.18	1.23	2.42	1.58
104	22.32	17.04	16.29	14.59	12.64	10.82	3.19	3.12	4.01	2.49	3.61	2.44	2.21	2.06	0.07	1.5	1.94	1.13	1.45	1.41	1.32	1.37	2.48	1.48
108	22.71	18.8	17.96	17.6	15.56	8.21	4.15	3.79	3.85	2.33	1.3	1.27	2.27	2.19	0.07	2.13	1.58	1.07	1.77	1.45	4.86	7.76	1.71	1.54
112	23.19	21.61	18.68	17.97	17.01	12.65	12.22	6.17	3.77	2.27	1.14	1.34	3.49	6.04	0.57	1.79	1.62	1.15	2.1				1.64	1.44
116	26.23	21.68	19.86	17.81	17.39	12.06	3.65	4.05	3.99	2.46	4.27	2.7	2.22	2.19	0.07	1.79	1.61	1.06	1.54	1.55	1.31	1.3	2.46	1.6
120	27.61	22.35	20.89	19.69	18.6	13.62	4.18	4.69	4.14	2.67	3.82	2.46	2.51	2.4	0.06	1.72	1.86	1.01	1.5	1.47	1.32	1.32	2.6	1.6
124	27.29	22.88	21.22	19.79	19.65	14.5	4.53	3.75	4.08	2.97	4.4	2.86	2.38	2.06	0.06	1.57	1.7	1.14	1.74	1.62	1.27	1.48	2.27	1.22
128	30.87	24.79	24.36	23.53	21.89	15.6	3.96	4.83	4.03	2.15	1.25	1.34	2.44	2.39	0.07	1.94	1.37	1.04	1.84	1.71	4.73	7.63	1.73	1.42
132	31.98	26.1	23.31	20.86	21.02	16.27	4.61	4.75	4.96	2.51	4.07	2.8	2.56	2.32	0.07	1.65	2.17	1.07	1.63	1.62	1.34	1.32	2.59	1.72
136	35.01	28.83	26.68	23.71	21.15	16.68	4.73	4.72	4.99	3.1	3.99	2.27	2.68	2.49	0.06	1.55	1.84	1.15	1.77	1.62	1.25	1.46	2.47	1.78
140	34.6	30.55	26.78	24.01	23.1	16.98	5.19	4.89	4.99	3.04	4.12	2.26	2.68	2.58	0.07	1.75	2.14	1.27	1.75	1.49	1.35	1.42	2.56	1.71
144	35.76	31.85	28.97	25.35	24.51	18.53	4.15	4.25	4.99	2.95	4.01	2.53	2.69	2.81	0.07	1.55	1.99	1.1	1.86	1.5	1.18	1.54	2.35	1.64
148	37.06	34.76	29.87	28.98	26.84	20.27	3.81	4.75	4.71	2.97	4.51	2.61	3.09	2.57	0.08	1.45	2.08	1.16	1.82	1.39	1.29	1.71	2.59	1.75
152	39.8	37.77	31.49	29.62	29.28	22.19	4.27	6.18	4.42	2.25	1.23	1.21	2.95	2.79	0.59	1.93	1.26	1.08	1.8	1.49			1.71	1.39
156	40.48	41.05	30.33	33.77	31.25	23.15	3.5	5.44	4.53	3.1	4.32	3	3.32	2.99	0.08	1.54	2.17	1.12	1.88	1.46	1.29	1.56	2.49	1.63
160	41.03	42.44	35.05	37.73	35.12	26.36	4.41	5.98	4.27	2.17	1.28	1.23	2.7	3.19	0.57	2.31	1.46	1.05	2.04	1.64	5.1	7.33	1.65	1.4
164	46.77	42.48	37.88	37.95	37.73	27.35	4.52	5.46	5.08	2.99	4.58	2.84	2.67	3.17	0.07	1.68	2.26	1.19	1.6	1.47	1.33	1.45	2.38	1.78
