# Supplementary material for: Discovery of oncogenic ROS1 missense mutations with sensitivity to tyrosine kinase inhibitors
Source: EMBO Mol Med. 2023 Aug 17;15(10):e17367. doi: 10.15252/emmm.202217367 (PMC10565643; doi:10.15252/emmm.202217367)
Supplement: Supplementary file 13 — Source Data for Figure 2 [file EMMM-15-e17367-s005.zip › Fig.2/2G.xlsx]

## Sheet: Sheet1
	Fold Change in Confluence (Incucyte Imaging)
Elapsed Time (h)	Wildtype - DMSO						Wildtype - Crizotinib						Wildtype - Lorlatinib						Wildtype - NVL-520
48	2.07	1.03	0.76	0.86	0.92	1.02	1.3	1.04	1.01	0.94	0.63	0.58	2.47	0.96	1.03	0.86	1.03	1.23	1.2	1.08	1.03	1.05	1.02	0.35
52	2.04	0.97	0.77	0.97	0.99	0.95	1.09	0.88	0.98	0.75	0.66	0.36	3.25	0.98	0.96	0.8	0.97	1.07	1.09	1.12	1.01	1.06	0.94	0.98
72	3.1	1	0.78	0.9	0.95	1.02	0.97	1.04	0.96	0.88	0.62	0.48	3.51	0.96	1.02	0.83	1.06	1.22	0.92	0.29	1.14	1	1.01	0.49
80	3.32	0.93	0.71	0.97	1.04	1.03	1.06	0.85	1.02	0.82	0.65	0.43	3.7	0.94	1.01	0.8	1.05	1.22	0.97	1.1	1	1.08	1.13	1.14
92	3.57	0.86	0.68	0.98	0.99	0.99	1.08	0.91	1.02	0.87	0.67	0.38	3.76	0.93	1.07	0.8	1.02	1.21	0.94	1.09	1.07	1.09	1.08	1.05
96	3.49	0.91	0.74	1	0.92	0.98	1.38	0.85	1.08	0.86	0.65	0.36	4.09	0.97	1.07	0.8	0.99	1.13	1.25	0.98	1.01	0.98	1	1.12
100	3.68	0.89	0.69	0.96	1.03	1	1.05	1.01	1	0.78	0.64	0.35	3.41	0.95	0.99	0.77	1	1.17	0.9	1.08	1	1.06	1.02	1.08
104	3.23	0.86	0.72	0.94	0.96	1.08	1.15	1.05	0.94	0.81	0.66	0.32	3.58	0.94	1.04	0.81	0.99	1.12	0.88	0.99	1.06	1.1	1.02	1.06
108	3.64	3.38	0.68	0.93	0.99	0.91	1	0.1	1	0.83	0.61	0.35	3.78	1.08	1.03	0.8	1.02	1.18	0.82	0.31	1.03	1.01	1	1.11
112	3.05	0.83	0.65	0.94	1.02	1.01	1.05	0.83	0.96	0.82	0.64	0.33	3.83	0.93	0.99	0.84	1.02	1.16	0.81	0.99	1.02	0.94	1.08	1.09
116	3.25	3.77	0.72	0.86	0.98	1.01	1.04	0.11	0.94	0.76	0.63	0.31	3.88	1.12	0.99	0.79	0.98	1.15	0.88	0.33	0.99	1.06	1.02	1.11
120	3.62	3.74	0.7	0.82	0.94	0.94	0.97	0.11	0.96	0.74	0.62	0.29	3.98	1.19	0.98	0.81	1.01	1.11	0.93	0.4	1.02	1.14	0.94	1.06
124	3.33	4.37	0.72	0.92	0.89	0.99	0.82	1.03	0.92	0.8	0.58	0.3	4.32	0.96	0.97	0.77	0.99	1.13	0.96	1.09	1.04	0.93	0.94	1.06
128	3.81	3.55	0.67	0.94	0.9	0.94	1.28	1.01	0.96	0.74	0.66	0.31	4.92	0.96	0.97	0.81	1.02	1.16	1.1	1.03	1.04	0.95	1.11	1.08
132	3.99	4.02	0.7	0.89	0.97	1.01	1.06	1.04	0.91	0.68	0.58	0.29	4.76	0.95	1.02	0.8	0.99	1.1	0.99	1	0.97	1.13	0.89	1.04
136	4.18	4.16	0.66	0.84	0.9	0.9	0.89	1.04	0.93	0.8	0.63	0.29	3.85	0.96	1.01	0.76	1.05	1.09	1.01	1.01	1.03	1.12	0.97	1.02
140	4.02	3.87	4.79	0.89	0.94	1.02	1.13	0.1	0.98	0.75	0.58	0.29	4.35	1.12	0.95	0.79	0.94	1.11	0.91	0.37	1.06	1.15	0.97	1.07
144	4.38	3.7	0.68	0.98	0.92	1.02	0.81	0.11	0.92	0.81	0.6	0.42	4.47	1.23	1.04	0.79	1.01	1.21	0.76	0.32	1.06	1.13	1.01	1.13
148	4.32	4.23	0.66	0.95	1.04	1.03	0.95	0.11	1.02	0.89	0.64	0.45	4.2	1.3	0.97	0.77	1.04	1.22	0.89	0.43	1.23	1.09	1.04	1.17
152	4.45	4.66	0.65	0.96	0.96	1.01	1.01	0.96	1.05	0.8	0.72	0.41	4.53	0.95	1.07	0.8	1.04	1.22	0.96	0.97	1.04	1.06	1.05	1.15
156	4.2	4.63	4.07	0.89	1.01	0.98	0.96	0.1	0.94	0.89	0.66	0.4	4.82	1.15	1.03	0.81	1.08	1.23	0.9	0.33	1.28	1.02	0.97	1.16
160	4.41	4.81	0.67	0.94	0.95	1.04	0.99	0.84	0.97	0.82	0.66	0.4	5.14	0.96	1.01	0.81	1.08	1.19	0.95	1.08	1.06	0.97	1.24	1.14
164	4.35	4.67	4.94	0.84	0.73	0.92	0.88	0.11	0.94	0.51	0.63	0.18	4.72	1.18	0.86	0.7	0.58	0.33	0.73	0.31	0.89	0.73	0.73	0.65
