# Supplementary material for: Discovery of oncogenic ROS1 missense mutations with sensitivity to tyrosine kinase inhibitors
Source: EMBO Mol Med. 2023 Aug 17;15(10):e17367. doi: 10.15252/emmm.202217367 (PMC10565643; doi:10.15252/emmm.202217367)
Supplement: Supplementary file 14 — Source Data for Figure 3 [file EMMM-15-e17367-s015.zip]

Archive with 16 entries (15 files):
- Fig.3/
- __MACOSX/._Fig.3
- Fig.3/3B.xlsx
- __MACOSX/Fig.3/._3B.xlsx
- Fig.3/3C.xlsx
- __MACOSX/Fig.3/._3C.xlsx
- Fig.3/3D.xlsx
- __MACOSX/Fig.3/._3D.xlsx
- Fig.3/3E.xlsx
- __MACOSX/Fig.3/._3E.xlsx
- Fig.3/3F.xlsx
- __MACOSX/Fig.3/._3F.xlsx
- Fig.3/3G.xlsx
- __MACOSX/Fig.3/._3G.xlsx
- Fig.3/3A.xlsx
- __MACOSX/Fig.3/._3A.xlsx
