# Supplementary material for: Discovery of oncogenic ROS1 missense mutations with sensitivity to tyrosine kinase inhibitors
Source: EMBO Mol Med. 2023 Aug 17;15(10):e17367. doi: 10.15252/emmm.202217367 (PMC10565643; doi:10.15252/emmm.202217367)
Supplement: Supplementary file 14 — Source Data for Figure 3 [file EMMM-15-e17367-s015.zip › Fig.3/3B.xlsx]

## Sheet: Sheet1
	Number	WT DFG-in	WT DFG-out	D2113N DFG-in	D2113N DFG-out
LEU	1950	1.71	1.24	2.12	1.29
LEU	1951	1.69	1.26	1.9	1.47
GLY	1952	1.44	0.93	1.97	0.94
SER	1953	2.04	1.11	2.65	1.25
GLY	1954	2.14	0.95	2.67	1.19
ALA	1955	2.61	1.23	3.12	1.56
PHE	1956	2.48	1.53	2.68	1.49
GLY	1957	1.8	0.87	2.12	1.04
GLU	1958	1.67	1.03	2.15	1.2
VAL	1959	1.5	1.14	1.75	1.29
TYR	1960	1.19	0.77	1.54	0.89
