# Supplementary material for: Discovery of oncogenic ROS1 missense mutations with sensitivity to tyrosine kinase inhibitors
Source: EMBO Mol Med. 2023 Aug 17;15(10):e17367. doi: 10.15252/emmm.202217367 (PMC10565643; doi:10.15252/emmm.202217367)
Supplement: Supplementary file 14 — Source Data for Figure 3 [file EMMM-15-e17367-s015.zip › Fig.3/3C.xlsx]

## Sheet: Sheet1
	Number	WT DFG-in	WT DFG-out	D2113N DFG-in	D2113N DFG-out
SER	1986	2.33	1.46	2.36	1.5
THR	1987	2.6	1.67	2.77	2.03
ASP	1988	2.57	1.81	2.65	2.18
GLN	1989	2.87	2.33	3.09	2.92
GLU	1990	2.15	1.69	2.48	2.04
LYS	1991	2.18	1.43	2.27	1.54
ILE	1992	2.07	1.75	2.3	2.26
GLU	1993	1.87	1.4	2.12	2.14
PHE	1994	1.26	0.99	1.48	1.16
LEU	1995	1.86	1.43	1.95	1.53
LYS	1996	1.96	1.83	2.47	2.33
GLU	1997	1.07	1.42	1.38	1.4
ALA	1998	1.08	0.92	1.18	0.96
HIS	1999	1.36	1.58	1.75	1.58
LEU	2000	1.33	1.63	1.66	1.66
MET	2001	1.23	1.6	1.3	1.73
SER	2002	1.07	1.1	1.21	1.13
LYS	2003	1.8	1.95	1.93	1.99
PHE	2004	1.04	1.41	1.11	1.57
