# Supplementary material for: Discovery of oncogenic ROS1 missense mutations with sensitivity to tyrosine kinase inhibitors
Source: EMBO Mol Med. 2023 Aug 17;15(10):e17367. doi: 10.15252/emmm.202217367 (PMC10565643; doi:10.15252/emmm.202217367)
Supplement: Supplementary file 14 — Source Data for Figure 3 [file EMMM-15-e17367-s015.zip › Fig.3/3D.xlsx]

## Sheet: Sheet1
PC1	PC2
0	0
-0.000151766	-0.000112925
-0.000266031	-0.00016265
-0.000221903	-8.39798e-05
-4.84856e-06	-2.7792e-06
9.44956e-06	4.12931e-05
-3.94344e-05	7.64706e-05
-0.000107806	0.000186221
-8.10903e-05	0.000136381
-0.000106243	4.45102e-05
6.02639e-05	0.00015692
-1.43251e-05	8.50145e-05
2.36296e-05	-4.36383e-06
0.000233804	5.34305e-05
0.000223134	8.066e-05
0.000396764	0.000174493
0.000341685	0.000170591
0.000261795	6.48026e-05
0.000356377	-6.23165e-05
0.000416356	-3.6169e-05
0.000534025	0.000227404
0.000557331	0.000334144
0.000590921	0.000318295
0.000272584	0.000103108
0.000340222	2.11614e-05
0.000133726	7.79701e-05
4.33467e-05	5.72122e-05
0.00014155	0.000214932
7.18012e-05	-4.83721e-05
0.000228941	3.66887e-05
0.00011198	-6.08626e-05
0.000490662	0.00018276
0.000387632	4.49268e-06
0.000659895	0.000164059
0.000870771	0.000160633
0.000477027	0.000127126
0.000333857	5.8557e-06
0.000581506	6.08924e-05
0.000252753	0.000152276
0.000281789	0.000122656
0.000328851	0.000130852
0.000350584	0.000163031
0.000256295	0.000178181
0.000574345	0.000214038
0.000424521	9.70173e-05
0.000497811	5.47902e-05
0.000745972	0.000223796
0.000419955	4.76998e-05
0.00065868	0.000185578
0.000512765	6.3826e-05
0.000769067	0.000253477
0.000604072	0.000245278
0.000646206	7.72035e-05
0.000451945	3.26588e-05
0.000431345	0.000114572
0.000485574	0.000128192
0.000624703	0.000102476
0.000318939	0.00031131
0.000499509	0.000192975
0.000602491	0.000161622
0.000591308	3.41784e-05
0.000565484	-1.97004e-06
0.000419653	0.00011666
0.000657493	0.00022491
0.000589766	0.00023567
0.000501384	0.000248651
0.000553697	1.23986e-05
0.000524846	0.000156275
0.000420701	0.000200314
0.000562019	0.000173405
0.000383292	0.000108936
0.000476037	8.99564e-05
0.000362409	8.09137e-05
0.000396329	6.74799e-05
0.000484298	3.01203e-06
0.000443138	0.000124122
0.000419926	0.000222641
0.000290587	6.17498e-05
0.000523708	0.000152395
0.000485735	0.000172876
0.000485473	0.000243414
0.000304461	0.000112668
0.000414195	0.000155551
0.000440494	-2.40963e-05
0.000626337	7.17153e-05
0.000611621	5.70498e-05
0.000310622	3.81831e-05
0.000698555	7.89674e-05
0.000452432	-9.29417e-05
0.000491111	8.32013e-05
0.000603456	-5.65322e-05
0.000573717	-7.1812e-05
0.000410697	-5.35955e-05
0.000432312	-9.4167e-05
0.000500022	2.63215e-05
0.000662695	0.000148992
0.000653847	6.75047e-05
0.000542028	0.000188094
0.00067672	4.64534e-05
0.000537751	-5.94497e-05
0.000655439	0.000116159
0.000395434	6.10731e-05
0.0005741	5.82053e-05
0.000465	2.3828e-05
0.00053011	7.36812e-05
0.000536646	0.000176405
0.000747605	0.000203944
0.000514673	0.000197927
0.000660194	0.000147233
0.00080236	0.00035388
0.000692729	0.00016279
0.00055522	-7.22059e-05
0.00034034	0.00012288
0.000293737	-4.82516e-06
0.000220507	1.10283e-06
0.000292778	0.00014234
0.000337764	0.00022139
0.000390821	0.000380461
0.000450249	0.000102143
0.000405118	0.000109582
0.000326459	0.000191216
0.000398653	0.000119473
0.000408524	0.000272636
0.000421103	0.000203737
4.31984e-05	0.000100705
0.000252779	0.000195077
0.000307359	7.0495e-05
0.000265988	4.64687e-05
0.000176996	7.19591e-05
0.000384178	0.000216723
0.000509876	0.000249192
0.000279384	0.000152967
6.50218e-05	9.54175e-05
0.000240673	0.000267972
0.000502963	7.71025e-05
0.000407695	0.00022038
0.000475015	0.000135949
0.000410469	-4.89459e-06
0.000271322	7.21879e-05
0.000174434	0.000113489
0.000110489	5.28966e-05
0.000115779	-0.000272525
9.5629e-05	-4.88271e-05
6.6352e-05	-4.62384e-05
0.000104489	-2.3605e-05
0.000115426	7.85894e-05
0.000151517	0.000128645
4.35697e-05	0.000131922
9.19593e-05	0.000184971
0.000101132	4.39965e-05
0.000124403	6.19654e-05
2.45366e-05	1.9616e-05
-0.000101053	2.56814e-05
-8.99288e-05	-2.51314e-05
1.65517e-05	-5.57126e-05
8.82042e-05	-5.57634e-05
-1.47852e-05	-3.19786e-05
-1.81733e-05	4.96209e-05
-2.5647e-05	-1.97134e-05
-9.90022e-05	0.000119878
-0.000217972	-0.000169196
-2.5805e-05	-2.78733e-05
-0.000187724	-0.00016119
-0.000127455	-0.000144093
-0.000145706	1.4812e-06
-0.000313523	-2.38532e-06
-0.000182649	-2.84027e-05
-6.01157e-05	0.000150745
-0.000182326	-0.000145534
-0.000164726	-4.8964e-05
-3.02733e-05	-6.97315e-05
-6.09486e-05	-0.000179709
-0.000102985	-0.000119707
-1.90494e-05	-0.000124236
-0.000155716	-0.000142469
7.66271e-05	-5.04647e-05
-8.13201e-05	-0.000204059
-6.17939e-05	-0.000128994
-0.000152512	-0.000257101
-4.81365e-05	-0.000112447
-0.000115362	-8.33843e-05
-0.000132904	-6.26544e-05
-3.76804e-05	-6.10572e-05
-0.000112901	-6.19572e-05
-6.60984e-05	-5.20196e-05
-7.836e-05	-9.83383e-05
3.63048e-05	-1.65591e-05
-6.24968e-05	-0.000101886
-0.000212509	-0.000149115
-2.34284e-07	-7.46749e-05
-7.43075e-05	-6.03068e-05
0.000124412	-2.06115e-05
3.20529e-07	3.54195e-05
0.000181699	-0.000122579
0.000141375	-9.10239e-05
7.22405e-05	-2.95964e-05
3.2558e-05	-5.75091e-05
3.31585e-06	-3.36082e-05
-7.89432e-06	5.36597e-06
3.35842e-05	-0.000174251
-8.39641e-05	-0.000293484
9.48777e-06	-0.000213551
-0.000168076	-9.67859e-05
1.46109e-05	-0.000205485
-9.44672e-05	-0.00011706
-0.000107323	-2.1393e-05
-0.000196736	-0.000107539
-0.000152271	8.15229e-05
-5.99066e-05	1.64253e-05
-0.000214018	5.43418e-05
-0.000174657	-9.47474e-05
-0.000111719	-8.22776e-05
-8.65899e-05	-6.57336e-05
-0.000226983	-0.000130319
-0.00022112	-0.000145642
-0.000259507	-0.000148216
-0.000347551	-0.000177776
-0.000274608	-0.000143306
-0.000264937	-0.000259907
-0.000353017	-0.000178486
-0.00032098	-8.11287e-05
-0.000394928	-0.00022915
-0.000390747	-0.000178818
-0.000362644	-0.00033654
-0.000355275	-0.000340862
-0.000429876	-0.0002988
-0.000406359	-0.000262993
-0.000496471	-0.000355045
-0.000467288	-0.000365706
-0.000375042	-0.000337808
-0.000380341	-0.000357768
-0.000446889	-0.000276665
-0.000391129	-0.000266065
-0.000477481	-9.87006e-05
-0.000466827	-0.00025681
-0.000353167	-0.0002308
-0.000351998	-0.000251673
-0.000248773	-0.000133869
-0.000140704	-0.000243608
-0.000168878	-0.000147745
-0.000117337	-0.000119675
-0.000118875	-6.5038e-05
-0.000185578	-0.000125566
-0.000240597	-5.85016e-05
-0.000170355	-6.43205e-05
-0.000185801	-0.000111641
-6.18259e-05	-0.000200538
1.0391e-05	-0.000135911
-0.000162232	-0.000256988
-8.67157e-05	-0.000280632
-0.000190238	-0.000133366
-0.000176641	-9.85509e-05
-0.000163603	-0.000140221
-0.000200221	-0.000114759
-2.33742e-05	-6.92557e-05
-0.000129209	-0.000168993
-4.56784e-05	-0.000110256
-3.66348e-05	-0.00013159
2.29057e-05	-0.000155743
-8.50643e-05	-0.000125811
-0.000206235	-0.000218385
-0.000134051	-2.28919e-05
-0.000228735	-0.000142487
-7.48323e-05	7.33849e-06
-2.94618e-05	-4.21561e-05
-2.94802e-05	-1.75051e-05
-0.000316479	-0.000165451
-0.000295703	-6.62343e-05
-0.000126213	-5.7362e-05
-0.000135931	-0.000304617
-0.000205261	-0.000214668
-0.000181786	-9.02917e-05
-0.000175082	-0.000202664
-0.000192596	-0.000104726
0.000120114	0.000153131
-4.5953e-05	3.28746e-05
4.27207e-05	-2.82597e-05
6.33221e-05	3.51985e-05
-0.000115978	-7.71362e-05
0.000131029	6.79635e-06
0.000135183	8.05458e-05
0.00015158	0.000343259
-6.84629e-05	0.000150134
0.000316707	0.000166694
7.23861e-05	6.84074e-05
0.000379872	0.000246446
0.000316698	0.000296909
0.000386385	0.000183369
0.000335686	0.000199095
0.000502562	0.000290298
0.000120833	0.000118974
0.000164027	0.00013849
0.000360436	0.000245814
0.000385145	7.88319e-05
0.000598253	0.000315951
0.000428861	0.000294558
0.000491765	0.00024786
0.000365094	0.000147052
0.000352731	0.000212917
0.000375425	0.000223617
0.000244523	8.89291e-05
0.000314884	9.41353e-05
0.00015748	-4.8913e-05
0.000151262	6.71625e-06
0.000212177	0.000232473
0.000276928	0.000150525
0.000307389	0.000200781
0.000363177	5.14497e-05
0.000240754	3.091e-05
0.000234512	0.000236223
0.00019384	0.000150593
0.00023379	9.84258e-05
0.00016057	0.000188131
0.000405849	1.15552e-05
0.00043125	0.000175437
0.000196997	0.000153395
0.000249825	0.000271086
2.04094e-05	9.29508e-05
0.000173495	0.000123542
0.000335009	-2.30639e-05
9.36446e-05	0.000179932
0.000136826	0.000118351
3.95087e-05	-1.48687e-05
-1.7428e-05	-0.000264711
0.000204139	0.000199345
0.000209571	4.95243e-05
0.000146124	1.3248e-05
0.000218635	4.15936e-05
0.000161585	-1.24665e-05
0.000179294	0.000120728
8.96898e-05	6.63048e-05
-1.27637e-05	-2.53678e-05
2.72388e-05	-7.60185e-05
-0.000120136	-0.000199241
-3.66925e-06	-2.03719e-05
-3.87244e-05	3.62917e-05
0.000109696	-1.18893e-05
0.000139912	6.24975e-05
8.3124e-05	5.06071e-06
0.000129987	-2.13591e-05
0.000137984	6.30031e-05
-9.72806e-06	-0.00010075
1.35912e-05	-7.69107e-05
0.000133918	-5.7116e-06
0.000214423	0.000148218
0.00025713	0.00020102
0.000289676	0.000167379
0.000128776	3.50081e-05
0.00016603	0.000129819
6.8989e-05	6.8674e-05
0.000104901	0.000239423
0.000318393	0.000164603
0.000109897	0.000216587
0.00017706	0.000241851
7.38387e-05	0.000227392
0.000231259	0.000189877
0.000222489	0.000164907
7.73119e-05	0.000229424
0.000130349	0.000157061
0.000224973	0.000234686
0.000201848	0.00017661
0.000432205	0.000201541
0.000478591	0.000324384
0.000496769	0.000294575
0.000410345	0.000142198
0.000467301	0.000337178
0.000462999	0.000358065
0.000520432	0.000284844
0.000288901	0.000261551
0.000222245	0.000158867
-4.15624e-06	0.000156358
0.000270532	0.000179284
0.000350645	0.000243159
0.000539096	0.000394139
0.000409451	0.000342661
0.000597086	0.000544316
0.000317111	0.000214177
0.000255041	0.000237955
0.000277594	0.000282643
0.000296055	0.000199439
0.000184684	0.000168503
0.000126652	6.06311e-05
0.000245218	0.000333469
0.000196293	0.000334277
0.000421994	0.000272903
0.000336356	0.000287937
0.000516986	0.000296884
0.000500473	0.000261982
0.000749246	0.00050575
0.000434008	0.000350083
0.000183805	0.000286962
0.00042848	0.000284447
0.000409756	0.00037867
0.000298646	0.000316819
0.000469227	0.000482376
0.000545615	0.000374412
0.000426728	0.000188314
0.000416207	0.000468214
0.000434825	0.000345878
0.000295273	0.000194008
0.000451561	0.000528817
0.000489642	0.000581298
0.000357619	0.000394527
0.000282223	0.000274361
0.00026644	0.000127692
0.000271364	0.000290937
2.78987e-05	0.000221957
0.000312427	0.000208308
0.000342588	1.19578e-05
0.000159885	0.000150464
0.000291188	0.000162699
0.000304092	0.00022479
0.000221153	0.000316512
0.000345517	0.000192435
0.000250358	0.000375534
0.000387404	0.000238053
0.000236797	3.9573e-05
0.000254213	0.000159672
0.000371779	0.000132323
0.000355037	5.45552e-05
0.000108385	-0.000215127
0.000376915	1.08229e-06
0.000764441	3.5737e-05
0.000716389	0.000256503
0.000569762	0.000326653
0.000660483	0.000249079
0.000537225	0.000237584
0.000739652	0.000100174
0.000638819	0.000211288
0.000754954	0.000424962
0.000799045	0.000235833
0.000847343	0.000125258
0.000559155	0.00034314
0.000684625	0.000163991
0.000686094	0.000245831
0.000783019	8.45584e-05
0.000739312	0.000329877
0.0007185	0.000481627
0.000527163	0.000309099
0.00074672	0.000348394
0.00055538	0.000316234
0.000561515	0.000195943
0.000470271	0.000154171
0.000816029	0.000155958
0.000692466	0.000330777
0.000430906	0.000215923
0.000168317	0.000174646
0.000268891	0.000194699
0.000410883	9.82011e-05
0.000324999	6.22627e-05
0.000281756	0.000145611
0.000123089	0.000349604
0.000122515	-1.84876e-05
0.000604879	0.000414581
0.000169474	9.88634e-05
0.000149197	0.000191831
0.000328477	0.000143202
0.000230117	0.000112677
0.000173617	8.26999e-05
0.000370559	0.000150154
0.000284955	9.14292e-05
0.000134739	0.000292958
0.00016021	7.71327e-05
0.000188024	0.000214141
0.000265817	2.70178e-05
0.000315389	-8.69441e-05
0.000276058	-3.74151e-05
0.000239927	2.21445e-05
0.000187451	5.24059e-05
0.000106815	-0.000140223
0.000211491	3.56644e-06
8.02991e-05	-7.52624e-06
0.000132604	-9.92393e-05
0.000272496	0.000169538
0.000369311	9.32026e-05
0.000344554	-1.50953e-05
0.00038029	0.000110877
0.000213305	5.13853e-06
0.000327379	6.84434e-05
0.000300079	0.000146225
0.00029389	0.000282194
0.000221543	0.000181487
0.000102333	9.7592e-05
4.34575e-05	3.40129e-05
0.00013963	0.000209421
2.66206e-05	0.000166727
-3.0006e-05	0.00026329
-5.12081e-05	0.000236563
-0.000162479	0.000254701
2.81691e-05	0.000194181
-8.81994e-05	0.000184611
-2.65748e-05	0.000137087
0.000216243	0.000197435
0.000190024	0.000233989
0.000117204	0.000211564
0.000155263	8.01024e-05
0.000246065	0.000219592
0.000273774	0.000114705
0.000347391	0.000217666
0.000360018	8.52952e-05
0.000256975	-2.96123e-05
0.000123144	0.000123785
0.000333429	0.000271529
0.000259055	0.000112628
0.000139859	0.000223421
8.13522e-05	-3.13913e-05
0.000299234	-0.000106028
0.000389235	-1.35343e-05
0.000327417	1.54195e-05
0.000251525	3.95202e-05
0.00020056	-7.72073e-05
0.000259633	1.07555e-05
0.000330154	-4.4852e-05
0.000288368	0.000148968
0.000383625	5.51641e-05
0.000393075	3.72525e-05
0.000198019	0.000202818
0.000334375	0.000197881
0.00029214	9.79929e-05
0.000371558	4.34517e-05
0.000280956	0.000124506
0.000219697	6.40128e-05
0.000344145	3.97015e-05
0.000270591	-2.46755e-05
0.000323586	0.000212436
0.000260453	-5.21418e-07
0.000253716	3.69065e-05
0.000303154	5.09818e-05
0.000296978	0.000148852
0.000368365	0.000140702
0.000402684	0.000165969
0.000379196	0.000140138
0.000247897	0.000164434
0.000302003	9.86568e-05
0.000377899	0.000243105
0.000204648	0.000101922
0.000251163	0.000214519
0.00029562	4.52915e-05
0.000171116	0.000104447
0.000203952	1.57885e-05
9.45421e-05	0.000163552
0.00027189	2.64703e-05
0.0002992	9.87317e-05
0.000215003	4.17071e-05
0.000121572	0.000120666
0.00023342	3.69821e-05
0.000216082	6.60515e-06
0.000318438	2.05717e-05
0.000388248	-5.41589e-05
0.000188337	-0.000137407
0.000230571	3.81084e-06
0.000454364	-1.66382e-05
0.000307057	-4.24024e-05
0.000365069	8.7486e-06
0.000399855	0.000148793
0.000451536	0.000162218
0.000480355	9.74316e-05
0.000275615	0.000122408
0.000251253	0.000224432
0.000288888	0.000237493
0.000297863	0.000177066
0.000197583	0.000209809
0.00022007	0.000258407
0.000230405	6.58026e-05
0.000178435	7.76462e-05
0.000324077	6.58131e-05
0.000295409	2.2923e-05
0.000473553	0.000192704
0.000339116	0.000292578
0.00032782	0.000395514
0.000422543	0.000126146
0.000218499	0.000166192
0.000316312	0.000104414
0.000436511	0.000133788
0.000198991	0.000117999
0.000246133	-0.000126515
0.000479412	0.000198614
0.000394728	0.000154039
0.00026488	0.000195509
0.000257906	0.000129349
0.000145118	6.57189e-05
0.000289751	0.000183477
0.000288369	0.000175206
0.000402446	-5.65632e-05
0.000372087	2.08672e-05
0.000480576	0.00021786
0.00027148	6.69628e-05
0.000421254	-2.65405e-05
0.000402628	0.000127555
0.000506703	1.88384e-05
0.00039739	0.000199216
0.000280948	0.000184974
0.000344497	0.000356393
0.000531741	0.000264702
0.000342092	0.000211067
0.000386938	0.000261168
0.000364693	0.000333656
0.000565253	0.000241215
0.000518891	0.000220056
0.00068325	0.000255628
0.000677976	0.000309347
0.000292727	0.000347709
0.000299902	0.00017981
0.000535382	0.000146898
0.000436755	0.000420976
0.000380802	0.000254294
0.000417367	0.000466138
0.000483338	0.000407525
0.000527494	0.00041648
0.000400379	0.000178993
0.000429431	0.000155787
0.000371954	0.000149036
0.000531162	0.000461823
0.00041477	0.000423247
0.000557594	0.000559071
0.000450651	0.0002492
0.00031507	0.000233285
0.000316633	0.000259152
0.00050419	0.000204479
0.000404188	0.000342857
0.000380884	0.000343488
0.000394299	0.000481927
0.000350234	0.000175554
0.000260798	9.35337e-06
0.00027538	0.000165138
0.000383711	0.000462631
0.000532641	0.000518248
0.000393785	0.000441297
0.000530364	0.000267684
0.000453643	9.73556e-05
0.000520314	0.000278014
0.000447081	7.84849e-05
0.000239377	0.000179789
0.000449385	0.000446968
0.000380752	0.000451042
0.000267031	0.000386774
0.000367096	0.000379467
0.000360995	0.000307744
0.000436778	0.000631793
0.000538077	0.000326865
0.000225232	0.000470004
6.76624e-05	0.000281693
0.000183562	0.000255325
0.000314195	0.000339119
0.000220515	5.31997e-05
0.000290387	0.000136614
0.000210517	5.96027e-05
0.000388165	0.000314954
0.000340553	0.000235685
0.000410334	0.000293986
0.000201365	0.000184143
0.000321731	0.000208582
0.000494214	0.000374085
0.000459237	0.000310469
0.000373359	0.000287924
0.000604871	0.000237395
0.000366113	0.000131088
0.000353075	0.000271491
0.000291023	0.000287507
0.000333174	0.000324318
0.000317691	0.000395422
0.000332099	0.00044781
0.000468647	0.000226758
0.000225964	0.000111646
0.000514286	0.000341185
0.00027613	0.000441039
0.000420667	0.000496295
0.000513372	0.000279647
0.00040998	0.000237678
0.000236865	0.000297863
0.000369135	0.000311354
0.000400255	0.00056862
0.000348673	0.000448178
0.000235419	0.000399247
0.000275133	0.000556744
0.000376814	0.000589598
0.000345675	0.000460581
0.000412383	0.00045169
0.000307301	0.000374563
0.000362947	0.000397778
0.000421819	0.000209332
0.000203273	0.000293724
0.000344337	0.000407896
-2.32495e-05
-0.000131028
-2.05675e-05
-0.000103428
0.000131189
2.85872e-05
-2.76434e-05
-0.000125931
0.000138176
4.66107e-05
0.000128343
1.29109e-05
8.73062e-05
4.69676e-05
2.24395e-05
8.15966e-05
0.000132767
0.000192102
0.000102681
7.80776e-05
0.000173408
0.000173113
0.000108795
0.000109386
-6.03844e-05
-8.20732e-05
-1.29732e-05
-0.00011672
-2.32015e-05
3.62782e-05
9.31732e-05
-8.02362e-05
-8.87363e-05
-6.12855e-05
-0.000207126
-0.000120919
-0.000216041
-4.4118e-05
-0.000107787
6.79285e-05
0.000116929
0.000170477
0.000205293
0.000366008
0.000213439
3.30563e-05
-1.20827e-05
0.000145357
0.000228614
7.69845e-05
9.98929e-05
0.000146992
0.000179229
0.000378111
0.000313849
0.000196695
9.94727e-05
0.000104593
1.89226e-06
0.000139338
0.000344849
9.2016e-05
9.62801e-05
-5.55132e-05
0.00011399
6.59085e-05
9.00019e-05
0.000117404
2.71658e-05
0.000149005
9.32649e-05
9.25052e-05
0.000261833
-1.80963e-06
0.00010809
0.000286087
0.000239999
9.81701e-05
0.000232215
0.000238717
0.00021577
0.000230924
0.000190252
0.000128054
9.22008e-05
0.000141901
0.000284654
0.000193481
4.40957e-05
0.000137303
0.000104404
0.000243358
0.000256883
0.000157492
0.000206054
0.000274898
0.000248219
0.000246798
0.000195418
0.000111108
8.05662e-05
0.000122903
0.000146172
8.2306e-05
0.000157135
0.000210384
0.000228296
0.000221769
0.000336752
0.000206411
0.000117578
0.000144537
0.000255577
0.00012921
0.000150552
0.000300208
0.000291177
0.00032325
0.000333516
0.000339601
0.000415578
0.000298741
0.000155007
0.000272051
0.000318449
0.000451968
0.000345079
0.00044259
0.000270276
0.000309495
0.00019306
0.000359772
0.000527791
0.000639913
0.00040476
0.000486129
0.000656136
0.00055277
0.000731973
0.000465122
0.000400096
0.000521265
0.000509066
0.000486335
0.000413424
0.000481273
0.000222688
0.000288721
0.000346655
0.000443507
0.000421093
0.000474693
0.000526658
0.000400599
0.000385585
0.000454117
0.000344545
0.000463179
0.000536418
0.000429267
0.000317951
0.00038556
0.000454254
0.000416189
0.000485871
0.000612772
0.000499561
0.000444679
0.000577309
0.000513652
0.000476531
0.00050968
0.000660722
0.000359062
0.000579485
0.000567927
0.000539805
0.00049379
0.000550691
0.000688701
0.000530129
0.000543419
0.000586531
0.000716652
0.00053082
0.000494635
0.000555009
0.000559761
0.000460129
0.000555635
0.000426597
0.000629078
0.000665579
0.000676868
0.000590353
0.000500199
0.000704599
0.000657391
0.000524031
0.000499091
0.000459045
0.000438404
0.000413438
0.000635562
0.000498292
0.000450161
0.000425818
0.00043457
0.000447987
0.000505289
0.000446612
0.000474462
0.00038682
0.000582419
0.000400955
0.000385314
0.00048692
0.000373908
0.000455527
0.000488728
0.000774157
0.00081599
0.000647112
0.000491714
0.000514184
0.000669633
0.000643648
0.000440656
0.000597261
0.000507123
0.000523193
0.000535588
0.000359768
0.00044214
0.000584884
0.000390322
0.000526178
0.000520353
0.00054529
0.00043124
0.000406059
0.000417354
0.000390186
0.000486517
0.000528067
0.000500336
0.000640184
0.000533101
0.000456978
0.000560464
0.000602086
0.000437167
0.000598904
0.000524458
0.000673074
0.000479653
0.000415192
0.000449791
0.000632779
0.000434293
0.000554986
0.000526007
0.000330786
0.000492444
0.000556317
0.00055711
0.000533889
0.000495133
0.000349143
0.000398222
0.000499967
0.000518201
0.000651688
0.000562476
0.000574856
0.000546314
0.000575234
0.000523682
0.000534673
0.000399748
0.00044769
0.000226745
0.000520736
0.000390891
0.000421851
0.000508897
0.000516888
0.000554829
0.000489526
0.000504592
0.000470948
0.000631979
0.000594753
0.00059753
0.000553089
0.000493604
0.000505191
0.000478582
0.000352634
0.000533866
0.00061372
0.000335844
0.000475244
0.000472509
0.000377388
0.000411041
0.000397614
0.000329378
0.000385582
0.000404253
0.000433191
0.000373615
0.000410067
0.000286262
0.000297012
0.000298707
0.0002846
0.000154483
0.000114903
0.000177978
0.000223626
0.000308621
0.000365814
0.000209543
0.000387541
0.000194703
0.000262715
0.000369582
0.000463693
0.000435275
0.000291916
0.000298183
0.000568488
0.000470024
0.000369099
0.000455282
0.000432764
0.00036385
0.000283574
0.000360908
0.000363671
0.000367714
0.000383462
0.0003799
0.000278724
0.000340969
0.000392445
0.000378547
0.000363277
0.000195981
0.000328215
0.000433331
0.00033944
0.00048112
0.000441163
0.000319513
0.000504026
0.000330319
0.0003942
0.000342902
0.00033557
0.000387735
0.000442148
0.000316241
0.000314878
0.000349633
0.000399148
0.000540902
0.000531137
0.0003703
0.000480578
0.000425062
0.000396418
0.000562789
0.000432036
0.0004068
0.00023326
0.000406547
0.00051628
0.000546561
0.000584519
0.000446022
0.000542694
0.00036156
0.00025242
0.00023247
0.000139723
0.000462099
0.000531748
0.000332591
0.000409752
0.000413663
0.000460905
0.000561113
0.000381464
0.00037366
0.000455148
0.00036284
0.000382052
0.000346825
0.000370194
0.000241659
0.000222525
0.000243761
0.000386216
0.000226573
0.000358249
0.000260541
0.000274627
0.000488304
0.000332996
0.000439349
0.000245059
0.000456082
0.000383878
0.000248862
0.000251117
0.000322364
0.000391176
0.000339892
0.000585718
0.000372647
0.000502161
0.000273087
0.000335883
0.000385917
0.000504066
0.000442243
0.000485514
0.000539134
0.00049586
0.000474703
0.000528402
0.000485192
0.000538009
0.000529952
0.00052656
0.000463271
0.000390273
0.000553851
0.000514826
0.00047564
0.000499255
0.00044148
0.000474348
0.000459886
0.00048645
0.000515063
0.000600062
0.000542155
0.000539495
0.000464643
0.000519942
0.000525405
0.000468095
0.000546715
0.000456822
0.000304931
0.000456104
0.000500708
0.000679314
0.000518802
0.000529995
0.000547631
0.000481431
0.000566924
0.000395391
0.000356006
0.000550882
0.000688894
0.000752828
0.000600452
0.000622504
0.000636915
0.000601801
0.00076366
0.000652788
0.000636688
0.000703962
0.000698759
0.000635675
0.000624425
0.000663997
0.000674074
0.000755281
0.000706516
0.000694575
0.000777233
0.000513436
0.000465709
0.000515818
0.000671712
0.000521784
0.000601109
0.00066005
0.000488956
0.000548653
0.000652257
0.000802123
0.0006508
0.000488313
0.000662967
0.000664154
0.000594129
0.000659241
0.000483226
0.000688757
0.000724286
0.000594841
0.000512872
0.000572736
0.000495028
0.000632878
0.000668208
0.00061277
0.000733782
0.000748583
0.000663287
0.00067132
0.000558268
0.000433893
0.000477903
0.000498523
0.000568149
0.000481138
0.000497911
0.000369925
0.000399042
0.000479435
0.000365009
0.000385612
0.000530115
0.000534922
0.000480479
0.000468621
0.000413962
0.000504121
0.00070428
0.000572073
0.000558549
0.00047791
0.000536217
0.00056582
0.000509695
0.000693186
0.000505979
0.000385505
0.000469356
0.000621323
0.000607149
0.000628073
0.000609127
0.000503775
0.000417218
0.000537132
0.000807917
0.000447535
0.000650139
0.000566734
0.000633936
0.000631366
0.000640102
0.000488469
0.000388224
0.000369553
0.000480848
0.000642452
0.000613685
0.000619721
0.00053841
0.000801489
0.000685583
0.000640803
0.0005447
0.000543728
0.000628207
0.000605288
0.000550962
0.00069966
0.000481475
0.000541485
0.000616603
0.000415322
0.000401312
0.000529815
0.000387016
0.000325376
0.000699976
0.000651402
0.000365518
0.000588069
0.000750097
0.000809854
0.000677036
0.000766239
0.000693339
0.000775235
0.000761328
0.000785116
0.000654098
0.000656215
0.000689248
0.000629139
0.000436977
0.000359739
0.000514094
0.000581343
0.000656689
0.000612688
0.000668737
0.00040715
0.000664262
0.000551413
0.000662143
0.00066494
0.000740013
0.00056706
0.000473705
0.000495774
0.000644168
0.000576842
0.000626192
0.000598706
0.000717534
0.000745349
0.000829781
0.00101216
0.000763482
0.000826087
0.000657105
0.000804577
0.000812543
0.000904295
0.000746757
0.000812727
0.000737364
0.000722631
0.000594017
0.000511325
0.000604354
0.00065901
0.000590521
0.000481217
0.000521892
0.000709726
0.000588577
0.00063442
0.000472995
0.000786742
0.000483971
0.000770264
0.000815593
0.000648788
0.000698447
0.000772721
0.000427334
0.000700276
0.000647244
0.000736856
0.000762112
0.000568196
0.000604764
0.000710016
0.000628607
0.000809118
0.000582465
0.000715402
0.000548287
0.000524417
0.000665509
0.000518713
0.000590806
0.000575549
0.000706565
0.00050245
0.000687595
0.000637143
0.000405014
0.000481009
0.000711588
0.000682385
0.00069621
0.000633831
0.000553197
0.000607762
0.00064967
0.000740838
0.000641426
0.000742268
0.000766499
0.000729207
0.000720033
0.000727044
0.000689406
0.000873874
0.000675173
0.00074234
0.000813783
0.000684927
0.000590164
0.000672079
0.000694243
0.000855709
0.000638788
0.000762165
0.000684518
0.000729499
0.000498446
0.000489936
0.000624513
0.000589424
0.000617011
0.000491734
0.000455198
0.000650805
0.000691287
0.000694766
0.000585421
0.000783027
0.000700148
0.000613578
0.000655303
0.000856501
0.000661553
0.000504826
0.000513382
0.000487969
-3.92309e-05
-0.000256039
-9.77515e-05
-0.000225472
-0.000224968
-0.000291827
-0.000283152
-0.000376283
-0.00028618
-0.000249503
-0.000249485
-0.000342203
-0.000345974
-0.000253521
-0.000274122
-0.00028862
-0.000400674
-0.000230473
-0.000300617
-0.000263344
-0.000246184
-0.000182582
-0.000385505
-0.000272053
-0.000361298
-0.000246229
-0.000237935
-0.000273049
-0.000287637
-0.000243514
-0.000262013
-0.000339267
-0.000278279
-0.000422029
-0.000390908
-0.000353475
-0.000421809
-0.000342291
-0.000429758
-0.000330291
-0.000285097
-0.000391336
-0.000302538
-0.000356143
-0.000388666
-0.000342082
-0.000447034
-0.000305762
-0.00035308
-0.000353532
-0.000458913
-0.000404642
-0.000360381
-0.000444687
-0.000317266
-0.000261801
-0.000327601
-0.000368138
-0.000367449
-0.000428433
-0.000287393
-0.000441321
-0.000304695
-0.000463915
-0.000511319
-0.000524715
-0.000511078
-0.000401
-0.000398639
-0.000370289
-0.000343733
-0.000383036
-0.000417348
-0.000333716
-0.000368861
-0.000346579
-0.000314055
-0.000309306
-0.000355632
-0.00024577
-0.000291224
-0.000345027
-0.000390258
-0.00042145
-0.000497238
-0.000395339
-0.000431147
-0.000434249
-0.000377504
-0.00038418
-0.000323706
-0.000389455
-0.000354458
-0.000353794
-0.000394528
-0.000320813
-0.000333636
-0.00039295
-0.00041914
-0.000375423
-0.000357782
-0.000328787
-0.000345503
-0.000327076
-0.00040691
-0.00031596
-0.000355822
-0.000343131
-0.000376438
-0.000442068
-0.000412892
-0.00041451
-0.000282834
-0.000406603
-0.000444244
-0.000383016
-0.000426526
-0.000395494
-0.000402449
-0.000407243
-0.00034714
-0.000301467
-0.000388951
-0.000341199
-0.000330765
-0.00035619
-0.000296859
-0.000308009
-0.00035903
-0.000298009
-0.000396243
-0.000339086
-0.000354292
-0.000354754
-0.000477233
-0.00042815
-0.000438023
-0.000351754
-0.000433751
-0.000405003
-0.000356991
-0.000352333
-0.000349904
-0.000280343
-0.000416192
-0.000298754
-0.000349365
-0.000332619
-0.000287533
-0.000286966
-0.000284115
-0.000329852
-0.000372271
-0.000366967
-0.000333094
-0.000431863
-0.000451099
-0.000374061
-0.000425539
-0.000396901
-0.0004113
-0.000349482
-0.000414567
-0.000380412
-0.000309262
-0.000404308
-0.000415162
-0.000405501
-0.000319989
-0.000340226
-0.000305947
-0.000317055
-0.000336838
-0.000387843
-0.000448385
-0.000372236
-0.000388098
-0.000354571
-0.000425674
-0.000406128
-0.000425675
-0.000363037
-0.000432621
-0.000325597
-0.000415643
-0.000342224
-0.000366752
-0.000344619
-0.000362052
-0.000371383
-0.000395261
-0.000317851
-0.000343048
-0.000246146
-0.000366008
-0.000368776
-0.000413019
-0.000283616
-0.000381011
-0.000426054
-0.000331926
-0.000198888
-0.000317644
-0.000450499
-0.000488476
-0.000421817
-0.000399482
-0.000464912
-0.000445767
-0.00036204
-0.000444418
-0.000443777
-0.000406559
-0.000274938
-0.000324861
-0.000329174
-0.000253267
-0.000252335
-0.000330652
-0.000241764
-0.000387734
-0.000342728
-0.000338343
-0.000362342
-0.000366228
-0.000334502
-0.000257543
-0.000304027
-0.000425504
-0.000369392
-0.000404765
-0.00045255
-0.000507732
-0.00038972
-0.000408219
-0.000427932
-0.000485879
-0.000462174
-0.000410156
-0.000394173
-0.000451912
-0.000434736
-0.000453815
-0.000381904
-0.000406471
-0.000498119
-0.000399022
-0.000414029
-0.000456837
-0.000475212
-0.000534939
-0.000456614
-0.00047316
-0.000508641
-0.000511068
-0.000516572
-0.00049191
-0.00052314
-0.000491438
-0.000467855
-0.000516875
-0.000482877
-0.000456241
-0.00047217
-0.00044962
-0.000450385
-0.000503852
-0.000481527
-0.000360756
-0.000435661
-0.000487279
-0.000520946
-0.000478678
-0.000484355
-0.000464668
-0.000456112
-0.000421329
-0.000461172
-0.000517127
-0.000455603
-0.000417627
-0.000460753
-0.000450997
-0.000393278
-0.000488819
-0.000418303
-0.000413677
-0.000445961
-0.000388278
-0.000375553
-0.000378366
-0.000275297
-0.000373057
-0.000372793
-0.000333515
-0.000386286
-0.000395932
-0.000329786
-0.000363559
-0.000404315
-0.000499834
-0.000507766
-0.000377869
-0.000472819
-0.00037982
-0.000495002
-0.000434551
-0.000400126
-0.000465554
-0.000342326
-0.000323387
-0.000447052
-0.000323604
-0.000440615
-0.000288013
-0.000277437
-0.000462832
-0.000437941
-0.000448644
-0.000396759
-0.000356608
-0.000391809
-0.000376927
-0.000434425
-0.000463109
-0.000534907
-0.000434911
-0.000439048
-0.000393766
-0.000475046
-0.000435232
-0.000417475
-0.000391412
-0.000424506
-0.000337664
-0.000270084
-0.000412356
-0.000493779
-0.000349398
-0.000452542
-0.000381403
-0.000426979
-0.000374543
-0.000395776
-0.000299842
-0.000274957
-0.000292349
-0.000393849
-0.000459812
-0.000442895
-0.000488649
-0.000434269
-0.000437643
-0.000503587
-0.000470281
-0.000432186
-0.00041996
-0.000478129
-0.000434637
-0.000484183
-0.000376048
-0.000400819
-0.00039554
-0.000403962
-0.000394428
-0.000475148
-0.000375763
-0.000397317
-0.000391117
-0.000397054
-0.000366104
-0.000466759
-0.000443298
-0.000439149
-0.000412732
-0.000428567
-0.000426197
-0.000414712
-0.000450915
-0.000484322
-0.000406844
-0.000483825
-0.000465616
-0.00044561
-0.000474943
-0.000451498
-0.000442595
-0.000458931
-0.000438111
-0.000483948
-0.000463101
-0.000408472
-0.000465263
-0.000355825
-0.000471628
-0.000478748
-0.000455985
-0.000504351
-0.000435404
-0.000482113
-0.000422262
-0.000500843
-0.000449975
-0.000494085
-0.000415646
-0.000384905
-0.00041114
-0.000438153
-0.000444804
-0.000442996
-0.000339756
-0.000486649
-0.000432789
-0.000461724
-0.000342536
-0.000397655
-0.000407556
-0.000414618
-0.000375699
-0.000371742
-0.000383194
-0.00024694
-0.000259677
-0.000254589
-0.00017743
-0.000289994
-0.000298242
-0.00027675
-0.000391145
-0.000206838
-0.000306859
-0.00031001
-0.000403298
-0.000291153
-0.000294657
-0.000386671
-0.000483109
-0.000367109
-0.000354837
-0.000317714
-0.000371085
-0.000387129
-0.000329806
-0.000309504
-0.000342007
-0.000464766
-0.000376478
-0.000364186
-0.000375331
-0.000473878
-0.000358386
-0.00023898
-0.000441315
-0.00036794
-0.000357081
-0.000455326
-0.000466874
-0.00042704
-0.000451993
-0.000541215
-0.000542503
-0.000553268
-0.000555029
-0.000507602
-0.000476137
-0.000553955
-0.000464681
-0.000431491
-0.000404634
-0.000364403
-0.000514955
-0.000510425
-0.000476986
-0.000472687
-0.000486079
-0.000494269
-0.000560203
-0.000468645
-0.000463804
-0.000484682
-0.000476313
-0.00040954
-0.000392298
-0.000434257
-0.000353186
-0.000453375
-0.000451667
-0.000452633
-0.000350755
-0.000452324
-0.000441405
-0.000398848
-0.000509766
-0.000451144
-0.000359972
-0.000468911
-0.000519361
-0.000424462
-0.000406774
-0.00041034
-0.000435983
-0.000440909
-0.000454396
-0.000406263
-0.000507295
-0.00046785
-0.000434947
-0.000424088
-0.000459059
-0.000420335
-0.000339809
-0.000502818
-0.000442006
-0.000541119
-0.000438917
-0.00050831
-0.000486424
-0.000518606
-0.000489306
-0.000390723
-0.00053847
-0.000410239
-0.000447648
-0.000471535
-0.00041884
-0.00041419
-0.000411221
-0.000470714
-0.000413362
-0.00045072
-0.000488543
-0.000446733
-0.000431116
-0.000377075
-0.000420066
-0.00036963
-0.000431757
-0.000487319
-0.000500902
-0.000568379
-0.000519979
-0.000439545
-0.000550727
-0.000551076
-0.00050464
-0.000463249
-0.000482068
-0.000548809
-0.000551321
-0.000502114
-0.00053112
-0.000621952
-0.000540964
-0.000593814
-0.000496636
-0.00039408
-0.000529449
-0.000569034
-0.000559757
-0.000500533
-0.000529954
-0.000501098
-0.000569252
-0.000504128
-0.000512039
-0.000484059
-0.000508379
-0.000538534
-0.000532029
-0.000534179
-0.000568983
-0.000502605
-0.000511081
-0.000502979
-0.000507814
-0.000442844
-0.00037098
-0.000431265
-0.000416493
-0.000357601
-0.000405247
-0.000446143
-0.000417019
-0.000352007
-0.000352892
-0.000450583
-0.000459082
-0.000468774
-0.000497601
[truncated: 1,322 more rows]
