# Supplementary material for: Discovery of oncogenic ROS1 missense mutations with sensitivity to tyrosine kinase inhibitors
Source: EMBO Mol Med. 2023 Aug 17;15(10):e17367. doi: 10.15252/emmm.202217367 (PMC10565643; doi:10.15252/emmm.202217367)
Supplement: Supplementary file 14 — Source Data for Figure 3 [file EMMM-15-e17367-s015.zip › Fig.3/3E.xlsx]

## Sheet: Sheet1
PC1	PC2
0	0
-5.89854e-05	0.000156897
1.47835e-05	-4.08719e-05
-6.17598e-05	0.000145155
-1.11305e-05	4.47571e-05
-2.01589e-05	-9.28658e-05
5.42431e-06	6.65131e-05
8.28041e-05	-8.67881e-05
-1.13447e-05	-3.07869e-05
5.4875e-05	2.58795e-05
6.44548e-05	0.000199254
1.75693e-05	0.000127826
-5.80058e-05	5.60795e-05
-3.18937e-05	-9.2842e-05
-5.25932e-05	-1.52675e-05
7.49891e-06	2.45872e-05
-2.16739e-05	8.31462e-05
1.56167e-05	-1.14219e-05
-9.60119e-05	-7.15104e-05
-7.60255e-05	-7.91427e-05
-3.96569e-06	-0.000119764
-4.08051e-05	-7.00976e-05
-2.70748e-05	-3.35966e-05
-9.62121e-06	9.4895e-05
0.000206727	8.53286e-06
0.000289639	2.19558e-05
0.000150867	7.77308e-05
-5.57649e-07	3.86272e-05
8.26424e-05	3.09793e-05
9.78864e-06	2.29595e-05
1.04551e-05	-4.37685e-05
2.83596e-05	2.51268e-07
-5.65164e-05	3.20233e-05
3.96894e-05	6.73219e-05
0.000131572	6.19864e-05
0.000167256	7.67285e-05
0.000314816	2.86822e-05
0.000298327	3.57396e-05
0.000323542	2.78197e-05
0.000293738	3.63664e-05
0.000199671	0.000117052
0.000209835	2.31561e-05
0.000308749	-6.05465e-05
0.000144513	5.57946e-05
0.000205275	0.000167076
0.000260337	0.000161944
0.000144458	0.000148299
9.96415e-05	0.000242736
4.25339e-05	0.00014053
-1.1315e-05	0.000101786
0.000158574	0.000244504
0.000226501	0.000279789
0.000219227	9.45319e-05
0.000232611	0.000101986
0.000269449	0.000176373
0.00034024	7.93493e-05
0.000162899	6.67713e-05
0.000168627	8.6752e-05
0.000185533	0.000236043
0.000132221	0.000137184
0.000193315	0.000112913
0.000209612	0.000127696
0.000246762	0.000239599
0.000313817	0.000134989
0.000183458	0.000160858
4.56937e-05	0.000229178
0.000302337	0.000369869
0.000195828	0.000404814
0.000114374	0.000403498
0.000114104	0.000509113
-3.65284e-05	0.000456684
0.000288265	0.000273522
0.000243401	0.000284279
0.000175254	0.000189396
0.00023366	0.000169403
0.000237394	5.11612e-05
0.000184293	0.000167816
0.000131938	0.000174579
0.000215013	6.22121e-05
0.000169522	0.000213158
0.000239752	0.000159382
0.000145906	5.61251e-05
0.000188708	0.0001316
6.32376e-05	8.6132e-05
0.000236902	0.000121099
0.000208712	0.000177397
2.93167e-07	0.000149141
-8.70128e-05	5.60829e-05
-3.07664e-05	0.000125047
3.33606e-05	0.000124798
0.000206532	0.000181815
0.00011685	0.000183306
9.69543e-05	0.000151039
0.000108824	0.000173796
8.10989e-05	0.000215584
0.000184428	0.00031567
7.44977e-05	0.000222422
9.42333e-05	0.000169489
3.10008e-05	0.000257574
6.28994e-05	0.000149892
0.000203106	0.000277589
2.6901e-05	0.000226313
0.000135507	0.000112012
0.00010852	0.000322842
0.000244083	0.000162522
0.000203276	0.000137654
-0.000109692	0.000141366
-0.000144378	0.000312113
2.52668e-05	0.000107924
0.000127658	0.000200328
0.000115084	0.000126112
0.000219239	0.000170063
0.00015956	0.000121055
7.0832e-05	0.000268285
0.000129429	0.00021002
0.000250395	0.000253311
0.000223288	0.000176415
0.00013892	0.000142903
0.000240946	0.00013707
0.000157796	0.000149996
0.000282594	0.000226589
0.000317215	0.000108204
0.000376241	1.98893e-05
0.000298623	5.66284e-05
0.000238505	5.29186e-05
0.000170119	0.000228136
0.000127856	0.00016634
0.000225637	0.000240166
0.000316319	0.000164624
0.000199983	5.80881e-05
0.000268152	5.50088e-05
0.000253807	0.000166534
0.000225894	0.000174073
0.000421976	3.99304e-05
0.000305778	0.000228349
0.000433426	7.74419e-05
1.01209e-05	0.00035035
0.000232698	0.000185769
0.000348145	0.000155024
0.000283147	0.00027167
0.000392231	0.000248662
0.000531967	0.000190625
0.000325254	0.000383465
0.000168835	0.000170836
0.000169196	0.000233346
0.000325528	4.86412e-05
7.35105e-05	0.000206705
0.000201481	0.000275526
0.000177188	0.000242755
0.000165004	0.000228549
0.000265425	9.97205e-05
0.000105357	0.0002236
0.00020961	0.000224698
-1.32811e-05	0.000468732
-5.72673e-05	0.000291735
-6.00902e-05	0.000235433
7.00444e-05	0.000109503
5.43656e-05	0.000129916
-9.59256e-06	0.000241985
4.33263e-05	0.00028759
-1.21536e-05	0.000427014
-0.000128024	0.000386106
3.98796e-05	0.000272058
-7.5003e-05	0.000294282
-0.00016352	0.000310472
-0.000135534	0.000267437
-6.79157e-05	0.000290201
-6.98636e-05	0.000259218
-0.000137097	0.000349792
-0.000182952	0.000307951
-0.000106854	0.000288444
-0.000222424	0.000267433
-0.000197621	0.000222543
-0.000196285	0.000265745
-0.000204586	0.000344505
-0.000179408	0.00032576
-0.000209609	0.000331566
-0.000126335	0.000341152
-0.000201061	0.000343525
-0.000145885	0.000382821
-0.000160881	0.00038273
-0.000114413	0.000284328
-0.000128842	0.000360019
-0.000103119	0.000336292
-4.6891e-05	0.000273874
-5.60063e-05	0.000247971
-0.000193098	0.000251979
-0.000249313	0.000258119
-0.000378115	0.000239263
-0.000222153	0.000155344
-0.000238858	0.000221638
-0.000207472	0.000283295
-0.000167098	0.000198943
-0.000211555	0.000229515
-0.000284701	0.000208721
-0.000266092	0.000277907
-0.00023753	0.000323339
-0.000104923	0.000211232
-0.000283949	0.000169736
-0.000129644	0.00035788
-0.000186404	0.000380185
-0.000160333	0.000447065
-0.000215114	0.000314818
-0.000215946	0.000205488
-0.00014997	0.000315623
-0.000106028	0.000344867
-0.00018444	0.000323121
-0.000204748	0.000241902
-0.000254515	0.000303539
-0.000191362	0.000273278
-0.000241217	0.000251184
-0.000195231	0.000253503
-0.000234022	0.000456789
-0.000202069	0.000377119
-0.000337198	0.000384671
-0.000131439	0.000313466
-0.000149036	0.000228106
-6.95217e-05	0.000261663
-0.000122143	0.000269535
-0.000161375	0.000308234
-0.000176836	0.000269473
-0.000157549	0.000287123
-0.000218503	0.000256844
-6.84623e-05	0.000180322
-0.000159117	0.000270718
-8.47498e-05	0.000199109
-0.000132482	0.000110331
-9.83625e-05	0.00037951
-9.11156e-05	0.000318522
-0.000105372	0.000286717
-0.000150682	0.000216702
-6.41271e-05	0.000168922
-0.000163568	0.000176458
9.77897e-05	0.000218041
0.000100958	8.88501e-05
0.00021794	-0.000103317
0.000194399	7.07084e-05
-8.87563e-06	9.00797e-05
-1.38681e-05	0.000161344
0.000179238	0.000290549
4.1496e-05	0.000107244
3.90701e-05	1.09763e-05
0.0001212	-1.08095e-05
8.86866e-05	4.76111e-05
4.81993e-05	0.000108775
-2.16825e-05	4.54221e-05
-3.32393e-06	5.53889e-05
7.63551e-05	-2.66109e-05
0.000183797	1.55304e-06
8.09802e-05	5.48835e-05
-8.21445e-05	7.40695e-06
-0.000155136	6.64142e-05
-0.000112111	1.30987e-05
-0.00013033	5.04442e-05
-0.000132689	9.31782e-05
-0.000160166	0.000260433
-0.000146978	0.000207706
-9.9543e-05	0.000131588
-0.000196462	0.000108414
-0.000109683	0.000157577
-0.000122653	8.84315e-05
-0.000479275	0.00021336
-0.000254841	7.63855e-05
-0.000255028	8.69366e-05
-0.000429171	0.000221522
-0.000140992	0.000132717
-0.000487544	0.000343997
-0.00040872	0.000303965
-0.000460055	0.000450861
-0.000338933	0.000332962
-0.000269205	0.000331052
-0.000364364	0.000270688
-0.000337752	0.000442838
-0.00033811	0.000297951
-0.000302632	0.00035224
-0.000226515	0.000216946
-0.000140384	7.00245e-05
-0.000281682	0.000255467
-0.000206519	0.000116903
-0.000350877	0.000195539
-0.000306582	0.000234658
-0.000174935	0.000140055
-0.000326378	0.000191256
-0.000224958	7.87427e-05
-0.000385787	0.000212019
-0.000282042	7.99823e-05
-0.000313809	0.000234101
-0.000386403	0.000289305
-0.000359098	0.000315401
-0.000289913	0.000263871
-0.000286218	0.000178728
-0.000194297	0.000172007
-0.000225341	0.000145221
-0.000122409	0.000138926
-0.00021383	0.000185601
-0.000108211	8.50941e-05
-0.00015142	8.00098e-05
-0.000158787	0.000124612
-4.00457e-05	9.59154e-05
-0.000217683	7.13372e-05
-0.00027699	0.000125135
-0.00027116	4.90464e-05
-0.000171918	5.45307e-05
-0.000171432	0.000125172
-0.000210927	0.000138379
-0.000265838	0.000160531
-0.000233845	2.62527e-05
-0.000376165	0.000106616
-0.000364832	9.69647e-05
-0.000320932	0.000208438
-0.000329392	0.000161808
-0.000295627	-1.97747e-05
-0.000382738	0.000140375
-0.00058154	0.000123626
-0.000421542	0.000154525
-0.00041753	0.000159425
-0.000317885	0.000187181
-0.000279319	0.000196402
-0.000265421	0.000184517
-0.000214891	0.000178347
-0.000230064	0.000118473
-0.000297271	0.000175348
-0.000355653	0.00022101
-0.000382617	0.000148059
-0.000354935	0.000247351
-0.000385592	0.000211371
-0.000390396	0.000245741
-0.000296422	0.000197821
-0.000401692	0.000235277
-0.000358908	0.000320707
-0.000174289	0.000201052
-0.000272316	8.86999e-06
-0.000164984	0.000117352
-0.000232789	9.78417e-05
-0.000400729	0.00018425
-0.000331509	0.000142014
-0.000497453	0.000219948
-0.000365579	0.000192581
-0.000233103	0.000102337
-0.000334181	0.00011221
-0.000474675	0.000227766
-0.000421673	0.000210678
-0.000391795	9.10207e-05
-0.000172544	8.88021e-05
-0.000363947	0.000172784
-0.000298356	0.000175417
-0.000307363	3.54734e-05
-0.000385722	0.000223822
-0.000476218	0.000365917
-0.000531224	0.000319637
-0.000359349	0.000179512
-0.000353886	0.000293125
-0.000420683	0.000369734
-0.000563049	0.000365645
-0.000312175	0.000180596
-0.00042485	0.000145943
-0.0004631	0.000141236
-0.00063236	0.000236452
-0.000537512	0.00027513
-0.000356091	9.3112e-05
-0.000175878	-6.7953e-05
-6.29625e-05	-5.66675e-05
-0.000501336	8.82531e-05
-0.000252054	5.77367e-05
-0.000203398	7.26776e-05
-0.000328092	5.7032e-05
-0.000509115	0.000122025
-0.000536575	0.000148074
-0.000338041	0.000112215
-0.000280256	-8.35375e-06
-0.000496843	0.00018905
-0.000571446	0.0002294
-0.000542424	0.000225268
-0.000545738	0.000219738
-0.000545952	0.000186755
-0.000484867	0.000204871
-0.000517159	0.000156551
-0.000318595	7.00547e-05
-0.000303242	4.89204e-05
-0.000370928	9.35281e-06
-0.000325974	-8.84674e-05
-0.000322027	-7.26288e-05
-0.00029493	3.57313e-05
-0.000306192	4.74603e-05
-0.00038594	0.000127818
-0.000242871	4.4117e-05
-0.000266374	1.46543e-05
-0.00036944	6.96071e-05
-0.000264306	3.50014e-05
-0.000214741	2.72457e-05
-0.000343978	1.81363e-05
-0.000375437	4.98654e-05
-0.000317822	4.23939e-05
-0.000321409	-7.65155e-05
-0.000277344	-4.40726e-05
-0.000138554	-0.000148093
-0.000228765	5.23423e-06
-0.000272493	9.84367e-07
-0.000209669	-5.55047e-05
-0.000202501	0.000132477
-0.000317569	7.56377e-05
-0.000357662	0.000166554
-0.000425519	0.00012202
-0.000418569	-6.77916e-06
-0.000350748	4.63432e-05
-0.000355157	3.83606e-06
-0.000340108	9.58466e-05
-0.000452156	0.000137012
-0.00051849	8.88313e-05
-0.000444565	0.000137046
-0.000412752	9.71043e-05
-0.000469945	0.000121262
-0.000246272	0.000119013
-0.000144882	4.87773e-05
-0.000289986	7.93729e-05
-9.26035e-05	-5.62363e-05
-0.000239423	5.0862e-05
-0.000182872	-8.86764e-05
-0.000423938	-2.6176e-05
-0.000544492	8.44673e-05
-0.000373161	0.000128098
-0.000356608	0.000219932
-0.000227514	0.000201813
-0.0004348	0.000217866
-0.000218011	0.000188367
-0.000303987	9.82351e-05
-0.000375651	0.000121355
-0.000461618	0.000202959
-0.000365847	0.00013163
-0.000341804	9.07721e-05
-0.000265358	0.000138969
-0.000365077	9.28696e-05
-0.000346808	7.7537e-05
-0.000257244	4.59623e-05
-0.000269173	4.53344e-05
-0.000280845	0.000127135
-0.000342121	7.29056e-05
-0.000357865	9.84138e-05
-0.000307389	0.000156512
-0.000323503	0.000207634
-0.000357722	0.000173474
-0.000331871	0.000235499
-0.000288454	8.30336e-05
-0.000245278	0.000114634
-0.000258712	0.000101067
-0.000228879	0.000153411
-0.00026027	0.000228209
-0.000198261	0.000133554
-0.00030568	0.000286328
-0.00025839	0.000134782
-0.000276578	0.00020648
-0.000333525	0.000326417
-0.000241672	0.000247375
-0.000120368	0.000136315
-0.000214926	0.000235348
-0.000257451	0.000278156
-0.000360471	0.000306468
-0.00024969	0.000223691
-0.000313133	0.000184422
-0.000239055	0.000170436
-0.000356419	0.000208569
-0.000348942	0.000198987
-0.000216245	0.000109762
-0.000344372	0.000204374
-0.000354988	0.000228052
-0.000276307	9.43694e-05
-0.000362732	0.000110702
-0.00025802	0.000210044
-4.60926e-05	0.000118711
-0.000166678	0.000151332
-0.000133192	0.000121364
2.28259e-05	5.58092e-05
-7.76445e-05	3.80246e-05
-0.000134075	2.36582e-05
-0.000275176	0.000107977
-0.000237967	0.000120277
-0.000295033	0.000138756
-0.000260162	0.000142348
-0.000255423	0.000177014
-0.000243419	0.000162218
-0.00014391	0.000151931
-6.16939e-05	1.03567e-05
-0.00012061	4.1581e-05
-0.000113449	0.000111721
-0.000100127	0.00013644
-0.000133358	0.000224358
-0.00032042	0.000268282
-0.000238245	0.000153319
-0.000275195	0.000170043
-0.000246325	0.000128755
-0.000304934	0.000142059
-0.000186032	0.000182005
-0.000188124	0.000171849
-0.000188386	0.000114541
-0.000231481	0.000131828
-0.000224447	0.00011089
-0.000126564	1.92121e-05
-0.000292076	0.000118285
-0.000352247	0.000133152
-0.000426415	0.000165809
-0.000473858	0.00032843
-0.000389661	0.000178651
-0.000367709	7.88077e-05
-0.000454878	0.00014071
-0.000277328	0.000154755
-0.000179166	0.000151012
-0.00032005	0.00012834
-0.000446081	0.000284401
-0.000267506	0.000277393
-0.000291676	0.000257341
-0.00029873	0.000115583
-0.000261731	0.000233107
-0.000346739	0.000197144
-0.000176509	0.000158491
-0.000343234	0.000151552
-0.000492308	0.000276474
-0.000382776	0.000129087
-0.000377392	0.000135625
-0.000305106	0.000131595
-0.000250807	-7.08794e-05
-0.000341253	0.000114572
-0.000259556	0.000107623
-0.000253283	5.45657e-05
-0.000318706	2.62301e-05
-0.000296152	0.000129799
-0.000351213	0.000226642
-0.000304469	0.000189194
-0.000329351	0.000172866
-0.000330819	0.000185111
-0.000378717	0.000104373
-0.000420957	0.000242587
-0.00038363	0.000130943
-0.00039715	0.000199884
-0.000430637	0.000198974
-0.000176255	0.000123891
-0.000412551	7.65711e-05
-0.000473512	0.000167091
-0.000413525	0.000176162
-0.000338323	0.000209615
-0.000305286	0.000138915
-0.000298506	0.000191789
-0.000362272	0.000153634
-0.000290819	8.22233e-05
-0.000293099	0.000168584
-0.000307332	0.000154998
-0.000332098	0.000211302
-0.000354017	0.000151568
-0.000219436	0.000118872
-0.000368905	5.93921e-05
-0.00028294	8.48623e-05
-0.000309431	0.000112536
-0.000382929	0.000117394
-0.000331539	4.69932e-05
-0.000392814	0.000162702
-0.000290588	0.000201996
-8.87754e-05	0.000141794
-0.000406003	0.00020401
-0.000371046	5.63139e-05
-0.000348585	0.000204133
-0.000227704	0.000190008
-0.000233026	0.000119116
-0.000198793	0.000231983
-0.000365857	0.000229756
-0.000386679	0.000145541
-0.000257634	4.14535e-05
-0.0003104	0.000100048
-0.000115746	2.04354e-05
-1.02155e-05	-6.32347e-05
0.000109898	2.5526e-05
0.000275583	-0.000226932
0.000265446	-0.000184607
0.000265725	-7.83569e-05
0.000221723	-9.66678e-05
0.000214912	-6.68272e-07
9.41793e-05	2.38692e-05
0.00018249	-1.49004e-05
0.000244804	-5.92895e-05
0.000298166	-0.000122156
0.000468481	-0.000272504
0.000419116	-0.000150587
0.000287295	-1.50288e-05
0.000401664	-0.000231634
0.000370975	-0.000200023
6.92631e-05	-2.0329e-05
6.41264e-05	7.7042e-05
-2.61261e-06	0.00013899
4.81939e-05	0.000197104
-1.71606e-05	9.35095e-05
0.000134211	2.74143e-06
3.96596e-05	7.83418e-05
0.000105185	-4.57745e-06
0.000109257	1.11648e-06
0.000113042	2.26451e-05
-1.9171e-05	0.000273035
2.60384e-05	0.000152166
4.6503e-05	0.00019869
5.99632e-05	0.00014261
8.09823e-05	0.000120922
-6.54837e-05	0.000100805
0.000152386	0.000129957
7.74431e-05	6.51247e-05
6.17322e-05	9.26186e-05
-2.29881e-07	0.000220858
7.00597e-05	4.54829e-05
8.88038e-05	9.14049e-05
0.000138146	8.30371e-05
0.000198098	7.55669e-05
9.73721e-05	8.72993e-05
6.67258e-05	8.44044e-05
8.40248e-05	0.000115601
0.0001013	6.55094e-05
0.000110175	8.44825e-05
0.000218358	0.000121835
0.00013734	8.7702e-05
0.000270242	3.97812e-05
9.95068e-05	0.00018097
0.000229558
-1.71173e-05
8.35593e-06
0.000128475
0.000156697
0.000143689
0.000135138
0.0001604
0.00010226
7.08931e-05
3.87083e-05
5.30399e-05
0.000155325
0.000100146
3.26431e-05
0.000113382
0.00012498
0.000100802
0.000247183
-0.000149229
-0.000289427
-0.000169123
1.78709e-05
0.000155757
0.000214567
0.000146709
0.000245849
-0.000124785
0.00026794
0.000115031
0.000159585
-8.29823e-05
4.01954e-05
3.63153e-05
3.12759e-05
1.18764e-05
6.51999e-05
0.000142852
0.00013055
4.17868e-05
0.000106385
9.98038e-05
0.000102489
0.000124927
3.0291e-05
0.000226682
4.2002e-05
7.74292e-05
8.76749e-05
5.29723e-05
0.000150498
0.000196007
0.000151831
0.000243537
0.000100517
0.000270427
0.000264609
0.000159338
0.000305687
0.000337764
0.000155362
0.000217561
0.000355169
0.000209909
0.000331423
0.000368666
0.000353628
0.000459125
0.000354659
0.000388726
0.000288758
0.000343698
0.000181071
0.000315185
0.000263395
0.000403694
0.000315401
0.000340695
0.000320877
0.000124097
0.00020833
0.000289491
0.000276724
0.000359927
2.98634e-05
0.000220251
0.000296137
0.00025204
0.000214685
0.000165493
0.000123353
0.000186354
0.00018258
3.27676e-05
0.000180442
0.000162263
7.44993e-05
3.59213e-05
-9.35477e-05
-0.000218854
-0.000312717
-2.65426e-05
-0.00020095
5.90362e-05
0.000250673
0.000127858
0.000332954
0.000192575
0.000380958
0.00050199
0.000390903
0.000444444
0.000440694
0.000500036
0.000198764
0.000350514
0.000243744
0.000384121
0.000202997
0.000246003
0.000288925
0.000304323
0.000169645
0.000192765
0.000316274
0.000268111
0.000246191
0.000102846
0.000339489
0.000151165
0.00019185
0.00024557
0.000130497
0.000103808
0.000193421
0.000197772
-3.68361e-05
0.00012648
5.4949e-05
1.9953e-05
4.75239e-05
1.3726e-05
6.22701e-05
-3.87403e-05
2.91413e-05
8.80708e-05
4.05576e-07
-3.63651e-05
-8.36527e-06
3.76389e-05
0.00029036
0.00013806
7.7883e-05
9.66243e-05
7.19122e-05
0.000226997
0.000250548
0.000505215
0.000442438
0.000166753
0.000302495
0.000195225
0.000237731
3.66407e-05
0.000144974
0.000224899
0.000142947
-0.000116042
9.82959e-05
8.91058e-05
1.27044e-05
0.000215954
6.85196e-05
-7.7462e-05
8.18124e-05
2.02495e-05
3.95553e-05
6.21985e-05
0.00013598
0.000140191
2.02932e-05
-1.54143e-05
-9.37639e-05
8.79138e-05
-6.86805e-05
6.03894e-05
0.000112761
0.00040315
0.000185965
0.000124663
0.000123784
0.000162053
0.000180595
4.02442e-05
-4.75331e-05
2.76256e-05
1.88616e-05
5.53604e-05
3.92993e-05
8.06299e-05
7.26822e-05
0.000130402
-2.21192e-05
1.23452e-06
3.76334e-05
0.00013803
-9.6092e-05
1.79654e-05
-4.32505e-05
3.64907e-05
0.000149238
5.45558e-05
1.52076e-05
9.1579e-05
0.000143095
0.000260292
0.000111804
0.000216968
0.000346025
0.000245435
0.000248387
0.00020096
5.78494e-05
0.000150414
0.000177705
1.16173e-05
0.000194416
0.000182589
0.000106228
0.000174965
0.000277602
0.000286287
0.000311724
0.000247154
0.000145701
0.000234347
0.000129764
0.000199098
7.36933e-05
0.000162214
0.000122416
0.000106708
0.00010976
0.000157485
1.76924e-05
-4.34519e-05
0.000110889
8.71817e-05
-1.49449e-05
5.61952e-05
-5.55642e-05
-6.04977e-06
-6.42552e-05
0.000115508
9.71027e-05
8.77246e-05
0.000267383
0.000194128
0.000182735
0.000146976
0.000227977
0.000262768
0.000223812
6.63104e-05
0.000307489
0.000315165
0.000364847
0.000296998
0.000208424
0.000165151
0.000244119
0.000162606
0.000119232
7.9913e-05
0.000143997
0.000116612
0.000103036
0.000134547
0.000181691
0.000143435
0.00013442
0.000102411
2.48199e-05
8.27798e-05
4.405e-06
5.02341e-05
5.5921e-05
0.000278695
0.000217353
0.000243758
0.000121526
0.000369085
0.000299576
0.000259938
0.00010258
0.000268571
0.000148422
0.000369229
0.000134719
0.000358657
0.000310681
0.000151119
0.000130032
0.000554871
0.000441629
0.000305456
0.000200989
0.000301416
0.000236892
4.20892e-06
6.71474e-05
0.00016228
0.000232375
8.37773e-05
0.000274905
0.00018685
0.00034359
0.000273687
0.000293554
0.00033885
0.000298353
0.000221189
0.000241874
0.000192736
8.50491e-05
0.000227962
0.000201712
0.000161823
7.59702e-05
0.000118924
0.000106805
0.000134923
0.000160134
0.000236697
0.000257839
0.000252916
0.000271573
0.000104879
0.000188747
0.000225472
0.000300564
0.000165543
0.000164586
5.58426e-05
0.000157451
0.000200616
0.000169435
-8.58435e-05
5.90605e-05
0.000254058
0.000338853
0.000203185
0.000151777
0.000233969
-1.52633e-05
0.000270399
0.000196353
0.000294437
0.000366563
0.000209354
0.000177883
0.000211148
9.69985e-05
4.51477e-05
0.000155358
0.000153328
0.000203255
0.000133527
8.52066e-05
7.68027e-05
9.13571e-05
0.000110445
9.53467e-05
0.000137415
0.000118501
-0.000149431
-0.000182663
-0.000116797
-0.00014918
-5.4603e-06
0.00021047
0.000166986
0.000234635
0.000225012
0.000330929
0.00026688
0.000195557
0.000372063
0.000167653
0.000148714
0.000240195
0.000211505
1.91511e-05
-9.25345e-05
-4.82267e-05
-0.000122577
-0.000121336
-7.40052e-05
0.000108383
-8.7198e-05
-8.70897e-05
0.000131123
0.000196521
-1.96425e-05
-9.37606e-05
-9.81301e-05
-5.87439e-05
-5.30146e-05
-0.000115909
-4.2161e-05
-0.000186386
-0.000101246
-4.06989e-05
-5.83393e-06
-0.00011327
-5.62585e-05
0.000132727
0.000165203
0.000149159
6.3866e-05
1.75425e-05
2.54525e-05
0.000130491
0.000141704
0.000103246
0.000146949
7.13289e-05
9.19674e-05
5.89112e-05
2.6996e-05
0.000113466
6.24132e-05
0.000132556
-3.69909e-05
0.00016439
4.09864e-05
7.62609e-05
7.15349e-05
0.000182921
-1.84922e-06
2.07297e-05
2.48236e-05
8.74881e-05
8.88024e-05
-2.4997e-06
-8.7175e-05
5.08461e-05
1.9281e-05
0.000103144
-5.628e-06
9.64468e-05
8.14618e-05
-5.23278e-05
7.81656e-06
3.85409e-05
2.85604e-05
3.70717e-05
0.000243991
6.02432e-05
7.92607e-05
2.01214e-05
0.000114717
2.38268e-05
2.26377e-05
-7.41237e-05
5.55455e-05
-2.97455e-05
7.68835e-05
5.58275e-05
0.000111966
6.27646e-05
5.30094e-05
0.000123662
7.53222e-05
3.4623e-06
7.12366e-05
0.000108078
0.000182714
3.22573e-05
0.000112866
0.000247544
0.000116017
3.44554e-05
1.61671e-05
6.96277e-05
5.71569e-05
1.55462e-06
-1.13733e-06
2.624e-05
0.00011402
5.21701e-05
6.72883e-05
6.79111e-05
6.67834e-05
0.000105089
0.000100746
-3.00193e-05
7.24968e-05
0.000107187
7.31988e-05
6.88183e-05
1.07732e-05
9.12263e-05
0.000239911
3.46804e-05
0.000213215
-1.82031e-05
3.15996e-05
2.64277e-05
0.000125207
0.000135484
9.20612e-05
6.14265e-05
2.71333e-05
0.000147873
0.000151883
0.000105374
-4.40529e-05
7.11117e-05
1.18663e-05
-2.22845e-05
0.000111265
-6.11263e-05
0.000164368
0.000138622
5.18815e-05
3.14516e-05
-3.94865e-05
-4.36138e-05
1.1044e-05
-8.92844e-05
-2.13822e-05
-4.66012e-05
3.50215e-05
-2.33727e-05
0.000143396
3.66621e-05
-9.54389e-05
-8.60816e-05
-4.59482e-05
9.92919e-05
-0.000125295
-6.32708e-05
-8.89483e-05
-9.06318e-05
-6.75866e-06
-1.47638e-05
-0.000172519
-9.1399e-05
5.32687e-06
-4.49588e-05
1.50718e-05
2.47617e-05
-6.74914e-06
-3.38106e-06
0.000153986
0.00015331
-1.92423e-05
3.65222e-05
6.72689e-05
-1.23192e-05
-1.97874e-05
-2.97014e-05
7.03587e-05
2.51965e-05
9.48595e-05
6.74382e-05
9.40727e-05
1.6397e-05
0.000161758
-4.92531e-05
4.56373e-05
4.82286e-06
3.91799e-05
3.174e-05
-5.48775e-05
0.000163843
0.000105908
0.000176927
2.35589e-05
6.99272e-05
8.66717e-05
-3.25556e-05
-8.54228e-05
-6.10885e-05
-7.37003e-06
0.000124808
7.59072e-05
0.000119952
7.92758e-05
7.02561e-05
0.000119538
8.88262e-06
3.99089e-05
1.42491e-05
2.57467e-05
-3.35775e-05
9.89276e-07
8.08524e-05
4.72224e-05
-3.27304e-05
9.67268e-06
-0.000105071
-6.515e-05
-7.83311e-05
-2.76581e-05
-5.39611e-05
-0.000120654
-4.69122e-05
-0.000193237
-0.000167358
-0.000263827
-6.39122e-05
-0.000102812
6.37808e-06
-5.71828e-06
-4.85054e-05
-4.28218e-05
2.97809e-05
-6.87022e-05
2.09133e-06
-1.10467e-05
-6.61972e-05
-0.000101898
6.13111e-06
-6.23608e-05
-5.97713e-05
-9.18897e-05
-3.57806e-05
-7.06138e-05
-1.08462e-05
-3.03945e-05
-5.09861e-05
5.70991e-05
-3.32296e-05
3.5203e-05
-2.59534e-05
7.02021e-05
8.62632e-05
6.50495e-05
6.34573e-05
-7.86642e-05
5.27497e-05
6.04413e-05
0.000102229
0.000174631
0.000175062
7.72248e-05
3.01991e-05
4.3295e-05
8.50067e-05
0.000100581
2.76947e-05
0.000160804
8.95438e-05
0.000151849
0.000100941
0.00016177
0.000153841
0.000145229
0.000105008
0.000162476
0.000108238
-9.57796e-05
-3.67516e-05
-8.06534e-05
1.29345e-05
5.53403e-05
1.79574e-05
-1.28621e-05
-1.56045e-05
-0.000359054
-0.000191074
-0.000313285
-0.000350541
-0.000284765
-0.00038477
-0.000346744
-0.000320109
-0.0004896
-0.000429448
-0.000465687
-0.000578969
-0.000454401
-0.000534859
-0.000450958
-0.000480001
-0.000524491
-0.000454942
-0.000447611
-0.000419027
-0.000400513
-0.000377269
-0.000320981
-0.000422764
-0.000324251
-0.000371873
-0.000434837
-0.000371626
-0.00027604
-0.000334698
-0.000409449
-0.000407712
-0.000361824
-0.000369874
-0.000319257
-0.000275637
-0.000298079
-0.000326394
-0.000193026
-0.000396701
-0.000281541
-0.000408404
-0.000283626
-0.000250659
-0.000380161
-0.000333895
-0.000450975
-0.00038592
-0.000356656
-0.000446232
-0.000321905
-0.000402552
-0.000388318
-0.000300906
-0.00034071
-0.00035215
-0.000416888
-0.000385425
-0.000397036
-0.000201135
0.000160712
2.91219e-05
-3.9266e-05
0.000187657
0.000223457
0.000165946
0.000104907
4.07931e-05
-0.000221015
0.000144255
0.000212401
8.64076e-05
-0.000137838
-0.000178812
-3.72115e-05
-0.000123688
-0.000152401
-8.17275e-05
6.93973e-06
9.50957e-05
0.000212046
5.5984e-05
-9.07177e-05
-3.21971e-05
-0.0001076
-0.000210205
-0.000210078
-3.45413e-05
-0.000102746
6.62975e-05
5.87031e-06
-0.000329636
5.68075e-06
0.000135967
7.1266e-05
-0.000228557
0.000214606
0.000378807
0.000282288
0.000346093
0.000209036
3.82635e-05
9.03916e-05
-0.000135858
-0.000131492
-0.000211914
-0.000461972
-0.000362165
-0.000211804
-0.000398319
-0.000306285
-0.000338514
-0.000364193
-0.000406935
-0.000378264
-0.000290762
-0.000329586
-0.000353373
-0.000260743
-0.000301877
-0.00047526
-0.000344034
-0.0003244
-0.000413733
-0.000283396
-0.000336783
-0.000347445
-0.000336122
-0.000424872
-0.000318005
-0.000346198
-0.000333755
-0.000298759
-0.000328244
-0.000440516
-0.00048108
-0.000561008
-0.000551543
-0.000534674
-0.000541877
-0.000502969
-0.000461031
-0.00052563
-0.000419278
-0.00040934
-0.000480008
-0.000502676
-0.00056313
-0.000471212
-0.00047853
-0.000387107
-0.000358549
-0.000328017
-0.000335114
-0.000524085
-0.00037785
-0.000439629
-0.000447939
-0.000432489
-0.000346249
-0.000433571
-0.000471986
-0.00029676
-0.00029241
-0.000413839
-0.000360951
-0.000470466
-0.000488633
-0.000527569
-0.000406972
-0.00036657
-0.000351786
-0.000243421
-0.000202478
-0.000188252
-0.000472753
-0.000341973
-0.000348301
-0.000414631
-0.000420977
-0.000426989
-0.000569509
-0.000549887
-0.000459793
-0.000520488
-0.000372969
-0.00024925
-0.000466065
-0.000262638
-5.2656e-05
-0.000316227
-0.000379987
-0.000436857
-0.00058694
-0.000534363
-0.000601721
-0.000576401
-0.000337496
-0.000311646
-0.00043804
-0.00041611
-0.000574147
-0.000326826
-0.000501322
-0.000463368
-0.000582813
-0.000489374
-0.000578406
-0.000641248
-0.000572303
-0.000516816
-0.000554985
-0.000634849
-0.000637328
-0.000544253
-0.000476907
-0.000588942
-0.000607841
-0.000603987
-0.000683324
-0.000416475
-0.000257139
-0.0004351
-0.000174142
-1.33486e-05
-0.000132717
-6.77933e-05
-0.000206824
-0.000298695
-0.000168271
-0.000174163
-0.000238312
-0.000508587
-0.000289822
-0.000387899
-0.000327832
-0.000409698
-0.000386871
-0.000524914
-0.000544991
-0.000603639
-0.000573925
-0.000652928
-0.000552876
-0.000476262
-0.000289669
-0.000335666
-0.000370305
-0.000285272
-0.000316699
-0.000420251
-0.000442785
-0.000511502
-0.000318758
-0.000362623
-0.000236792
-0.000382965
-0.000431984
-0.000326129
-0.000208142
-6.42731e-05
-0.000178472
-0.000151691
-5.07686e-05
-6.49708e-05
-6.21541e-05
-5.92544e-05
-0.000221511
-0.000282041
-0.000297701
-0.000259808
-0.000157654
-0.000239563
-0.000214665
-0.00023551
-0.000206576
-0.000537777
-0.000317795
-0.000278758
-0.000302304
-0.000268835
-0.000328426
-0.000327169
-0.000211069
-4.14088e-05
-9.31878e-05
-0.000306687
-0.000357831
-0.00023721
-0.000324279
-0.000500207
-0.000598927
-0.00058039
-0.000623852
-0.000426711
-0.000559281
-0.000533643
-0.000491443
-0.000511679
-0.000744743
-0.000659255
-0.000679455
-0.000411704
-0.000471119
-0.000514704
-0.000519639
-0.000604582
-0.000620828
-0.000586663
-0.000490412
-0.000493425
-0.000527563
-0.00048079
-0.00049922
-0.000577415
-0.000503814
-0.000488354
-0.000511587
-0.00045678
-0.000466621
-0.00042638
-0.00037387
-0.000369209
-0.000379737
-0.000310252
3.47823e-05
0.00017912
-0.000169881
-3.74369e-05
-8.33311e-05
-6.13155e-06
7.57048e-05
2.2271e-05
-6.88755e-05
-7.5013e-05
0.000182736
6.99132e-05
0.000299424
0.000277843
-9.05963e-05
-0.000394644
-0.000212099
-0.000232897
-0.000494021
-0.000316965
-0.000281408
-0.000362637
-0.000526625
-0.000432296
-0.000179654
-0.000169307
-0.000188304
-0.000268711
-9.98099e-05
5.18631e-05
-0.000142622
-0.000445078
-0.000426847
-0.000333707
-0.000240384
-8.35099e-05
-0.000134382
-2.53521e-05
-3.54439e-05
-3.00304e-05
-8.33526e-05
-0.000164116
-0.000298821
-0.000207832
-0.000373466
-0.000294753
-0.000137258
-0.000222676
-0.000145396
-6.21608e-05
-0.0001788
-0.000250848
-0.000102709
-0.000171926
-0.000168146
-0.000140241
-0.000482063
-0.000444697
-0.000343285
-0.000331737
-0.000447171
-0.000409368
-0.000415359
-0.000345552
-0.000395386
-0.000222919
-0.000343478
-0.000339859
-0.000441369
-0.000341121
-0.000512898
-0.000586473
-0.000526368
-0.000505807
-0.000561681
-0.000373189
-0.000456346
-0.000580735
-0.000342449
-0.000354128
-0.000321809
-0.000323614
-0.000265972
-0.00042282
-0.000434816
-0.000279325
-0.000386344
-0.000269372
-0.000335499
-0.000512843
-0.000444084
-0.000336576
-0.000422587
-0.000438842
-0.000395341
-0.000349445
-0.000349652
-0.000384361
-0.000394492
-0.000456421
-0.000415453
-0.000452935
-0.000464832
-0.000434422
-0.000328886
-0.000364045
-0.000265046
-0.000378763
-0.000242065
-0.000358352
-0.000306532
-0.000287779
-0.000353898
-0.000370059
-0.000381538
-0.000281333
-0.000369714
-0.000350134
-0.000414252
-0.000416124
-0.000385394
-0.000473099
-0.000439969
-0.000465204
-0.000416707
-0.000468489
-0.000484669
-0.000452555
-0.000365251
-0.000433871
-0.000360356
-0.000220784
-0.000316264
-0.000431135
-0.000169666
-0.000259679
-0.000151064
-0.000109533
-0.000111194
-0.000198036
-6.82278e-05
-1.18514e-05
1.03028e-05
0.000286583
0.000330585
0.000145326
0.000377318
0.000310268
0.000293832
-8.67655e-06
-0.00041182
-0.000413166
-0.000329556
-2.30045e-05
0.000184487
0.000141295
7.66902e-05
0.000306637
9.60726e-05
0.000281265
0.000431137
0.000277205
0.000235383
0.000116205
0.000235989
0.000247658
7.09463e-05
-8.01753e-05
-7.9128e-05
-0.000198538
-0.000103124
-3.22858e-05
-0.000244726
-0.000313397
-0.000427926
-0.000413339
-0.000310555
-0.000413012
-0.000436545
-0.000492172
-0.000482669
-0.000360493
-0.00044887
-0.000393833
-0.000384049
-0.000555924
-0.000358479
-0.000431161
-0.000438769
-0.000446345
-0.000501098
-0.000382049
-0.000275
-0.00040008
-0.000429784
-0.000456503
-0.000300492
-0.000290278
-0.00030132
-0.000317933
-0.000298588
-0.000258012
-0.000412616
-0.000198623
7.45643e-05
-4.44724e-05
-1.91342e-05
4.56015e-05
2.94841e-05
-4.0627e-05
5.67442e-05
-2.56657e-05
-0.000133431
-8.3197e-05
-1.37414e-05
-5.36729e-05
-7.90973e-05
-2.97108e-06
-0.000107881
-4.63447e-05
3.73891e-06
2.21686e-06
-4.57406e-05
-0.000171091
1.92315e-05
2.01406e-05
3.11726e-05
5.15087e-05
5.31143e-05
1.3305e-05
-0.000361481
-4.91594e-05
-2.34546e-05
-0.000113037
-2.1566e-05
-4.82281e-05
-9.95785e-05
-8.042e-05
-0.000176353
-0.00020103
-0.000195582
-0.000195956
-0.000197957
-0.00050978
-0.000428682
-0.000155804
-7.59156e-05
-0.000181257
-0.000500435
-0.00036049
-0.000175013
-0.00015403
-0.000172238
4.45165e-05
-1.82625e-05
-9.64812e-05
-3.52567e-05
-0.000118113
-4.38689e-05
-3.15648e-05
-7.05206e-05
-0.000154274
-1.26361e-05
-0.000187935
-0.000105835
-0.000152394
-0.000160118
-6.19874e-05
-7.12504e-05
-2.99368e-05
1.91003e-05
0.00015887
0.000225124
0.000207174
7.83817e-05
8.67402e-06
0.00016536
0.000195805
8.9473e-05
-6.01688e-05
-8.1253e-05
-0.000119783
4.08296e-05
-0.000208007
2.20691e-05
7.69588e-05
0.000197649
0.000145465
0.000144362
0.000179474
0.00015559
0.000340351
0.000350423
0.000378458
0.000344505
0.000439634
0.000236443
0.000248425
0.000328257
0.000180066
0.000114238
0.000366814
0.000231507
0.00013971
0.00019862
0.000339357
0.000372048
0.000351462
0.000106864
0.000223661
0.000239682
0.000357521
0.000296068
0.00012127
0.000305617
0.000297306
0.000355775
0.000289775
0.000145022
0.000112606
7.75284e-05
0.00022055
0.000330646
0.000397884
0.000303533
0.000379279
0.00017019
0.000273708
0.000197031
0.000128703
0.000177322
0.000252004
0.000131205
6.31414e-05
0.00011302
1.40311e-05
0.000146329
3.04484e-05
0.000290996
8.64181e-05
0.000133887
0.000169277
0.000112827
0.000141721
0.000223738
0.000201383
0.000114928
0.000173404
0.000212365
3.05472e-05
6.59431e-05
0.000132663
0.000292334
0.00013614
0.000223831
0.000151634
0.000148283
0.000200492
0.000177893
1.08673e-05
0.000189703
0.000191095
0.000170474
0.00029486
0.000403597
0.000306693
0.000392206
0.000368123
0.000240915
9.65847e-05
3.00506e-05
0.000311266
0.000177631
0.000124865
0.000231532
0.000411079
0.00028845
0.000376222
0.000383365
0.000409399
0.000325269
0.000265078
0.000274733
0.000393754
0.000294627
0.000420328
0.000445045
[truncated: 1,138 more rows]
