# Supplementary material for: Discovery of oncogenic ROS1 missense mutations with sensitivity to tyrosine kinase inhibitors
Source: EMBO Mol Med. 2023 Aug 17;15(10):e17367. doi: 10.15252/emmm.202217367 (PMC10565643; doi:10.15252/emmm.202217367)
Supplement: Supplementary file 14 — Source Data for Figure 3 [file EMMM-15-e17367-s015.zip › Fig.3/3F.xlsx]

## Sheet: Sheet1
	Residue	Mutant Active Minus Inactive
ILE	1934	0.39
GLU	1935	0.87
ASN	1936	-0.35
LEU	1937	-0.63
PRO	1938	-0.28
ALA	1939	0.1
PHE	1940	0.1
PRO	1941	0.31
ARG	1942	0.21
GLU	1943	0.59
LYS	1944	0.46
LEU	1945	0.13
THR	1946	0.49
LEU	1947	0.57
ARG	1948	0.67
LEU	1949	0.4
LEU	1950	0.83
LEU	1951	0.43
GLY	1952	1.03
SER	1953	1.4
GLY	1954	1.48
ALA	1955	1.56
PHE	1956	1.19
GLY	1957	1.08
GLU	1958	0.95
VAL	1959	0.46
TYR	1960	0.65
GLU	1961	0.19
GLY	1962	0.31
THR	1963	0.34
ALA	1964	0.28
VAL	1965	0.48
ASP	1966	0.49
ILE	1967	0.11
LEU	1968	0.22
GLY	1969	0.36
VAL	1970	0.59
GLY	1971	1.32
SER	1972	0.64
GLY	1973	0.59
GLU	1974	0.54
ILE	1975	0.38
LYS	1976	0.13
VAL	1977	0.06
ALA	1978	0.09
VAL	1979	0.03
LYS	1980	0.58
THR	1981	0.57
LEU	1982	0.67
LYS	1983	0.33
LYS	1984	0.91
GLY	1985	1.21
SER	1986	0.86
THR	1987	0.74
ASP	1988	0.47
GLN	1989	0.17
GLU	1990	0.44
LYS	1991	0.73
ILE	1992	0.04
GLU	1993	-0.02
PHE	1994	0.32
LEU	1995	0.42
LYS	1996	0.14
GLU	1997	-0.02
ALA	1998	0.22
HIS	1999	0.17
LEU	2000	0
MET	2001	-0.43
SER	2002	0.08
LYS	2003	-0.06
PHE	2004	-0.46
ASN	2005	-0.25
HIS	2006	0.07
PRO	2007	0.09
ASN	2008	0.1
ILE	2009	0.09
LEU	2010	0.1
LYS	2011	0.27
GLN	2012	0.17
LEU	2013	0.07
GLY	2014	0.03
VAL	2015	-0.01
CYS	2016	0.23
LEU	2017	-0.1
LEU	2018	0.33
ASN	2019	1.41
GLU	2020	1.13
PRO	2021	0.92
GLN	2022	0.88
TYR	2023	0.43
ILE	2024	0.27
ILE	2025	0.09
LEU	2026	0.11
GLU	2027	0.27
LEU	2028	-0.06
MET	2029	0.16
GLU	2030	0.15
GLY	2031	0.29
GLY	2032	0.34
ASP	2033	0.44
LEU	2034	0.16
LEU	2035	0.42
THR	2036	0.29
TYR	2037	0.12
LEU	2038	0.08
ARG	2039	0.5
LYS	2040	-0.11
ALA	2041	0.02
ARG	2042	0.24
MET	2043	0.44
ALA	2044	0.71
THR	2045	0.39
PHE	2046	0.07
TYR	2047	-0.58
GLY	2048	0.13
PRO	2049	0.15
LEU	2050	-0.43
LEU	2051	-0.23
THR	2052	0.02
LEU	2053	-0.17
VAL	2054	0.03
ASP	2055	-0.05
LEU	2056	0
VAL	2057	0.08
ASP	2058	0.09
LEU	2059	0.03
CYS	2060	0.11
VAL	2061	0.1
ASP	2062	0.04
ILE	2063	-0.1
SER	2064	0.24
LYS	2065	0.02
GLY	2066	-0.01
CYS	2067	-0.06
VAL	2068	-0.13
TYR	2069	0.05
LEU	2070	0.24
GLU	2071	-0.1
ARG	2072	-0.17
MET	2073	0.07
HIS	2074	-0.4
PHE	2075	0.42
ILE	2076	-0.1
HIS	2077	-0.23
ARG	2078	-0.3
ASP	2079	0.19
LEU	2080	0.22
ALA	2081	0.21
ALA	2082	0.18
ARG	2083	0.2
ASN	2084	0.38
CYS	2085	0.18
LEU	2086	0.39
VAL	2087	0.43
SER	2088	0.16
VAL	2089	0.04
LYS	2090	0.34
ASP	2091	-0.22
TYR	2092	-1.38
THR	2093	0.15
SER	2094	-0.08
PRO	2095	0.07
ARG	2096	-0.1
ILE	2097	0.1
VAL	2098	0.1
LYS	2099	0.15
ILE	2100	0.08
GLY	2101	0.18
ASP	2102	0.29
PHE	2103	-0.21
GLY	2104	0.34
LEU	2105	0.21
ALA	2106	-0.1
ARG	2107	0.51
ASP	2108	-0.53
ILE	2109	-0.95
TYR	2110	0.25
LYS	2111	0.49
ASN	2112	0.51
ASN	2113	0.66
TYR	2114	0.69
TYR	2115	0.25
ARG	2116	2.57
LYS	2117	3.23
ARG	2118	3.16
GLY	2119	2.88
GLU	2120	3.66
GLY	2121	1.61
LEU	2122	1.18
LEU	2123	0.8
PRO	2124	0.42
VAL	2125	-0.03
ARG	2126	0.24
TRP	2127	0.29
MET	2128	0.28
ALA	2129	0.3
PRO	2130	0.37
GLU	2131	0.53
SER	2132	0.59
LEU	2133	0.78
MET	2134	0.54
ASP	2135	0.16
GLY	2136	0.25
ILE	2137	0.28
PHE	2138	0.11
THR	2139	0.07
THR	2140	-0.27
GLN	2141	-0.31
SER	2142	0.17
ASP	2143	0.03
VAL	2144	0.36
TRP	2145	0.19
SER	2146	0.03
PHE	2147	0.02
GLY	2148	0.04
ILE	2149	0.1
LEU	2150	0.01
ILE	2151	-0.42
TRP	2152	0.03
GLU	2153	0.29
ILE	2154	0.05
LEU	2155	-0.04
THR	2156	-0.01
LEU	2157	0.21
GLY	2158	0.15
HIS	2159	-0.09
GLN	2160	0.17
PRO	2161	0.13
TYR	2162	0.27
PRO	2163	0.19
ALA	2164	0.37
HIS	2165	0.21
SER	2166	0.31
ASN	2167	0.43
LEU	2168	0.38
ASP	2169	0.33
VAL	2170	0.29
LEU	2171	0.33
ASN	2172	0.36
TYR	2173	0.71
VAL	2174	0.66
GLN	2175	0.55
THR	2176	0.73
GLY	2177	0.73
GLY	2178	0.45
ARG	2179	0.8
LEU	2180	0.05
GLU	2181	0.09
PRO	2182	0.01
PRO	2183	-0.06
ARG	2184	-0.2
ASN	2185	0.06
CYS	2186	0.05
PRO	2187	0.06
ASP	2188	0.14
ASP	2189	0.18
LEU	2190	-0.17
TRP	2191	-0.23
ASN	2192	0.05
LEU	2193	0
MET	2194	-0.07
THR	2195	0.14
GLN	2196	0.41
CYS	2197	0.14
TRP	2198	0.1
ALA	2199	0.17
GLN	2200	1.2
GLU	2201	0.3
PRO	2202	0.64
ASP	2203	0.47
GLN	2204	0.22
ARG	2205	0.43
PRO	2206	0
THR	2207	-0.02
PHE	2208	0.03
HIS	2209	-0.01
ARG	2210	-0.37
ILE	2211	0.04
GLN	2212	0.13
ASP	2213	0.18
GLN	2214	0.29
LEU	2215	-0.03
GLN	2216	0.06
LEU	2217	0.29
PHE	2218	0.88
ARG	2219	0.52
ASN	2220	0.42
PHE	2221	0.17
PHE	2222	0.42
LEU	2223	0.54
ASN	2224	0.74
SER	2225	0.72
ILE	2226	-0.04
TYR	2227	1.66
LYS	2228	1.73
SER	2229	1.78
