# Supplementary material for: Discovery of oncogenic ROS1 missense mutations with sensitivity to tyrosine kinase inhibitors
Source: EMBO Mol Med. 2023 Aug 17;15(10):e17367. doi: 10.15252/emmm.202217367 (PMC10565643; doi:10.15252/emmm.202217367)
Supplement: Supplementary file 14 — Source Data for Figure 3 [file EMMM-15-e17367-s015.zip › Fig.3/3A.xlsx]

## Sheet: Sheet1
	DFG Residues	WT DFG-in	WT DFG-out	D2113N DFG-in	D2113N DFG-out
ASP	2102	0.95	0.81	1.07	0.78
PHE	2103	0.8	1.2	0.96	1.17
GLY	2104	0.9	0.72	1.09	0.75
LEU	2105	1.19	1.27	1.58	1.37
ALA	2106	0.87	1.11	1	1.1
ARG	2107	1.23	1.78	2.08	1.57
ASP	2108	1.12	1.72	1.35	1.88
ILE	2109	1.31	1.73	1.82	2.77
TYR	2110	2.33	1.75	2.79	2.54
LYS	2111	2.77	2.95	3.24	2.75
ASN	2112	1.73	4.01	3.31	2.8
ASP/ASN	2113	1.42	3.55	2.97	2.31
TYR	2114	1.23	5.1	4.77	4.08
TYR	2115	1.47	5.35	4.89	4.64
ARG	2116	2.13	3.86	6.9	4.33
LYS	2117	3.2	3	5.88	2.65
ARG	2118	3.87	2.13	5.83	2.67
GLY	2119	2.9	1.33	4.64	1.76
GLU	2120	2.92	1.62	5.85	2.19
GLY	2121	2.58	1.41	3.71	2.1
