# Supplementary material for: Discovery of oncogenic ROS1 missense mutations with sensitivity to tyrosine kinase inhibitors
Source: EMBO Mol Med. 2023 Aug 17;15(10):e17367. doi: 10.15252/emmm.202217367 (PMC10565643; doi:10.15252/emmm.202217367)
Supplement: Supplementary file 15 — Source Data for Figure 5 [file EMMM-15-e17367-s014.zip]

Archive with 12 entries (11 files):
- Fig.5/
- __MACOSX/._Fig.5
- Fig.5/5B.xlsx
- __MACOSX/Fig.5/._5B.xlsx
- Fig.5/5D.xlsx
- __MACOSX/Fig.5/._5D.xlsx
- Fig.5/5C-1.ai
- __MACOSX/Fig.5/._5C-1.ai
- Fig.5/5C.pdf
- __MACOSX/Fig.5/._5C.pdf
- Fig.5/5A.pdf
- __MACOSX/Fig.5/._5A.pdf
