# Supplementary material for: Discovery of oncogenic ROS1 missense mutations with sensitivity to tyrosine kinase inhibitors
Source: EMBO Mol Med. 2023 Aug 17;15(10):e17367. doi: 10.15252/emmm.202217367 (PMC10565643; doi:10.15252/emmm.202217367)
Supplement: Supplementary file 15 — Source Data for Figure 5 [file EMMM-15-e17367-s014.zip › Fig.5/5B.xlsx]

## Sheet: Sheet1
RAW DENSITOMETRY
	pROS1/tROS1		pSHP2/tSHP2		pSTAT3/tSTAT3		pERK/tERK
WT	0.0394117	0.0281168	0.014384	0.0195247	0.0256332	0.00445808	0.252266	0.232461
D2113G	2.44163	3.7671	0.491321	1.13091	0.12814	0.0310065	0.726545	0.850877
D2113N	0.710964	1.29087	1.07746	2.29667	0.129062	0.319233	0.665083	1.05448
CD74-ROS1	1.30144	1.26223	3.30556	1.7457	2.31806	0.684255	1.44545	1.22727
EZR-ROS1	0.764149	0.810775	9.61809	1.7591	2.4228	2.22918	7.6129	8.53383
SLC-ROS1	0.984714	1.08251	2.30812	0.832059	0.949319	0.754832	4.79365	4.66981
NORMALIZED DENSITOMETRY
	pROS1/tROS1		pSHP2/tSHP2		pSTAT3/tSTAT3		pERK/tERK
WT	1	1	1	1	1	1	1	1
D2113G	61.9518	133.98	34.1574	57.9217	4.99899	6.95512	2.88008	3.66031
D2113N	18.0394	45.9109	74.907	117.629	5.03495	71.6078	2.63644	4.53614
CD74-ROS1	33.0216	44.8925	229.808	89.4098	90.4321	153.487	5.72989	5.27948
EZR-ROS1	19.3889	28.8359	668.665	90.0962	94.5181	500.032	30.1781	36.7109
SLC-ROS1	24.9853	38.5006	160.464	42.6157	37.0348	169.318	19.0024	20.0886
