# Supplementary material for: Discovery of oncogenic ROS1 missense mutations with sensitivity to tyrosine kinase inhibitors
Source: EMBO Mol Med. 2023 Aug 17;15(10):e17367. doi: 10.15252/emmm.202217367 (PMC10565643; doi:10.15252/emmm.202217367)
Supplement: Supplementary file 15 — Source Data for Figure 5 [file EMMM-15-e17367-s014.zip › Fig.5/5D.xlsx]

## Sheet: pAkt - HEK D2113N and CD74-ROS1
	D2113N	D2113N	CD74-ROS1	CD74-ROS1
DMSO	1	1	1	1
Lorlatinib	0.9421	0.87	0.825	0.91

## Sheet: pERK - HEK D2113N and CD74-ROS1
	D2113N	D2113N	CD74-ROS1	CD74-ROS1
DMSO	1	1	1	1
Lorlatinib	0.62	0.66	0.005429	0.241231

## Sheet: pERK - NIH3T3 D2113N and CD74-R
	D2113N	D2113N	CD74-ROS1	CD74-ROS1
DMSO	1	1	1	1
Lorlatinib	0.45	0.62	0.210356	0.302533

## Sheet: pROS1 - HEK D2113N and CD74-ROS
	D2113N	D2113N	CD74-ROS1	CD74-ROS1
DMSO	1	1	1	1
Lorlatinib	0.003322	0.000803	0	0.062097

## Sheet: pROS1 - NIH3T3 D2113N and CD74-
	D2113N	D2113N	CD74-ROS1	CD74-ROS1
DMSO	1	1	1	1
Lorlatinib	0	0.002594	0.007137	0.002249

## Sheet: pS6 - HEK D2113N and CD74-ROS1
	D2113N	D2113N	CD74-ROS1	CD74-ROS1
DMSO		1		1
Lorlatinib		1.17		0.78

## Sheet: pS6 - NIH3T3 D2113N and CD74-RO
	D2113N	D2113N	CD74-ROS1	CD74-ROS1
DMSO		1		1
Lorlatinib		1.17		0.21

## Sheet: pSHP2- HEK D2113N and CD74-ROS1
	D2113N	D2113N	CD74-ROS1	CD74-ROS1
DMSO		1		1
Lorlatinib		0.04		0.07

## Sheet: pSHP2 NIH3T3 D2113N and CD74-RO
	D2113N	D2113N	CD74-ROS1	CD74-ROS1
DMSO		1		1
Lorlatinib		0.02		0.06

## Sheet: pSTAT3 - HEK D2113N and CD74-RO
	D2113N	D2113N	CD74-ROS1	CD74-ROS1
DMSO	1	1	1	1
Lorlatinib	0.190968	0.583803	1.17664	0.67

[truncated: 1 more sheets: pSTAT3 - NIH3T3 D2113N and CD74]
