# Supplementary material for: Discovery of oncogenic ROS1 missense mutations with sensitivity to tyrosine kinase inhibitors
Source: EMBO Mol Med. 2023 Aug 17;15(10):e17367. doi: 10.15252/emmm.202217367 (PMC10565643; doi:10.15252/emmm.202217367)
Supplement: Supplementary file 16 — Source Data for Figure 7 [file EMMM-15-e17367-s008.zip]

Archive with 22 entries (21 files):
- Fig.7/
- __MACOSX/._Fig.7
- Fig.7/7C.pdf
- __MACOSX/Fig.7/._7C.pdf
- Fig.7/7B.xlsx
- __MACOSX/Fig.7/._7B.xlsx
- Fig.7/7D.pdf
- __MACOSX/Fig.7/._7D.pdf
- Fig.7/7G.pdf
- __MACOSX/Fig.7/._7G.pdf
- Fig.7/7E.xlsx
- __MACOSX/Fig.7/._7E.xlsx
- Fig.7/7I.xlsx
- __MACOSX/Fig.7/._7I.xlsx
- Fig.7/7H.xlsx
- __MACOSX/Fig.7/._7H.xlsx
- Fig.7/7J.xlsx
- __MACOSX/Fig.7/._7J.xlsx
- Fig.7/7F.xlsx
- __MACOSX/Fig.7/._7F.xlsx
- Fig.7/7A.xlsx
- __MACOSX/Fig.7/._7A.xlsx
