# Supplementary material for: Discovery of oncogenic ROS1 missense mutations with sensitivity to tyrosine kinase inhibitors
Source: EMBO Mol Med. 2023 Aug 17;15(10):e17367. doi: 10.15252/emmm.202217367 (PMC10565643; doi:10.15252/emmm.202217367)
Supplement: Supplementary file 16 — Source Data for Figure 7 [file EMMM-15-e17367-s008.zip › Fig.7/7B.xlsx]

## Sheet: 7B
Days post implantation	SLC34A2-ROS1 (n=2)	D2113N (n=5)	E2071K (n=5)	Wildtype (n=5)	pCX4 (n=5)	K1980E/D2113N (n=5)
26	1				0	0
26	1				0	0
40		1			0	0
42		1			0	0
46		1			0	0
48		1			0	0
52		1	1	1	0	0
55			1	1	0	0
55			1	1	0	0
55			1		0	0
55			1		0	0
55			1		0	0
55			1		0	0
59				1	0	0
61			1		0	0
67				1	0	0
76				1	0	0
81					1	0
100					0	0
101					0	0
102					0	0
103					0	0
