# Supplementary material for: Discovery of oncogenic ROS1 missense mutations with sensitivity to tyrosine kinase inhibitors
Source: EMBO Mol Med. 2023 Aug 17;15(10):e17367. doi: 10.15252/emmm.202217367 (PMC10565643; doi:10.15252/emmm.202217367)
Supplement: Supplementary file 16 — Source Data for Figure 7 [file EMMM-15-e17367-s008.zip › Fig.7/7E.xlsx]

## Sheet: Treated Female Raw Data
Days	Lorlatinib	Lorlatinib	Lorlatinib	Lorlatinib	Lorlatinib	Control (Vehicle)	Control (Vehicle)	Control (Vehicle)	Control (Vehicle)	Control (Vehicle)	Crizotinib	Crizotinib	Crizotinib
	12	13	15	17	20	11	14	16	18	19	24	25	26
0	18	0	41	0	60	60	54	39	74	70	16	142	36
7	66	96	56	0	66	425	261	218	415	142	33	165	52
10	71	94	120	0	155	580	239	518	578	242	30	151	127
14	133	266	38	126	309	916	422	947	1135	446	121	228	91

## Sheet: Statistics
Effects of Lorlatinib and Crizotinib on NIH3T3 D2113N tumor growth - Female mice								FIG 7E
Within each row, compare columns (simple effects within rows)								Table Analyzed	Female mice only
Number of families	5							Two-way RM ANOVA	Matching: Stacked
Number of comparisons per family	2							Assume sphericity?	No
Alpha	0.05							Alpha	0.05
Dunnett's multiple comparisons test	Mean Diff.	95.00% CI of diff.	Below threshold?	Summary	Adjusted P Value			Source of Variation	% of total variation	P value	P value summary	Significant?	Geisser-Greenhouse's epsilon
								Row Factor x Column Factor	26.97	<0.0001	****	Yes
0								Row Factor	26.3	<0.0001	****	Yes	0.3896
Female - Control vs. Female - Lorlatinib	38	-14.28 to 90.28	No	ns	0.121			Column Factor	42.16	0.0001	***	Yes
Female - Control vs. Female - Crizotinib	-7	-200.4 to 186.4	No	ns	0.9785			Subject	2.217	0.0088	**	Yes
7								ANOVA table	SS	DF	MS	F (DFn, DFd)	P value
Female - Control vs. Female - Lorlatinib	280	-68.32 to 628.3	No	ns	0.0767			Row Factor x Column Factor	2271110	8	283889	F (8, 24) = 34.36	P<0.0001
Female - Control vs. Female - Crizotinib	269.3	-18.43 to 557.1	No	ns	0.0598			Row Factor	2214267	4	553567	F (1.559, 9.351) = 66.99	P<0.0001
								Column Factor	3549444	2	1774722	F (2, 6) = 57.05	P=0.0001
10								Subject	186643	6	31107	F (6, 24) = 3.765	P=0.0088
Female - Control vs. Female - Lorlatinib	463.7	377.0 to 550.4	Yes	***	0.0002			Residual	198313	24	8263
Female - Control vs. Female - Crizotinib	456	296.4 to 615.6	Yes	**	0.0024
								Data summary
14								Number of columns (Column Factor)	3
Female - Control vs. Female - Lorlatinib	853.7	538.5 to 1169	Yes	**	0.0015			Number of rows (Row Factor)	5
Female - Control vs. Female - Crizotinib	852.7	560.4 to 1145	Yes	**	0.0019			Number of subjects (Subject)	9
								Number of missing values	0
16
Female - Control vs. Female - Lorlatinib	1445	461.8 to 2429	Yes	*	0.0228
Female - Control vs. Female - Crizotinib	1294	415.8 to 2173	Yes	*	0.0198
Test details	Mean 1	Mean 2	Mean Diff.	SE of diff.	N1	N2	q	DF
0
Female - Control vs. Female - Lorlatinib	57.67	19.67	38	15.63	3	3	2.432	3.909
Female - Control vs. Female - Crizotinib	57.67	64.67	-7	40.4	3	3	0.1733	2.269
7
Female - Control vs. Female - Lorlatinib	352.7	72.67	280	68.46	3	3	4.09	2.127
Female - Control vs. Female - Crizotinib	352.7	83.33	269.3	78.99	3	3	3.41	3.312
10
Female - Control vs. Female - Lorlatinib	558.7	95	463.7	24.78	3	3	18.71	3.569
Female - Control vs. Female - Crizotinib	558.7	102.7	456	42.21	3	3	10.8	3.108
14
Female - Control vs. Female - Lorlatinib	999.3	145.7	853.7	95.15	3	3	8.972	3.995
Female - Control vs. Female - Crizotinib	999.3	146.7	852.7	80.06	3	3	10.65	3.3
16
Female - Control vs. Female - Lorlatinib	1597	151.5	1445	194.3	3	3	7.441	2.138
Female - Control vs. Female - Crizotinib	1597	302.7	1294	204.9	3	3	6.317	2.59
