# Supplementary material for: Discovery of oncogenic ROS1 missense mutations with sensitivity to tyrosine kinase inhibitors
Source: EMBO Mol Med. 2023 Aug 17;15(10):e17367. doi: 10.15252/emmm.202217367 (PMC10565643; doi:10.15252/emmm.202217367)
Supplement: Supplementary file 16 — Source Data for Figure 7 [file EMMM-15-e17367-s008.zip › Fig.7/7H.xlsx]

## Sheet: pROS1 Set 1 and Set 2
	ROS1	ROS1
DMSO	1	1
Crizotinib 10nM	0.519224	0.515605
Crizotinib 100nM	0.225461	0.240121
Crizotinib 500nM	0.0863659	0.110587
Entrectinib 10nM	0.383436	0.58341
Entrectinib 100nM	0.131089	0.207608
Entrectinib 500nM	0.0744825	0.088134
Lorlatinib 10nM	0.080343	0.093885
Lorlatinib 100nM	0.0619808	0.06248
Lorlatinib 500nM	0.0718946	0.078009
