# Supplementary material for: Discovery of oncogenic ROS1 missense mutations with sensitivity to tyrosine kinase inhibitors
Source: EMBO Mol Med. 2023 Aug 17;15(10):e17367. doi: 10.15252/emmm.202217367 (PMC10565643; doi:10.15252/emmm.202217367)
Supplement: Supplementary file 16 — Source Data for Figure 7 [file EMMM-15-e17367-s008.zip › Fig.7/7F.xlsx]

## Sheet: Raw Data
	DAYS	Control Females	Lorlatinib Females	Crizotinb Females
Control Female	20	1
Control Female	20	1
Control Female	21	1
Control Female	26	1
Control Female	29	1
Lorlatinib Female	47		1
Lorlatinib Female	47		1
Lorlatinib Female	52		1
Lorlatinib Female	52		1
Lorlatinib Female	52		1
Crizotinib Female	47			1
Crizotinib Female	35			1
Crizotinib Female	49			1

## Sheet: Statistics
Comparison of Survival Curves						Comparison of Survival Curves
Control comparison with lorlatinib treated						Control comparison with crizotinib reated
Log-rank (Mantel-Cox) test						Log-rank (Mantel-Cox) test
Chi square	9.851					Chi square	6.263
df	1					df	1
P value	0.0017					P value	0.0123
P value summary	**					P value summary	*
Are the survival curves sig different?	Yes					Are the survival curves sig different?	Yes
Gehan-Breslow-Wilcoxon test						Gehan-Breslow-Wilcoxon test
Chi square	8.396					Chi square	5.147
df	1					df	1
P value	0.0038					P value	0.0233
P value summary	**					P value summary	*
Are the survival curves sig different?	Yes					Are the survival curves sig different?	Yes
Median survival						Median survival
Control Females	21					Control Females	21
Lorlatinib Females	52					Crizotinb Females	47
Ratio (and its reciprocal)	0.4038	2.476				Ratio (and its reciprocal)	0.4468	2.238
95% CI of ratio	0.1169 to 1.395	0.7168 to 8.553				95% CI of ratio	0.1068 to 1.870	0.5349 to 9.365
Hazard Ratio (Mantel-Haenszel)	B/D	D/B				Hazard Ratio (Mantel-Haenszel)	B/F	F/B
Ratio (and its reciprocal)	22.31	0.04483				Ratio (and its reciprocal)	11.12	0.08991
95% CI of ratio	3.209 to 155.1	0.006448 to 0.3116				95% CI of ratio	1.686 to 73.38	0.01363 to 0.5931
Hazard Ratio (logrank)	B/D	D/B				Hazard Ratio (logrank)	B/F	F/B
Ratio (and its reciprocal)	4.472	0.2236				Ratio (and its reciprocal)	3.889	0.2571
95% CI of ratio	0.8995 to 22.24	0.04497 to 1.112				95% CI of ratio	0.8572 to 17.64	0.05668 to 1.167
