# Supplementary material for: Discovery of oncogenic ROS1 missense mutations with sensitivity to tyrosine kinase inhibitors
Source: EMBO Mol Med. 2023 Aug 17;15(10):e17367. doi: 10.15252/emmm.202217367 (PMC10565643; doi:10.15252/emmm.202217367)
Supplement: Supplementary file 16 — Source Data for Figure 7 [file EMMM-15-e17367-s008.zip › Fig.7/7A.xlsx]

## Sheet: Raw Data
WEEKS POST IMPLANTATION	pCX4 (EV)										K1980E										Wildtype										D2113N										E2071K
3	0	0	0	0	0	0	0	0	0		0	0	0	0	0	0	0	0	0	0	0	0	0	0	0	0	0	0	0	0	0	0	60.31	124.98	0	0	0	50.7	71.13	0	0	0	0	0	0	0	0	0	0
4	0	0	0	0	0	0	0	0	0		0	0	0	0	0	0	0	0	0	0	0	0	0	0	0	0	0	0	0	0			148.49	49.01	0	0	61.93	42.31	98.94	0	0	0	0	0	0	0	0	0	0
5	0	0	0	0	0	0	0	0	0		0	0	0	0	0	0	0	0	0	0	0	0	117.2	0	70.7	0	0	0	0	0	430.38	302.02	472.37	1229.16	441.96	440.73	224.59	316.88	1940.82	565.91	25.6	179.8	0	0	0	0	52.3	45.9	81.6
6	0	0	0	0	0	0	0	0	0		0	0	0	0	0	0	0	0	0	0	0	0	293.16	0	413.95	0	0	0	0	0	545.5	236.6			728.8	1171.9	901.9	824.3			198.2	460.4	214.9	135.8	393.4	564.2	797.6	844.2	529.5
[truncated: 5 more columns]

## Sheet: Statistics
NIH3T3 Subcutaneous tumor growth per week		(Fig. 7A)					Table Analyzed	Tumor formation by week
Compare cell means regardless of rows and columns
							Two-way ANOVA	Ordinary
Number of families	1						Alpha	0.05
Number of comparisons per family	231
Alpha	0.05		Number before comparison indicates week of growth				Source of Variation	% of total variation	P value	P value summary	Significant?
							Time	8.807	<0.0001	****	Yes
Tukey's multiple comparisons test	Predicted (LS) mean diff.	95.00% CI of diff.	Below threshold?	Summary	Adjusted P Value		Variant	49	<0.0001	****	Yes
4:pCX4 vs. 4:K1980E	5.684e-14	-209.3 to 209.3	No	ns	>0.9999		ANOVA table	SS (Type III)	DF	MS	F (DFn, DFd)	P value
4:pCX4 vs. 4:Wildtype	-22.38	-231.7 to 186.9	No	ns	>0.9999		Time	2139621	3	713207	F (3, 189) = 11.71	P<0.0001
4:pCX4 vs. 4:D2113N	-352.6	-570.8 to -134.3	Yes	****	<0.0001		Variant	11904358	5	2380872	F (5, 189) = 39.11	P<0.0001
4:pCX4 vs. 4:E2071K	-135	-344.3 to 74.26	No	ns	0.7583		Residual	11506365	189	60880
4:pCX4 vs. 4:SLC34A2-ROS1	-1184	-1547 to -822.3	Yes	****	<0.0001
4:pCX4 vs. 5:pCX4	-69.82	-254.0 to 114.4	No	ns	0.9994
4:pCX4 vs. 5:K1980E	-69.82	-348.6 to 209.0	No	ns	>0.9999
4:pCX4 vs. 5:Wildtype	-92.19	-371.0 to 186.6	No	ns	>0.9999
4:pCX4 vs. 5:D2113N	-422.4	-704.5 to -140.2	Yes	****	<0.0001
4:pCX4 vs. 5:E2071K	-204.8	-483.6 to 73.96	No	ns	0.5106
4:pCX4 vs. 6:pCX4	-173.3	-361.6 to 15.01	No	ns	0.1181
4:pCX4 vs. 6:K1980E	-173.3	-454.8 to 108.2	No	ns	0.8265
4:pCX4 vs. 6:Wildtype	-195.6	-477.2 to 85.86	No	ns	0.6244
4:pCX4 vs. 6:D2113N	-525.8	-818.0 to -233.7	Yes	****	<0.0001
4:pCX4 vs. 6:E2071K	-308.3	-589.8 to -26.79	Yes	*	0.0154
4:K1980E vs. 4:Wildtype	-22.38	-226.1 to 181.3	No	ns	>0.9999
4:K1980E vs. 4:D2113N	-352.6	-565.5 to -139.7	Yes	****	<0.0001
4:K1980E vs. 4:E2071K	-135	-338.7 to 68.68	No	ns	0.713
4:K1980E vs. 4:SLC34A2-ROS1	-1184	-1543 to -825.5	Yes	****	<0.0001
4:K1980E vs. 5:pCX4	-69.82	-348.6 to 209.0	No	ns	>0.9999
4:K1980E vs. 5:K1980E	-69.82	-254.0 to 114.4	No	ns	0.9994
4:K1980E vs. 5:Wildtype	-92.19	-366.8 to 182.4	No	ns	>0.9999
4:K1980E vs. 5:D2113N	-422.4	-700.4 to -144.3	Yes	****	<0.0001
4:K1980E vs. 5:E2071K	-204.8	-479.5 to 69.80	No	ns	0.4789
4:K1980E vs. 6:pCX4	-173.3	-454.8 to 108.2	No	ns	0.8265
4:K1980E vs. 6:K1980E	-173.3	-361.6 to 15.01	No	ns	0.1181
4:K1980E vs. 6:Wildtype	-195.6	-473.0 to 81.74	No	ns	0.5949
4:K1980E vs. 6:D2113N	-525.8	-814.0 to -237.6	Yes	****	<0.0001
4:K1980E vs. 6:E2071K	-308.3	-585.7 to -30.91	Yes	*	0.0124
4:Wildtype vs. 4:D2113N	-330.2	-543.1 to -117.3	Yes	****	<0.0001
4:Wildtype vs. 4:E2071K	-112.6	-316.4 to 91.05	No	ns	0.9299
4:Wildtype vs. 4:SLC34A2-ROS1	-1162	-1521 to -803.1	Yes	****	<0.0001
4:Wildtype vs. 5:pCX4	-47.44	-326.2 to 231.4	No	ns	>0.9999
4:Wildtype vs. 5:K1980E	-47.44	-322.1 to 227.2	No	ns	>0.9999
4:Wildtype vs. 5:Wildtype	-69.82	-254.0 to 114.4	No	ns	0.9994
4:Wildtype vs. 5:D2113N	-400	-678.1 to -122.0	Yes	****	<0.0001
4:Wildtype vs. 5:E2071K	-182.5	-457.1 to 92.17	No	ns	0.7089
4:Wildtype vs. 6:pCX4	-150.9	-432.4 to 130.6	No	ns	0.9482
4:Wildtype vs. 6:K1980E	-150.9	-428.3 to 126.5	No	ns	0.9401
4:Wildtype vs. 6:Wildtype	-173.3	-361.6 to 15.01	No	ns	0.1181
4:Wildtype vs. 6:D2113N	-503.5	-791.7 to -215.3	Yes	****	<0.0001
4:Wildtype vs. 6:E2071K	-285.9	-563.3 to -8.536	Yes	*	0.0348
4:D2113N vs. 4:E2071K	217.5	4.646 to 430.4	Yes	*	0.0387
4:D2113N vs. 4:SLC34A2-ROS1	-831.9	-1195 to -468.4	Yes	****	<0.0001
4:D2113N vs. 5:pCX4	282.7	-6.227 to 571.7	No	ns	0.0638
4:D2113N vs. 5:K1980E	282.7	-2.211 to 567.7	No	ns	0.0547
4:D2113N vs. 5:Wildtype	260.4	-24.59 to 545.3	No	ns	0.1261
4:D2113N vs. 5:D2113N	-69.82	-254.0 to 114.4	No	ns	0.9994
4:D2113N vs. 5:E2071K	147.7	-137.2 to 432.7	No	ns	0.9633
4:D2113N vs. 6:pCX4	179.3	-105.0 to 463.5	No	ns	0.7927
4:D2113N vs. 6:K1980E	179.3	-100.9 to 459.4	No	ns	0.771
4:D2113N vs. 6:Wildtype	156.9	-123.2 to 437.1	No	ns	0.921
4:D2113N vs. 6:D2113N	-173.3	-361.6 to 15.01	No	ns	0.1181
4:D2113N vs. 6:E2071K	44.27	-235.9 to 324.4	No	ns	>0.9999
4:E2071K vs. 4:SLC34A2-ROS1	-1049	-1408 to -690.4	Yes	****	<0.0001
4:E2071K vs. 5:pCX4	65.21	-213.6 to 344.0	No	ns	>0.9999
4:E2071K vs. 5:K1980E	65.21	-209.4 to 339.8	No	ns	>0.9999
4:E2071K vs. 5:Wildtype	42.83	-231.8 to 317.5	No	ns	>0.9999
4:E2071K vs. 5:D2113N	-287.4	-565.4 to -9.311	Yes	*	0.0336
4:E2071K vs. 5:E2071K	-69.82	-254.0 to 114.4	No	ns	0.9994
4:E2071K vs. 6:pCX4	-38.25	-319.8 to 243.3	No	ns	>0.9999
4:E2071K vs. 6:K1980E	-38.25	-315.6 to 239.1	No	ns	>0.9999
4:E2071K vs. 6:Wildtype	-60.62	-338.0 to 216.8	No	ns	>0.9999
4:E2071K vs. 6:D2113N	-390.8	-679.0 to -102.6	Yes	***	0.0003
4:E2071K vs. 6:E2071K	-173.3	-361.6 to 15.01	No	ns	0.1181
4:SLC34A2-ROS1 vs. 5:pCX4	1115	730.1 to 1499	Yes	****	<0.0001
4:SLC34A2-ROS1 vs. 5:K1980E	1115	733.1 to 1496	Yes	****	<0.0001
4:SLC34A2-ROS1 vs. 5:Wildtype	1092	710.8 to 1474	Yes	****	<0.0001
4:SLC34A2-ROS1 vs. 5:D2113N	762.1	378.8 to 1145	Yes	****	<0.0001
4:SLC34A2-ROS1 vs. 5:E2071K	979.6	598.1 to 1361	Yes	****	<0.0001
4:SLC34A2-ROS1 vs. 6:pCX4	1011	625.7 to 1397	Yes	****	<0.0001
4:SLC34A2-ROS1 vs. 6:K1980E	1011	628.7 to 1394	Yes	****	<0.0001
4:SLC34A2-ROS1 vs. 6:Wildtype	988.8	606.4 to 1371	Yes	****	<0.0001
4:SLC34A2-ROS1 vs. 6:D2113N	658.6	269.0 to 1048	Yes	****	<0.0001
4:SLC34A2-ROS1 vs. 6:E2071K	876.1	493.7 to 1259	Yes	****	<0.0001
5:pCX4 vs. 5:K1980E	5.684e-14	-209.3 to 209.3	No	ns	>0.9999
5:pCX4 vs. 5:Wildtype	-22.38	-231.7 to 186.9	No	ns	>0.9999
5:pCX4 vs. 5:D2113N	-352.6	-570.8 to -134.3	Yes	****	<0.0001
5:pCX4 vs. 5:E2071K	-135	-344.3 to 74.26	No	ns	0.7583
5:pCX4 vs. 6:pCX4	-103.5	-291.9 to 85.03	No	ns	0.9347
5:pCX4 vs. 6:K1980E	-103.5	-385.1 to 178.2	No	ns	0.9996
5:pCX4 vs. 6:Wildtype	-125.8	-407.5 to 155.8	No	ns	0.9937
5:pCX4 vs. 6:D2113N	-456	-751.6 to -160.4	Yes	****	<0.0001
5:pCX4 vs. 6:E2071K	-238.5	-520.1 to 43.17	No	ns	0.2326
5:K1980E vs. 5:Wildtype	-22.38	-226.1 to 181.3	No	ns	>0.9999
5:K1980E vs. 5:D2113N	-352.6	-565.5 to -139.7	Yes	****	<0.0001
5:K1980E vs. 5:E2071K	-135	-338.7 to 68.68	No	ns	0.713
5:K1980E vs. 6:pCX4	-103.5	-385.1 to 178.2	No	ns	0.9996
5:K1980E vs. 6:K1980E	-103.5	-291.9 to 85.03	No	ns	0.9347
5:K1980E vs. 6:Wildtype	-125.8	-403.4 to 151.7	No	ns	0.9924
5:K1980E vs. 6:D2113N	-456	-747.7 to -164.3	Yes	****	<0.0001
5:K1980E vs. 6:E2071K	-238.5	-516.0 to 39.05	No	ns	0.209
5:Wildtype vs. 5:D2113N	-330.2	-543.1 to -117.3	Yes	****	<0.0001
5:Wildtype vs. 5:E2071K	-112.6	-316.4 to 91.05	No	ns	0.9299
5:Wildtype vs. 6:pCX4	-81.08	-362.7 to 200.6	No	ns	>0.9999
5:Wildtype vs. 6:K1980E	-81.08	-358.6 to 196.4	No	ns	>0.9999
5:Wildtype vs. 6:Wildtype	-103.5	-291.9 to 85.03	No	ns	0.9347
5:Wildtype vs. 6:D2113N	-433.6	-725.3 to -142.0	Yes	****	<0.0001
5:Wildtype vs. 6:E2071K	-216.1	-493.6 to 61.42	No	ns	0.3894
5:D2113N vs. 5:E2071K	217.5	4.646 to 430.4	Yes	*	0.0387
5:D2113N vs. 6:pCX4	249.1	-31.83 to 530.0	No	ns	0.1634
5:D2113N vs. 6:K1980E	249.1	-27.70 to 525.9	No	ns	0.1442
5:D2113N vs. 6:Wildtype	226.7	-50.07 to 503.5	No	ns	0.2907
5:D2113N vs. 6:D2113N	-103.5	-291.9 to 85.03	No	ns	0.9347
5:D2113N vs. 6:E2071K	114.1	-162.7 to 390.9	No	ns	0.9979
5:E2071K vs. 6:pCX4	31.57	-250.1 to 313.2	No	ns	>0.9999
5:E2071K vs. 6:K1980E	31.57	-246.0 to 309.1	No	ns	>0.9999
5:E2071K vs. 6:Wildtype	9.194	-268.3 to 286.7	No	ns	>0.9999
5:E2071K vs. 6:D2113N	-321	-612.7 to -29.31	Yes	*	0.0144
5:E2071K vs. 6:E2071K	-103.5	-291.9 to 85.03	No	ns	0.9347
6:pCX4 vs. 6:K1980E	0	-209.3 to 209.3	No	ns	>0.9999
6:pCX4 vs. 6:Wildtype	-22.38	-231.7 to 186.9	No	ns	>0.9999
6:pCX4 vs. 6:D2113N	-352.6	-570.8 to -134.3	Yes	****	<0.0001
6:pCX4 vs. 6:E2071K	-135	-344.3 to 74.26	No	ns	0.7583
6:K1980E vs. 6:Wildtype	-22.38	-226.1 to 181.3	No	ns	>0.9999
6:K1980E vs. 6:D2113N	-352.6	-565.5 to -139.7	Yes	****	<0.0001
6:K1980E vs. 6:E2071K	-135	-338.7 to 68.68	No	ns	0.713
6:Wildtype vs. 6:D2113N	-330.2	-543.1 to -117.3	Yes	****	<0.0001
6:Wildtype vs. 6:E2071K	-112.6	-316.4 to 91.05	No	ns	0.9299
6:D2113N vs. 6:E2071K	217.5	4.646 to 430.4	Yes	*	0.0387
Test details	Predicted (LS) mean 1	Predicted (LS) mean 2	Predicted (LS) mean diff.	SE of diff.	N1	N2	q	DF
3:pCX4 vs. 3:K1980E	-149.3	-149.3	0	56.68	9	10	0	189
3:pCX4 vs. 3:Wildtype	-149.3	-127	-22.38	56.68	9	10	0.5582	189
3:pCX4 vs. 3:D2113N	-149.3	203.2	-352.6	59.11	9	10	8.435	189
3:pCX4 vs. 3:E2071K	-149.3	-14.31	-135	56.68	9	10	3.369	189
3:pCX4 vs. 3:SLC34A2-ROS1	-149.3	1035	-1184	98.09	9	4	17.08	189
3:pCX4 vs. 4:pCX4	-149.3	-31.25	-118.1	48.42	9	9	3.449	189
3:pCX4 vs. 4:K1980E	-149.3	-31.25	-118.1	74.55	9	10	2.24	189
3:pCX4 vs. 4:Wildtype	-149.3	-8.876	-140.5	74.55	9	10	2.665	189
3:pCX4 vs. 4:D2113N	-149.3	321.3	-470.7	77.3	9	8	8.61	189
3:pCX4 vs. 4:E2071K	-149.3	103.8	-253.1	74.55	9	10	4.802	189
3:pCX4 vs. 4:SLC34A2-ROS1	-149.3	1153	-1303	109.3	9	4	16.86	189
3:pCX4 vs. 5:pCX4	-149.3	38.57	-187.9	49.38	9	9	5.382	189
3:pCX4 vs. 5:K1980E	-149.3	38.57	-187.9	75.17	9	10	3.535	189
3:pCX4 vs. 5:Wildtype	-149.3	60.94	-210.3	75.17	9	10	3.956	189
3:pCX4 vs. 5:D2113N	-149.3	391.1	-540.5	76.98	9	10	9.929	189
3:pCX4 vs. 5:E2071K	-149.3	173.6	-322.9	75.17	9	10	6.075	189
3:pCX4 vs. 6:pCX4	-149.3	142	-291.4	50.59	9	9	8.145	189
3:pCX4 vs. 6:K1980E	-149.3	142	-291.4	75.98	9	10	5.423	189
3:pCX4 vs. 6:Wildtype	-149.3	164.4	-313.7	75.98	9	10	5.84	189
3:pCX4 vs. 6:D2113N	-149.3	494.6	-643.9	79.74	9	6	11.42	189
3:pCX4 vs. 6:E2071K	-149.3	277	-426.4	75.98	9	10	7.937	189
3:K1980E vs. 3:Wildtype	-149.3	-127	-22.38	55.17	10	10	0.5735	189
3:K1980E vs. 3:D2113N	-149.3	203.2	-352.6	57.66	10	10	8.647	189
3:K1980E vs. 3:E2071K	-149.3	-14.31	-135	55.17	10	10	3.461	189
3:K1980E vs. 3:SLC34A2-ROS1	-149.3	1035	-1184	97.23	10	4	17.23	189
3:K1980E vs. 4:pCX4	-149.3	-31.25	-118.1	74.55	10	9	2.24	189
3:K1980E vs. 4:K1980E	-149.3	-31.25	-118.1	48.42	10	10	3.449	189
3:K1980E vs. 4:Wildtype	-149.3	-8.876	-140.5	73.41	10	10	2.706	189
3:K1980E vs. 4:D2113N	-149.3	321.3	-470.7	76.2	10	8	8.735	189
3:K1980E vs. 4:E2071K	-149.3	103.8	-253.1	73.41	10	10	4.876	189
3:K1980E vs. 4:SLC34A2-ROS1	-149.3	1153	-1303	108.5	10	4	16.98	189
3:K1980E vs. 5:pCX4	-149.3	38.57	-187.9	75.17	10	9	3.535	189
3:K1980E vs. 5:K1980E	-149.3	38.57	-187.9	49.38	10	10	5.382	189
3:K1980E vs. 5:Wildtype	-149.3	60.94	-210.3	74.04	10	10	4.016	189
3:K1980E vs. 5:D2113N	-149.3	391.1	-540.5	75.88	10	10	10.07	189
3:K1980E vs. 5:E2071K	-149.3	173.6	-322.9	74.04	10	10	6.168	189
3:K1980E vs. 6:pCX4	-149.3	142	-291.4	75.98	10	9	5.423	189
3:K1980E vs. 6:K1980E	-149.3	142	-291.4	50.59	10	10	8.145	189
3:K1980E vs. 6:Wildtype	-149.3	164.4	-313.7	74.85	10	10	5.927	189
3:K1980E vs. 6:D2113N	-149.3	494.6	-643.9	78.67	10	6	11.58	189
3:K1980E vs. 6:E2071K	-149.3	277	-426.4	74.85	10	10	8.056	189
3:Wildtype vs. 3:D2113N	-127	203.2	-330.2	57.66	10	10	8.098	189
3:Wildtype vs. 3:E2071K	-127	-14.31	-112.6	55.17	10	10	2.888	189
3:Wildtype vs. 3:SLC34A2-ROS1	-127	1035	-1162	97.23	10	4	16.9	189
3:Wildtype vs. 4:pCX4	-127	-31.25	-95.71	74.55	10	9	1.816	189
3:Wildtype vs. 4:K1980E	-127	-31.25	-95.71	73.41	10	10	1.844	189
3:Wildtype vs. 4:Wildtype	-127	-8.876	-118.1	48.42	10	10	3.449	189
3:Wildtype vs. 4:D2113N	-127	321.3	-448.3	76.2	10	8	8.32	189
3:Wildtype vs. 4:E2071K	-127	103.8	-230.7	73.41	10	10	4.445	189
3:Wildtype vs. 4:SLC34A2-ROS1	-127	1153	-1280	108.5	10	4	16.68	189
3:Wildtype vs. 5:pCX4	-127	38.57	-165.5	75.17	10	9	3.114	189
3:Wildtype vs. 5:K1980E	-127	38.57	-165.5	74.04	10	10	3.162	189
3:Wildtype vs. 5:Wildtype	-127	60.94	-187.9	49.38	10	10	5.382	189
3:Wildtype vs. 5:D2113N	-127	391.1	-518.1	75.88	10	10	9.656	189
3:Wildtype vs. 5:E2071K	-127	173.6	-300.6	74.04	10	10	5.741	189
3:Wildtype vs. 6:pCX4	-127	142	-269	75.98	10	9	5.007	189
3:Wildtype vs. 6:K1980E	-127	142	-269	74.85	10	10	5.082	189
3:Wildtype vs. 6:Wildtype	-127	164.4	-291.4	50.59	10	10	8.145	189
3:Wildtype vs. 6:D2113N	-127	494.6	-621.6	78.67	10	6	11.17	189
3:Wildtype vs. 6:E2071K	-127	277	-404	74.85	10	10	7.633	189
3:D2113N vs. 3:E2071K	203.2	-14.31	217.5	57.66	10	10	5.335	189
3:D2113N vs. 3:SLC34A2-ROS1	203.2	1035	-831.9	98.46	10	4	11.95	189
3:D2113N vs. 4:pCX4	203.2	-31.25	234.5	75.51	10	9	4.392	189
3:D2113N vs. 4:K1980E	203.2	-31.25	234.5	74.38	10	10	4.458	189
3:D2113N vs. 4:Wildtype	203.2	-8.876	212.1	74.38	10	10	4.033	189
3:D2113N vs. 4:D2113N	203.2	321.3	-118.1	48.42	10	8	3.449	189
3:D2113N vs. 4:E2071K	203.2	103.8	99.45	74.38	10	10	1.891	189
3:D2113N vs. 4:SLC34A2-ROS1	203.2	1153	-950	109	10	4	12.33	189
3:D2113N vs. 5:pCX4	203.2	38.57	164.7	77.06	10	9	3.022	189
3:D2113N vs. 5:K1980E	203.2	38.57	164.7	75.95	10	10	3.066	189
3:D2113N vs. 5:Wildtype	203.2	60.94	142.3	75.95	10	10	2.649	189
3:D2113N vs. 5:D2113N	203.2	391.1	-187.9	49.38	10	10	5.382	189
3:D2113N vs. 5:E2071K	203.2	173.6	29.63	75.95	10	10	0.5518	189
3:D2113N vs. 6:pCX4	203.2	142	61.2	75.82	10	9	1.142	189
3:D2113N vs. 6:K1980E	203.2	142	61.2	74.69	10	10	1.159	189
3:D2113N vs. 6:Wildtype	203.2	164.4	38.83	74.69	10	10	0.7351	189
3:D2113N vs. 6:D2113N	203.2	494.6	-291.4	50.59	10	6	8.145	189
3:D2113N vs. 6:E2071K	203.2	277	-73.82	74.69	10	10	1.398	189
3:E2071K vs. 3:SLC34A2-ROS1	-14.31	1035	-1049	97.23	10	4	15.26	189
3:E2071K vs. 4:pCX4	-14.31	-31.25	16.94	74.55	10	9	0.3213	189
3:E2071K vs. 4:K1980E	-14.31	-31.25	16.94	73.41	10	10	0.3263	189
3:E2071K vs. 4:Wildtype	-14.31	-8.876	-5.438	73.41	10	10	0.1048	189
3:E2071K vs. 4:D2113N	-14.31	321.3	-335.6	76.2	10	8	6.229	189
3:E2071K vs. 4:E2071K	-14.31	103.8	-118.1	48.42	10	10	3.449	189
3:E2071K vs. 4:SLC34A2-ROS1	-14.31	1153	-1168	108.5	10	4	15.22	189
3:E2071K vs. 5:pCX4	-14.31	38.57	-52.88	75.17	10	9	0.9948	189
3:E2071K vs. 5:K1980E	-14.31	38.57	-52.88	74.04	10	10	1.01	189
3:E2071K vs. 5:Wildtype	-14.31	60.94	-75.26	74.04	10	10	1.437	189
3:E2071K vs. 5:D2113N	-14.31	391.1	-405.4	75.88	10	10	7.557	189
3:E2071K vs. 5:E2071K	-14.31	173.6	-187.9	49.38	10	10	5.382	189
3:E2071K vs. 6:pCX4	-14.31	142	-156.3	75.98	10	9	2.91	189
3:E2071K vs. 6:K1980E	-14.31	142	-156.3	74.85	10	10	2.954	189
3:E2071K vs. 6:Wildtype	-14.31	164.4	-178.7	74.85	10	10	3.376	189
3:E2071K vs. 6:D2113N	-14.31	494.6	-508.9	78.67	10	6	9.148	189
3:E2071K vs. 6:E2071K	-14.31	277	-291.4	50.59	10	10	8.145	189
3:SLC34A2-ROS1 vs. 4:pCX4	1035	-31.25	1066	109.5	4	9	13.77	189
3:SLC34A2-ROS1 vs. 4:K1980E	1035	-31.25	1066	108.7	4	10	13.87	189
3:SLC34A2-ROS1 vs. 4:Wildtype	1035	-8.876	1044	108.7	4	10	13.58	189
3:SLC34A2-ROS1 vs. 4:D2113N	1035	321.3	713.8	110.4	4	8	9.14	189
3:SLC34A2-ROS1 vs. 4:E2071K	1035	103.8	931.3	108.7	4	10	12.11	189
3:SLC34A2-ROS1 vs. 4:SLC34A2-ROS1	1035	1153	-118.1	48.42	4	4	3.449	189
3:SLC34A2-ROS1 vs. 5:pCX4	1035	38.57	996.5	104	4	9	13.55	189
3:SLC34A2-ROS1 vs. 5:K1980E	1035	38.57	996.5	103.2	4	10	13.66	189
3:SLC34A2-ROS1 vs. 5:Wildtype	1035	60.94	974.2	103.2	4	10	13.35	189
3:SLC34A2-ROS1 vs. 5:D2113N	1035	391.1	644	104.3	4	10	8.73	189
3:SLC34A2-ROS1 vs. 5:E2071K	1035	173.6	861.5	103.2	4	10	11.81	189
3:SLC34A2-ROS1 vs. 6:pCX4	1035	142	893.1	104.3	4	9	12.11	189
3:SLC34A2-ROS1 vs. 6:K1980E	1035	142	893.1	103.5	4	10	12.2	189
3:SLC34A2-ROS1 vs. 6:Wildtype	1035	164.4	870.7	103.5	4	10	11.9	189
3:SLC34A2-ROS1 vs. 6:D2113N	1035	494.6	540.5	106.1	4	6	7.205	189
3:SLC34A2-ROS1 vs. 6:E2071K	1035	277	758.1	103.5	4	10	10.36	189
4:pCX4 vs. 4:K1980E	-31.25	-31.25	5.684e-14	56.68	9	10	1.418e-15	189
4:pCX4 vs. 4:Wildtype	-31.25	-8.876	-22.38	56.68	9	10	0.5582	189
4:pCX4 vs. 4:D2113N	-31.25	321.3	-352.6	59.11	9	8	8.435	189
4:pCX4 vs. 4:E2071K	-31.25	103.8	-135	56.68	9	10	3.369	189
4:pCX4 vs. 4:SLC34A2-ROS1	-31.25	1153	-1184	98.09	9	4	17.08	189
4:pCX4 vs. 5:pCX4	-31.25	38.57	-69.82	49.89	9	9	1.979	189
4:pCX4 vs. 5:K1980E	-31.25	38.57	-69.82	75.51	9	10	1.308	189
4:pCX4 vs. 5:Wildtype	-31.25	60.94	-92.19	75.51	9	10	1.727	189
4:pCX4 vs. 5:D2113N	-31.25	391.1	-422.4	76.42	9	10	7.816	189
4:pCX4 vs. 5:E2071K	-31.25	173.6	-204.8	75.51	9	10	3.836	189
4:pCX4 vs. 6:pCX4	-31.25	142	-173.3	51	9	9	4.805	189
4:pCX4 vs. 6:K1980E	-31.25	142	-173.3	76.25	9	10	3.214	189
4:pCX4 vs. 6:Wildtype	-31.25	164.4	-195.6	76.25	9	10	3.629	189
4:pCX4 vs. 6:D2113N	-31.25	494.6	-525.8	79.13	9	6	9.397	189
4:pCX4 vs. 6:E2071K	-31.25	277	-308.3	76.25	9	10	5.718	189
4:K1980E vs. 4:Wildtype	-31.25	-8.876	-22.38	55.17	10	10	0.5735	189
4:K1980E vs. 4:D2113N	-31.25	321.3	-352.6	57.66	10	8	8.647	189
4:K1980E vs. 4:E2071K	-31.25	103.8	-135	55.17	10	10	3.461	189
4:K1980E vs. 4:SLC34A2-ROS1	-31.25	1153	-1184	97.23	10	4	17.23	189
4:K1980E vs. 5:pCX4	-31.25	38.57	-69.82	75.51	10	9	1.308	189
4:K1980E vs. 5:K1980E	-31.25	38.57	-69.82	49.89	10	10	1.979	189
4:K1980E vs. 5:Wildtype	-31.25	60.94	-92.19	74.39	10	10	1.753	189
4:K1980E vs. 5:D2113N	-31.25	391.1	-422.4	75.31	10	10	7.932	189
4:K1980E vs. 5:E2071K	-31.25	173.6	-204.8	74.39	10	10	3.894	189
4:K1980E vs. 6:pCX4	-31.25	142	-173.3	76.25	10	9	3.214	189
4:K1980E vs. 6:K1980E	-31.25	142	-173.3	51	10	10	4.805	189
4:K1980E vs. 6:Wildtype	-31.25	164.4	-195.6	75.13	10	10	3.683	189
4:K1980E vs. 6:D2113N	-31.25	494.6	-525.8	78.06	10	6	9.527	189
4:K1980E vs. 6:E2071K	-31.25	277	-308.3	75.13	10	10	5.803	189
4:Wildtype vs. 4:D2113N	-8.876	321.3	-330.2	57.66	10	8	8.098	189
4:Wildtype vs. 4:E2071K	-8.876	103.8	-112.6	55.17	10	10	2.888	189
4:Wildtype vs. 4:SLC34A2-ROS1	-8.876	1153	-1162	97.23	10	4	16.9	189
4:Wildtype vs. 5:pCX4	-8.876	38.57	-47.44	75.51	10	9	0.8885	189
4:Wildtype vs. 5:K1980E	-8.876	38.57	-47.44	74.39	10	10	0.902	189
4:Wildtype vs. 5:Wildtype	-8.876	60.94	-69.82	49.89	10	10	1.979	189
4:Wildtype vs. 5:D2113N	-8.876	391.1	-400	75.31	10	10	7.512	189
4:Wildtype vs. 5:E2071K	-8.876	173.6	-182.5	74.39	10	10	3.469	189
4:Wildtype vs. 6:pCX4	-8.876	142	-150.9	76.25	10	9	2.799	189
4:Wildtype vs. 6:K1980E	-8.876	142	-150.9	75.13	10	10	2.84	189
4:Wildtype vs. 6:Wildtype	-8.876	164.4	-173.3	51	10	10	4.805	189
4:Wildtype vs. 6:D2113N	-8.876	494.6	-503.5	78.06	10	6	9.121	189
4:Wildtype vs. 6:E2071K	-8.876	277	-285.9	75.13	10	10	5.382	189
4:D2113N vs. 4:E2071K	321.3	103.8	217.5	57.66	8	10	5.335	189
4:D2113N vs. 4:SLC34A2-ROS1	321.3	1153	-831.9	98.46	8	4	11.95	189
4:D2113N vs. 5:pCX4	321.3	38.57	282.7	78.27	8	9	5.109	189
4:D2113N vs. 5:K1980E	321.3	38.57	282.7	77.18	8	10	5.181	189
4:D2113N vs. 5:Wildtype	321.3	60.94	260.4	77.18	8	10	4.771	189
4:D2113N vs. 5:D2113N	321.3	391.1	-69.82	49.89	8	10	1.979	189
4:D2113N vs. 5:E2071K	321.3	173.6	147.7	77.18	8	10	2.707	189
4:D2113N vs. 6:pCX4	321.3	142	179.3	76.99	8	9	3.294	189
4:D2113N vs. 6:K1980E	321.3	142	179.3	75.88	8	10	3.342	189
4:D2113N vs. 6:Wildtype	321.3	164.4	156.9	75.88	8	10	2.925	189
4:D2113N vs. 6:D2113N	321.3	494.6	-173.3	51	8	6	4.805	189
4:D2113N vs. 6:E2071K	321.3	277	44.27	75.88	8	10	0.825	189
4:E2071K vs. 4:SLC34A2-ROS1	103.8	1153	-1049	97.23	10	4	15.26	189
4:E2071K vs. 5:pCX4	103.8	38.57	65.21	75.51	10	9	1.221	189
4:E2071K vs. 5:K1980E	103.8	38.57	65.21	74.39	10	10	1.24	189
4:E2071K vs. 5:Wildtype	103.8	60.94	42.83	74.39	10	10	0.8143	189
4:E2071K vs. 5:D2113N	103.8	391.1	-287.4	75.31	10	10	5.396	189
4:E2071K vs. 5:E2071K	103.8	173.6	-69.82	49.89	10	10	1.979	189
4:E2071K vs. 6:pCX4	103.8	142	-38.25	76.25	10	9	0.7094	189
4:E2071K vs. 6:K1980E	103.8	142	-38.25	75.13	10	10	0.72	189
4:E2071K vs. 6:Wildtype	103.8	164.4	-60.62	75.13	10	10	1.141	189
4:E2071K vs. 6:D2113N	103.8	494.6	-390.8	78.06	10	6	7.081	189
4:E2071K vs. 6:E2071K	103.8	277	-173.3	51	10	10	4.805	189
4:SLC34A2-ROS1 vs. 5:pCX4	1153	38.57	1115	104.1	4	9	15.14	189
4:SLC34A2-ROS1 vs. 5:K1980E	1153	38.57	1115	103.3	4	10	15.26	189
4:SLC34A2-ROS1 vs. 5:Wildtype	1153	60.94	1092	103.3	4	10	14.95	189
4:SLC34A2-ROS1 vs. 5:D2113N	1153	391.1	762.1	103.8	4	10	10.38	189
4:SLC34A2-ROS1 vs. 5:E2071K	1153	173.6	979.6	103.3	4	10	13.41	189
4:SLC34A2-ROS1 vs. 6:pCX4	1153	142	1011	104.4	4	9	13.7	189
4:SLC34A2-ROS1 vs. 6:K1980E	1153	142	1011	103.6	4	10	13.81	189
4:SLC34A2-ROS1 vs. 6:Wildtype	1153	164.4	988.8	103.6	4	10	13.5	189
4:SLC34A2-ROS1 vs. 6:D2113N	1153	494.6	658.6	105.5	4	6	8.826	189
4:SLC34A2-ROS1 vs. 6:E2071K	1153	277	876.1	103.6	4	10	11.96	189
5:pCX4 vs. 5:K1980E	38.57	38.57	5.684e-14	56.68	9	10	1.418e-15	189
5:pCX4 vs. 5:Wildtype	38.57	60.94	-22.38	56.68	9	10	0.5582	189
5:pCX4 vs. 5:D2113N	38.57	391.1	-352.6	59.11	9	10	8.435	189
5:pCX4 vs. 5:E2071K	38.57	173.6	-135	56.68	9	10	3.369	189
5:pCX4 vs. 6:pCX4	38.57	142	-103.5	51.05	9	9	2.866	189
5:pCX4 vs. 6:K1980E	38.57	142	-103.5	76.29	9	10	1.918	189
5:pCX4 vs. 6:Wildtype	38.57	164.4	-125.8	76.29	9	10	2.333	189
5:pCX4 vs. 6:D2113N	38.57	494.6	-456	80.07	9	6	8.055	189
5:pCX4 vs. 6:E2071K	38.57	277	-238.5	76.29	9	10	4.421	189
5:K1980E vs. 5:Wildtype	38.57	60.94	-22.38	55.17	10	10	0.5735	189
5:K1980E vs. 5:D2113N	38.57	391.1	-352.6	57.66	10	10	8.647	189
5:K1980E vs. 5:E2071K	38.57	173.6	-135	55.17	10	10	3.461	189
5:K1980E vs. 6:pCX4	38.57	142	-103.5	76.29	10	9	1.918	189
5:K1980E vs. 6:K1980E	38.57	142	-103.5	51.05	10	10	2.866	189
5:K1980E vs. 6:Wildtype	38.57	164.4	-125.8	75.17	10	10	2.367	189
5:K1980E vs. 6:D2113N	38.57	494.6	-456	79	10	6	8.163	189
5:K1980E vs. 6:E2071K	38.57	277	-238.5	75.17	10	10	4.487	189
5:Wildtype vs. 5:D2113N	60.94	391.1	-330.2	57.66	10	10	8.098	189
5:Wildtype vs. 5:E2071K	60.94	173.6	-112.6	55.17	10	10	2.888	189
5:Wildtype vs. 6:pCX4	60.94	142	-81.08	76.29	10	9	1.503	189
5:Wildtype vs. 6:K1980E	60.94	142	-81.08	75.17	10	10	1.525	189
5:Wildtype vs. 6:Wildtype	60.94	164.4	-103.5	51.05	10	10	2.866	189
5:Wildtype vs. 6:D2113N	60.94	494.6	-433.6	79	10	6	7.763	189
5:Wildtype vs. 6:E2071K	60.94	277	-216.1	75.17	10	10	4.066	189
5:D2113N vs. 5:E2071K	391.1	173.6	217.5	57.66	10	10	5.335	189
5:D2113N vs. 6:pCX4	391.1	142	249.1	76.09	10	9	4.63	189
5:D2113N vs. 6:K1980E	391.1	142	249.1	74.97	10	10	4.699	189
5:D2113N vs. 6:Wildtype	391.1	164.4	226.7	74.97	10	10	4.277	189
5:D2113N vs. 6:D2113N	391.1	494.6	-103.5	51.05	10	6	2.866	189
5:D2113N vs. 6:E2071K	391.1	277	114.1	74.97	10	10	2.152	189
5:E2071K vs. 6:pCX4	173.6	142	31.57	76.29	10	9	0.5852	189
5:E2071K vs. 6:K1980E	173.6	142	31.57	75.17	10	10	0.5939	189
5:E2071K vs. 6:Wildtype	173.6	164.4	9.194	75.17	10	10	0.173	189
5:E2071K vs. 6:D2113N	173.6	494.6	-321	79	10	6	5.746	189
5:E2071K vs. 6:E2071K	173.6	277	-103.5	51.05	10	10	2.866	189
6:pCX4 vs. 6:K1980E	142	142	0	56.68	9	10	0	189
6:pCX4 vs. 6:Wildtype	142	164.4	-22.38	56.68	9	10	0.5582	189
6:pCX4 vs. 6:D2113N	142	494.6	-352.6	59.11	9	6	8.435	189
6:pCX4 vs. 6:E2071K	142	277	-135	56.68	9	10	3.369	189
6:K1980E vs. 6:Wildtype	142	164.4	-22.38	55.17	10	10	0.5735	189
6:K1980E vs. 6:D2113N	142	494.6	-352.6	57.66	10	6	8.647	189
6:K1980E vs. 6:E2071K	142	277	-135	55.17	10	10	3.461	189
6:Wildtype vs. 6:D2113N	164.4	494.6	-330.2	57.66	10	6	8.098	189
6:Wildtype vs. 6:E2071K	164.4	277	-112.6	55.17	10	10	2.888	189
6:D2113N vs. 6:E2071K	494.6	277	217.5	57.66	6	10	5.335	189
